# Supplementary material for: Droplet microfluidics-based high-throughput bacterial cultivation for validation of taxon pairs in microbial co-occurrence networks
Source: Sci Rep. 2022 Oct 28;12:18145. doi: 10.1038/s41598-022-23000-7 (PMC9616874; doi:10.1038/s41598-022-23000-7)
Supplement: Supplementary file 2 — Supplementary Information 2. [file 41598_2022_23000_MOESM2_ESM.xlsx]

## Sheet: Table S1
Table S1. Two-sides barcode primer sequences.
Primers for high throughput identification
515F	GTGCCAGCMGCCGCGGTAA
806R	GGACTACHVGGGTWTCTAAT
Forward barcoded primer
Well in the plate	Primer ID	Primer sequence Barcode+515F
A1	F1	AACGCACGCTAGGTGCCAGCMGCCGCGGTAA
A2	F2	ACCAGCGACTAGGTGCCAGCMGCCGCGGTAA
A3	F3	AGCAGTCGCGATGTGCCAGCMGCCGCGGTAA
A4	F4	AGGCTACACGACGTGCCAGCMGCCGCGGTAA
A5	F5	AATCAGTCTCGTGTGCCAGCMGCCGCGGTAA
A6	F6	ACTGATCCTAGTGTGCCAGCMGCCGCGGTAA
A7	F7	AGATACACGCGCGTGCCAGCMGCCGCGGTAA
A8	F8	ACATGTCACGTGGTGCCAGCMGCCGCGGTAA
A9	F9	ACATTCAGCGCAGTGCCAGCMGCCGCGGTAA
A10	F10	ATACTATTGCGCGTGCCAGCMGCCGCGGTAA
A11	F11	ATTCTGTGAGCGGTGCCAGCMGCCGCGGTAA
A12	F12	CACGTCGATGGAGTGCCAGCMGCCGCGGTAA
B1	F13	ACACTGTTCATGGTGCCAGCMGCCGCGGTAA
B2	F14	ACGGATCGTCAGGTGCCAGCMGCCGCGGTAA
B3	F15	AGGACGCACTGTGTGCCAGCMGCCGCGGTAA
B4	F16	AAGCTGCAGTCGGTGCCAGCMGCCGCGGTAA
B5	F17	ACGACGTCTTAGGTGCCAGCMGCCGCGGTAA
B6	F18	AGAGTCCTGAGCGTGCCAGCMGCCGCGGTAA
B7	F19	AGCGCTGATGTGGTGCCAGCMGCCGCGGTAA
B8	F20	ACGCGATACTGGGTGCCAGCMGCCGCGGTAA
B9	F21	ACTTGTAGCAGCGTGCCAGCMGCCGCGGTAA
B10	F22	ATGCACTGGCGAGTGCCAGCMGCCGCGGTAA
B11	F23	CACGGACTATACGTGCCAGCMGCCGCGGTAA
B12	F24	CAGCACTAAGCGGTGCCAGCMGCCGCGGTAA
C1	F25	ACCAGACGATGCGTGCCAGCMGCCGCGGTAA
C2	F26	AGCTTGACAGCTGTGCCAGCMGCCGCGGTAA
C3	F27	AAGAGATGTCGAGTGCCAGCMGCCGCGGTAA
C4	F28	ACAGCTAGCTTGGTGCCAGCMGCCGCGGTAA
C5	F29	ACGTGAGAGAATGTGCCAGCMGCCGCGGTAA
C6	F30	AGCGAGCTATCTGTGCCAGCMGCCGCGGTAA
C7	F31	ACACATGTCTACGTGCCAGCMGCCGCGGTAA
C8	F32	ACTACGTGTGGTGTGCCAGCMGCCGCGGTAA
C9	F33	AGATGTTCTGCTGTGCCAGCMGCCGCGGTAA
C10	F34	CAGATACACTTCGTGCCAGCMGCCGCGGTAA
C11	F35	CAGATCGGATCGGTGCCAGCMGCCGCGGTAA
C12	F36	CATAGACGTTCGGTGCCAGCMGCCGCGGTAA
D1	F37	ACGCTCATGGATGTGCCAGCMGCCGCGGTAA
D2	F38	AACTGTGCGTACGTGCCAGCMGCCGCGGTAA
D3	F39	ACAGCAGTGGTCGTGCCAGCMGCCGCGGTAA
D4	F40	ACCTGTCTCTCTGTGCCAGCMGCCGCGGTAA
D5	F41	ACTGACAGCCATGTGCCAGCMGCCGCGGTAA
D6	F42	AGTACTGCAGGCGTGCCAGCMGCCGCGGTAA
D7	F43	ACATGATCGTTCGTGCCAGCMGCCGCGGTAA
D8	F44	ACTGTGACTTCAGTGCCAGCMGCCGCGGTAA
D9	F45	AGCTCCATACAGGTGCCAGCMGCCGCGGTAA
D10	F46	CAGTGTCAGGACGTGCCAGCMGCCGCGGTAA
D11	F47	CATACCAGTAGCGTGCCAGCMGCCGCGGTAA
D12	F48	AGTGTCACGGTGGTGCCAGCMGCCGCGGTAA
E1	F49	ACTCACGGTATGGTGCCAGCMGCCGCGGTAA
E2	F50	ACCGCAGAGTCAGTGCCAGCMGCCGCGGTAA
E3	F51	ACGTACTCAGTGGTGCCAGCMGCCGCGGTAA
E4	F52	ACGTCTGTAGCAGTGCCAGCMGCCGCGGTAA
E5	F53	AGCGACTGTGCAGTGCCAGCMGCCGCGGTAA
E6	F54	ACACACTATGGCGTGCCAGCMGCCGCGGTAA
E7	F55	ACGCAACTGCTAGTGCCAGCMGCCGCGGTAA
E8	F56	AGATCTCTGCATGTGCCAGCMGCCGCGGTAA
E9	F57	ACGCTATCTGGAGTGCCAGCMGCCGCGGTAA
E10	F58	AGTGCGATGCGTGTGCCAGCMGCCGCGGTAA
E11	F59	AGTGGATGCTCTGTGCCAGCMGCCGCGGTAA
E12	F60	ATAGGCGATCTCGTGCCAGCMGCCGCGGTAA
F1	F61	AGACCGTCAGACGTGCCAGCMGCCGCGGTAA
F2	F62	ACGGTGAGTGTCGTGCCAGCMGCCGCGGTAA
F3	F63	ACTCGCACAGGAGTGCCAGCMGCCGCGGTAA
F4	F64	AGAGCAAGAGCAGTGCCAGCMGCCGCGGTAA
F5	F65	AGTACGCTCGAGGTGCCAGCMGCCGCGGTAA
F6	F66	ACGATGCGACCAGTGCCAGCMGCCGCGGTAA
F7	F67	ACTGTCGAAGCTGTGCCAGCMGCCGCGGTAA
F8	F68	AGCTATCCACGAGTGCCAGCMGCCGCGGTAA
F9	F69	ACTATTGTCACGGTGCCAGCMGCCGCGGTAA
F10	F70	ATACTCACTCAGGTGCCAGCMGCCGCGGTAA
F11	F71	ATAGCTCCATACGTGCCAGCMGCCGCGGTAA
F12	F72	ATCTACTACACGGTGCCAGCMGCCGCGGTAA
G1	F73	AGCACGAGCCTAGTGCCAGCMGCCGCGGTAA
G2	F74	ACTCGATTCGATGTGCCAGCMGCCGCGGTAA
G3	F75	AGAGAGCAAGTGGTGCCAGCMGCCGCGGTAA
G4	F76	AGCCATACTGACGTGCCAGCMGCCGCGGTAA
G5	F77	AATCGTGACTCGGTGCCAGCMGCCGCGGTAA
G6	F78	ACGTTAGCACACGTGCCAGCMGCCGCGGTAA
G7	F79	AGCGTAGGTCGTGTGCCAGCMGCCGCGGTAA
G8	F80	AGTCCATAGCTGGTGCCAGCMGCCGCGGTAA
G9	F81	AGAACACGTCTCGTGCCAGCMGCCGCGGTAA
G10	F82	ATCGCTCGAGGAGTGCCAGCMGCCGCGGTAA
G11	F83	ATCGTACAACTCGTGCCAGCMGCCGCGGTAA
G12	F84	ATGCGTAGTGCGGTGCCAGCMGCCGCGGTAA
H1	F85	ACAGACCACTCAGTGCCAGCMGCCGCGGTAA
H2	F86	AGACTGCGTACTGTGCCAGCMGCCGCGGTAA
H3	F87	AGCATATGAGAGGTGCCAGCMGCCGCGGTAA
H4	F88	AGGTGTGATCGCGTGCCAGCMGCCGCGGTAA
H5	F89	ACGAGTGCTATCGTGCCAGCMGCCGCGGTAA
H6	F90	ACTGTACGCGTAGTGCCAGCMGCCGCGGTAA
H7	F91	ACACGAGCCACAGTGCCAGCMGCCGCGGTAA
H8	F92	ACACGGTGTCTAGTGCCAGCMGCCGCGGTAA
H9	F93	AGTGAGAGAAGCGTGCCAGCMGCCGCGGTAA
H10	F94	ATGCAGCTCAGTGTGCCAGCMGCCGCGGTAA
H11	F95	CAACACGCACGAGTGCCAGCMGCCGCGGTAA
H12	F96	CATAGCGAGTTCGTGCCAGCMGCCGCGGTAA
Reverse barcoded primer
Plate ID	Primer ID	Primer sequence Barcode+806R
1	R1	GAACGTCGGTAAGGACTACHVGGGTWTCTAAT
2	R2	TCTCAGGTCACTGGACTACHVGGGTWTCTAAT
3	R3	GGGGGAATCCGAGGACTACHVGGGTWTCTAAT
4	R4	TTACGTACCTTGGGACTACHVGGGTWTCTAAT
5	R5	GGTTCATGAGGAGGACTACHVGGGTWTCTAAT
6	R6	TTTGTGACTGACGGACTACHVGGGTWTCTAAT
7	R7	GCCACGTATTCGGGACTACHVGGGTWTCTAAT
8	R8	TCGTCTCCTAGAGGACTACHVGGGTWTCTAAT
9	R9	GGTGTAGTTGCGGGACTACHVGGGTWTCTAAT
10	R10	TTTGGAGATACGGGACTACHVGGGTWTCTAAT
11	R11	GGACAGGTGTACGGACTACHVGGGTWTCTAAT
12	R12	TTTGTAATGCCGGGACTACHVGGGTWTCTAAT
13	R13	GATGTCAGACGAGGACTACHVGGGTWTCTAAT
14	R14	TCCTGATAGGCTGGACTACHVGGGTWTCTAAT
15	R15	GGCTTGGTACAGGGACTACHVGGGTWTCTAAT
16	R16	TTTGCAAGGTCTGGACTACHVGGGTWTCTAAT
17	R17	GGAGGCTATCCTGGACTACHVGGGTWTCTAAT
18	R18	TTTAATGGAAGGGGACTACHVGGGTWTCTAAT
19	R19	GAGGTCAAGGACGGACTACHVGGGTWTCTAAT
20	R20	TCGGGTTACGCAGGACTACHVGGGTWTCTAAT
21	R21	GGAAAGTCTGTGGGACTACHVGGGTWTCTAAT
22	R22	TTGCGCACGTAAGGACTACHVGGGTWTCTAAT
23	R23	GGTCAACCTTGGGGACTACHVGGGTWTCTAAT
24	R24	TTTGATTGCGTGGGACTACHVGGGTWTCTAAT
25	R25	GAAGACCTGGAAGGACTACHVGGGTWTCTAAT
26	R26	GGCTGTACTCTCGGACTACHVGGGTWTCTAAT
27	R27	TTGTGTAACGACGGACTACHVGGGTWTCTAAT
28	R28	GGAAATTCCTCCGGACTACHVGGGTWTCTAAT
29	R29	TTCTGTGTTCCTGGACTACHVGGGTWTCTAAT
30	R30	GAGTAAGCACTGGGACTACHVGGGTWTCTAAT
31	R31	TCCACTAGCAAGGGACTACHVGGGTWTCTAAT
32	R32	GGTGTGCTTCCAGGACTACHVGGGTWTCTAAT
33	R33	TTCAGCTTAGCTGGACTACHVGGGTWTCTAAT
34	R34	GGGTAACCGTTCGGACTACHVGGGTWTCTAAT
35	R35	TTTGGACATTCCGGACTACHVGGGTWTCTAAT
36	R36	GACTAGACCGTAGGACTACHVGGGTWTCTAAT
37	R37	TCTCGATACTGGGGACTACHVGGGTWTCTAAT
38	R38	GGTCTGCGTAGAGGACTACHVGGGTWTCTAAT
39	R39	TTGGTCGGTTACGGACTACHVGGGTWTCTAAT
40	R40	GGCTATGACGTCGGACTACHVGGGTWTCTAAT
41	R41	TTTGGCTGTAAGGGACTACHVGGGTWTCTAAT
42	R42	AGCTGTCGGTAAGGACTACHVGGGTWTCTAAT
43	R43	GCAAAGGTCACTGGACTACHVGGGTWTCTAAT
44	R44	CTTAGAATCCGAGGACTACHVGGGTWTCTAAT
45	R45	GTCCGTACCTTGGGACTACHVGGGTWTCTAAT
46	R46	AACGCATGAGGAGGACTACHVGGGTWTCTAAT
47	R47	CTGTTGACTGACGGACTACHVGGGTWTCTAAT
48	R48	GTTACGTATTCGGGACTACHVGGGTWTCTAAT
49	R49	CACCCTCCTAGAGGACTACHVGGGTWTCTAAT
50	R50	TGGTTAGTTGCGGGACTACHVGGGTWTCTAAT
51	R51	CAGTGAGATACGGGACTACHVGGGTWTCTAAT
52	R52	GTTCAGGTGTACGGACTACHVGGGTWTCTAAT
53	R53	TGGCTAATGCCGGGACTACHVGGGTWTCTAAT
54	R54	CTGGTCAGACGAGGACTACHVGGGTWTCTAAT
55	R55	TCTCGATAGGCTGGACTACHVGGGTWTCTAAT
56	R56	TCTATGGTACAGGGACTACHVGGGTWTCTAAT
57	R57	GGTCCAAGGTCTGGACTACHVGGGTWTCTAAT
58	R58	CTCTGCTATCCTGGACTACHVGGGTWTCTAAT
59	R59	TGTGATGGAAGGGGACTACHVGGGTWTCTAAT
60	R60	CCTATCAAGGACGGACTACHVGGGTWTCTAAT
61	R61	TTCTGTTACGCAGGACTACHVGGGTWTCTAAT
62	R62	GTATAGTCTGTGGGACTACHVGGGTWTCTAAT
63	R63	AAGTGCACGTAAGGACTACHVGGGTWTCTAAT
64	R64	AACCAACCTTGGGGACTACHVGGGTWTCTAAT
65	R65	CCTAACCTGGAAGGACTACHVGGGTWTCTAAT
66	R66	GGACGTACTCTCGGACTACHVGGGTWTCTAAT
67	R67	TAAGGTAACGACGGACTACHVGGGTWTCTAAT
68	R68	TGGAATTCCTCCGGACTACHVGGGTWTCTAAT
69	R69	GTTGGTGTTCCTGGACTACHVGGGTWTCTAAT

## Sheet: Table S2
Table S2. The list of the edge numbers in co-occurrence networks and subnetworks after degree centrality filteration.
Sample name	Network edge number	Subnetwork edge number	Including ratio (%)
R2A-Root-1-A	66	37	56.06
R2A-Root-1-B	27	14	51.85
R2A-Root-2-A	55	20	36.36
R2A-Root-2-B	17	17	100
R2A-Root-2-C	17	6	35.29
R2A-Root-3-B	14	12	85.71
R2A-Root-3-C	99	11	11.11
R2A-Root-4-A	140	8	5.71
R2A-Root-4-B	329	9	2.74
R2A-Root-4-C	1479	1	0.07
R2A-Root-5-A	163	1	0.61
R2A-Root-5-B	15279	2	0.01
R2A-Root-5-C	200	6	3
TSB-Root-1-A	70	2	2.86
TSB-Root-1-B	63	2	3.17
TSB-Root-1-C	29	2	6.9
TSB-Root-2-A	26213	7	0.03
TSB-Root-2-B	3956	5	0.13
TSB-Root-2-C	1504	6	0.4
TSB-Root-3-A	69	0	0
TSB-Root-3-B	1950	6	0.31
TSB-Root-3-C	5	5	100
TSB-Root-4-A	97	21	21.65
TSB-Root-4-C	65	8	12.31
R2A-Sediment-1-A	38	7	18.42
R2A-Sediment-1-B	45	14	31.11
R2A-Sediment-1-C	5	5	100
R2A-Sediment-2-A	13	0	0
R2A-Sediment-2-B	7	7	100
R2A-Sediment-2-C	4	4	100
R2A-Sediment-3-A	6	6	100
R2A-Sediment-3-B	3	3	100
R2A-Sediment-3-C	5	5	100
R2A-Sediment-4-B	23	6	26.09
R2A-Sediment-4-C	13	13	100
R2A-Sediment-6-A	10	10	100
R2A-Sediment-6-B	7	7	100
R2A-Sediment-6-C	11	11	100
TSB-Sediment-1-A	26	18	69.23
TSB-Sediment-1-B	14	14	100
TSB-Sediment-1-C	64	22	34.38
TSB-Sediment-2-A	27	17	62.96
TSB-Sediment-2-B	47	18	38.3
TSB-Sediment-2-C	55	12	21.82
TSB-Sediment-3-A	16	16	100
TSB-Sediment-3-B	97	8	8.25
TSB-Sediment-3-C	50	5	10
R2A-Plant-1-A	83	21	25.3
R2A-Plant-1-B	68	17	25
R2A-Plant-1-C	65	14	21.54
R2A-Plant-2-A	45	10	22.22
R2A-Plant-2-B	48	8	16.67
R2A-Plant-2-C	79	14	17.72
R2A-Plant-3-A	6	6	100
R2A-Plant-3-B	233	12	5.15
R2A-Plant-3-C	172	5	2.91
TSB-Plant-1-A	95	6	6.32
TSB-Plant-1-B	63	12	19.05
TSB-Plant-1-C	83	16	19.28
TSB-Plant-2-A	53	26	49.06
TSB-Plant-2-B	5	5	100
TSB-Plant-2-C	15	15	100
TSB-Plant-3-A	258	3	1.16
TSB-Plant-3-B	5	5	100
TSB-Plant-3-C	61	12	19.67

## Sheet: Table S3
Table S3. Summary of 96-plates with >30% wells showing microbial growth.
Sample name	Medium	Origin	Dilution	Duplication	>30% wells showing microbial growth
R2A-Plant-1-A	R2A	Plant	1	A	Y
R2A-Plant-1-B	R2A	Plant	1	B	Y
R2A-Plant-1-C	R2A	Plant	1	C	Y
R2A-Plant-2-A	R2A	Plant	2	A	Y
R2A-Plant-2-B	R2A	Plant	2	B	Y
R2A-Plant-2-C	R2A	Plant	2	C	Y
R2A-Plant-3-A	R2A	Plant	3	A	Y
R2A-Plant-3-B	R2A	Plant	3	B	Y
R2A-Plant-3-C	R2A	Plant	3	C	Y
R2A-Plant-4-A	R2A	Plant	4	A	N
R2A-Plant-4-B	R2A	Plant	4	B	N
R2A-Plant-4-C	R2A	Plant	4	C	N
R2A-Plant-5-A	R2A	Plant	5	A	N
R2A-Plant-5-B	R2A	Plant	5	B	N
R2A-Plant-5-C	R2A	Plant	5	C	N
R2A-Plant-6-A	R2A	Plant	6	A	N
R2A-Plant-6-B	R2A	Plant	6	B	N
R2A-Plant-6-C	R2A	Plant	6	C	N
R2A-Plant-7-A	R2A	Plant	7	A	N
R2A-Plant-7-B	R2A	Plant	7	B	N
R2A-Plant-7-C	R2A	Plant	7	C	N
R2A-Root-1-A	R2A	Root	1	A	Y
R2A-Root-1-B	R2A	Root	1	B	Y
R2A-Root-1-C	R2A	Root	1	C	Y
R2A-Root-2-A	R2A	Root	2	A	Y
R2A-Root-2-B	R2A	Root	2	B	Y
R2A-Root-2-C	R2A	Root	2	C	Y
R2A-Root-3-A	R2A	Root	3	A	Y
R2A-Root-3-B	R2A	Root	3	B	Y
R2A-Root-3-C	R2A	Root	3	C	Y
R2A-Root-4-A	R2A	Root	4	A	Y
R2A-Root-4-B	R2A	Root	4	B	Y
R2A-Root-4-C	R2A	Root	4	C	Y
R2A-Root-5-A	R2A	Root	5	A	Y
R2A-Root-5-B	R2A	Root	5	B	Y
R2A-Root-5-C	R2A	Root	5	C	Y
R2A-Root-6-A	R2A	Root	6	A	N
R2A-Root-6-B	R2A	Root	6	B	N
R2A-Root-6-C	R2A	Root	6	C	N
R2A-Root-7-A	R2A	Root	7	A	N
R2A-Root-7-B	R2A	Root	7	B	N
R2A-Root-7-C	R2A	Root	7	C	N
R2A-Sediment-1-A	R2A	Sediment	1	A	Y
R2A-Sediment-1-B	R2A	Sediment	1	B	Y
R2A-Sediment-1-C	R2A	Sediment	1	C	Y
R2A-Sediment-2-A	R2A	Sediment	2	A	Y
R2A-Sediment-2-B	R2A	Sediment	2	B	Y
R2A-Sediment-2-C	R2A	Sediment	2	C	Y
R2A-Sediment-3-A	R2A	Sediment	3	A	Y
R2A-Sediment-3-B	R2A	Sediment	3	B	Y
R2A-Sediment-3-C	R2A	Sediment	3	C	Y
R2A-Sediment-4-A	R2A	Sediment	4	A	Y
R2A-Sediment-4-B	R2A	Sediment	4	B	Y
R2A-Sediment-4-C	R2A	Sediment	4	C	Y
R2A-Sediment-5-A	R2A	Sediment	5	A	N
R2A-Sediment-5-B	R2A	Sediment	5	B	N
R2A-Sediment-5-C	R2A	Sediment	5	C	N
R2A-Sediment-6-A	R2A	Sediment	6	A	Y
R2A-Sediment-6-B	R2A	Sediment	6	B	Y
R2A-Sediment-6-C	R2A	Sediment	6	C	Y
R2A-Sediment-7-A	R2A	Sediment	7	A	N
R2A-Sediment-7-B	R2A	Sediment	7	B	N
R2A-Sediment-7-C	R2A	Sediment	7	C	N
TSB-Plant-1-A	TSB	Plant	1	A	Y
TSB-Plant-1-B	TSB	Plant	1	B	Y
TSB-Plant-1-C	TSB	Plant	1	C	Y
TSB-Plant-2-A	TSB	Plant	2	A	Y
TSB-Plant-2-B	TSB	Plant	2	B	Y
TSB-Plant-2-C	TSB	Plant	2	C	Y
TSB-Plant-3-A	TSB	Plant	3	A	Y
TSB-Plant-3-B	TSB	Plant	3	B	Y
TSB-Plant-3-C	TSB	Plant	3	C	Y
TSB-Plant-4-A	TSB	Plant	4	A	N
TSB-Plant-4-B	TSB	Plant	4	B	N
TSB-Plant-4-C	TSB	Plant	4	C	N
TSB-Plant-5-A	TSB	Plant	5	A	N
TSB-Plant-5-B	TSB	Plant	5	B	N
TSB-Plant-5-C	TSB	Plant	5	C	N
TSB-Plant-6-A	TSB	Plant	6	A	N
TSB-Plant-6-B	TSB	Plant	6	B	N
TSB-Plant-6-C	TSB	Plant	6	C	N
TSB-Plant-7-A	TSB	Plant	7	A	N
TSB-Plant-7-B	TSB	Plant	7	B	N
TSB-Plant-7-C	TSB	Plant	7	C	N
TSB-Root-1-A	TSB	Root	1	A	Y
TSB-Root-1-B	TSB	Root	1	B	Y
TSB-Root-1-C	TSB	Root	1	C	Y
TSB-Root-2-A	TSB	Root	2	A	Y
TSB-Root-2-B	TSB	Root	2	B	Y
TSB-Root-2-C	TSB	Root	2	C	Y
TSB-Root-3-A	TSB	Root	3	A	Y
TSB-Root-3-B	TSB	Root	3	B	Y
TSB-Root-3-C	TSB	Root	3	C	Y
TSB-Root-4-A	TSB	Root	4	A	Y
TSB-Root-4-B	TSB	Root	4	B	Y
TSB-Root-4-C	TSB	Root	4	C	Y
TSB-Root-5-A	TSB	Root	5	A	N
TSB-Root-5-B	TSB	Root	5	B	N
TSB-Root-5-C	TSB	Root	5	C	N
TSB-Root-6-A	TSB	Root	6	A	N
TSB-Root-6-B	TSB	Root	6	B	N
TSB-Root-6-C	TSB	Root	6	C	N
TSB-Root-7-A	TSB	Root	7	A	N
TSB-Root-7-B	TSB	Root	7	B	N
TSB-Root-7-C	TSB	Root	7	C	N
TSB-Sediment-1-A	TSB	Sediment	1	A	Y
TSB-Sediment-1-B	TSB	Sediment	1	B	Y
TSB-Sediment-1-C	TSB	Sediment	1	C	Y
TSB-Sediment-2-A	TSB	Sediment	2	A	Y
TSB-Sediment-2-B	TSB	Sediment	2	B	Y
TSB-Sediment-2-C	TSB	Sediment	2	C	Y
TSB-Sediment-3-A	TSB	Sediment	3	A	Y
TSB-Sediment-3-B	TSB	Sediment	3	B	Y
TSB-Sediment-3-C	TSB	Sediment	3	C	Y
TSB-Sediment-4-A	TSB	Sediment	4	A	N
TSB-Sediment-4-B	TSB	Sediment	4	B	N
TSB-Sediment-4-C	TSB	Sediment	4	C	N
TSB-Sediment-5-A	TSB	Sediment	5	A	N
TSB-Sediment-5-B	TSB	Sediment	5	B	N
TSB-Sediment-5-C	TSB	Sediment	5	C	N
TSB-Sediment-6-A	TSB	Sediment	6	A	N
TSB-Sediment-6-B	TSB	Sediment	6	B	N
TSB-Sediment-6-C	TSB	Sediment	6	C	N
TSB-Sediment-7-A	TSB	Sediment	7	A	N
TSB-Sediment-7-B	TSB	Sediment	7	B	N
TSB-Sediment-7-C	TSB	Sediment	7	C	N

## Sheet: Table S4
Table S4. The sequence of 14377 Zotus.
ZOTUs numeber	ZOTUs sequence	Taxonomy
ZOTU1	ACGGAGGGTGCAAGCGTTAATCGGAATTACTGGGCGTAAAGCGCACGCAGGCGGTTGGATAAGTTAGATGTGAAAGCCCCGGGCTCAACCTGGGAATTGCATTTAAAACTGTCCAGCTAGAGTCTTGTAGAGGGGGGTAGAATTCCAGGTGTAGCGGTGAAATGCGTAGAGATCTGGAGGAATACCGGTGGCGAAGGCGGCCCCCTGGACAAAGACTGACGCTCAGGTGCGAAAGCGTGGGGAGCAAACA	d:Bacteria,p:Proteobacteria,c:Gammaproteobacteria,o:Aeromonadales,f:Aeromonadaceae,g:Aeromonas
ZOTU2	ACGAAGGGGGCTAGCGTTGTTCGGAATTACTGGGCGTAAAGCGCACGTAGGCGGGTATTTAAGTCAGGGGTGAAATCCCGCAGCTCAACTGCGGAACTGCCTTTGATACTGGGTATCTTGAGTATGGAAGAGGTAAGTGGAATTGCGAGTGTAGAGGTGAAATTCGTAGATATTCGCAGGAACACCAGTGGCGAAGGCGGCTTACTGGTCCATTACTGACGCTGAGGTGCGAAAGCGTGGGGAGCAAACA	d:Bacteria,p:Proteobacteria,c:Alphaproteobacteria,o:Rhizobiales,f:Rhizobiaceae
ZOTU3	ACGAAGGGTGCAAGCGTTAATCGGAATTACTGGGCGTAAAGCGCACGTAGGCGGCTTGGTATGTCGGGTGTGAAATCCCCGGGCTCAACCTGGGAACTGCATCCGAAACTGCCTTGCTCGAGTATGGGAGAGGGAAGCGGAATTTCCGGTGTAGCGGTGAAATGCGTAGATATCGGAAGGAACATCAGTGGCGAAGGCGGCTTCCTGGACCAATACTGACGCTCAGGTGCGAAAGCGTGGGGAGCAAACA	d:Bacteria,p:Proteobacteria,c:Gammaproteobacteria
ZOTU4	ACGAAGGGTGCAAGCGTTAATCGGAATTACTGGGCGTAAAGCGTGCGTAGGCGGCTTTTTAAGTCGGATGTGAAATCCCCGGGCTCAACCTGGGAATGGCATCCGATACTGGGGAGCTAGAGTTTGGGAGAGGGTGGTGGAATTCCCGGTGTAGCGGTGAAATGCGTAGAGATCGGGAGGAACATCAGTGGCGAAGGCGGCCACCTGGCCTAAAACTGACGCTGAGGCACGAAAGCGTGGGGAGCAAACA	d:Bacteria,p:Proteobacteria,c:Gammaproteobacteria,o:Xanthomonadales
ZOTU5	ACGGAGGGTCCGAGCGTTAATCGGAATTACTGGGCGTAAAGCGTGCGCAGGCGGTTTGTTAAGCGAGATGTGAAAGCCCTGGGCTCAACCTAGGAATAGCATTTCGAACTGGCGAACTAGAGTCTTGTAGAGGGGGGTAGAATTCCAGGTGTAGCGGTGAAATGCGTAGAGATCTGGAGGAATACCGGTGGCGAAGGCGGCCCCCTGGACAAAGACTGACGCTCATGCACGAAAGCGTGGGGAGCAAACA	d:Bacteria,p:Proteobacteria,c:Gammaproteobacteria,o:Alteromonadales,f:Shewanellaceae,g:Shewanella
ZOTU6	ACAGAGGGTGCGAGCGTTAATCGGATTTACTGGGCGTAAAGCGTGCGTAGGCGGCTTTTTAAGTCGGATGTGAAATCCCTGAGCTTAACTTAGGAATTGCATTCGATACTGGGAAGCTAGAGTATGGGAGAGGATGGTAGAATTCCAGGTGTAGCGGTGAAATGCGTAGAGATCTGGAGGAATACCGATGGCGAAGGCAGCCATCTGGCCTAATACTGACGCTGAGGTACGAAAGCATGGGGAGCAAACA	d:Bacteria,p:Proteobacteria,c:Gammaproteobacteria,o:Pseudomonadales,f:Moraxellaceae,g:Acinetobacter
ZOTU7	ACGGAGGGTGCAAGCGTTAATCGGAATTACTGGGCGTAAAGCGCACGCAGGCGGTCTGTCAAGTCGGATGTGAAATCCCCGGGCTCAACCTGGGAACTGCATTCGAAACTGGCAGGCTAGAGTCTTGTAGAGGGGGGTAGAATTCCAGGTGTAGCGGTGAAATGCGTAGAGATCTGGAGGAATACCGGTGGCGAAGGCGGCCCCCTGGACAAAGACTGACGCTCAGGTGCGAAAGCGTGGGGAGCAAACA	d:Bacteria,p:Proteobacteria,c:Gammaproteobacteria,o:Enterobacterales,f:Enterobacteriaceae
ZOTU8	ACGAAGGGTGCAAGCGTTAATCGGAATTACTGGGCGTAAAGCGCGCGTAGGTGGTTCAGTAAGTTGGAAGTGAAATCCCCGGGCTCAACCTGGGAACTGCTTTCAAAACTGCTGAGCTAGAGTACGGTAGAGGGTGGTGGAATTTCCTGTGTAGCGGTGAAATGCGTAGATATAGGAAGGAACACCAGTGGCGAAGGCGACCACCTGGACTGATACTGACACTGAGGTGCGAAAGCGTGGGGAGCAAACA	d:Bacteria,p:Proteobacteria,c:Gammaproteobacteria,o:Pseudomonadales,f:Pseudomonadaceae,g:Pseudomonas
ZOTU9	ACGGAGGGTGCAAGCGTTATCCGGATTTATTGGGTTTAAAGGGTCCGTAGGCGGGCTGATAAGTCAGTGGTGAAATCCGACAGCTTAACTGTCGAACTGCCATTGATACTGTTAGTCTTGAGTAAGGTTGAAGTGGCTGGAATAAGTAGTGTAGCGGTGAAATGCATAGATATTACTTAGAACACCAATTGCGAAGGCAGGTCACTAAGTCTTAACTGACGCTGATGGACGAAAGCGTGGGGAGCGAACA	d:Bacteria,p:Bacteroidetes,c:Flavobacteriia,o:Flavobacteriales,f:Weeksellaceae,g:Elizabethkingia
ZOTU10	ACGAAGGGTGCAAGCGTTAATCGGAATTACTGGGCGTAAAGCGCGCGTAGGTGGTTCAGCAAGTTGGATGTGAAAGCCCCGGGCTCAACCTGGGAATTGCATCCAAAACTACTGAGCTAGAGTACGGTAGAGGGTGGTGGAATTTCCTGTGTAGCGGTGAAATGCGTAGATATAGGAAGGAACACCAGTGGCGAAGGCGACCACCTGGACTGATACTGACACTGAGGTGCGAAAGCGTGGGGAGCAAACA	d:Bacteria,p:Proteobacteria,c:Gammaproteobacteria,o:Pseudomonadales,f:Pseudomonadaceae,g:Pseudomonas
ZOTU11	ACGGAGGGTGCAAGCGTTATCCGGATTTATTGGGTTTAAAGGGTCCGTAGGCGGATCAGTAAGTCAGTGGTGAAATCTCATAGCTCAACTATGAAACTGCCATTGATACTGCTGGTCTTGAGTAAGGTAGAAGTAGCTGGAATAAGTAGTGTAGCGGTGAAATGCATAGATATTACTTAGAACACCAATTGCGAAGGCAGGTTACTATGTCTTAACTGACGCTGATGGACGAAAGCGTGGGGAGCGAACA	d:Bacteria,p:Bacteroidetes,c:Flavobacteriia,o:Flavobacteriales,f:Weeksellaceae,g:Chryseobacterium
ZOTU12	ACGTAGGTGGCAAGCGTTATCCGGAATTATTGGGCGTAAAGCGCGCGCAGGTGGTTTCTTAAGTCTGATGTGAAAGCCCACGGCTCAACCGTGGAGGGTCATTGGAAACTGGGAGACTTGAGTGCAGAAGAGGAAAGTGGAATTCCATGTGTAGCGGTGAAATGCGTAGAGATATGGAGGAACACCAGTGGCGAAGGCGACTTTCTGGTCTGTAACTGACACTGAGGCGCGAAAGCGTGGGGAGCAAACA	d:Bacteria,p:Firmicutes,c:Bacilli,o:Bacillales,f:Bacillaceae_1,g:Bacillus
ZOTU13	ACAGAGGGTGCAAGCGTTAATCGGAATTACTGGGCGTAAAGCGCGCGTAGGTGGTTCGTTAAGTTGGATGTGAAAGCCCCGGGCTCAACCTGGGAACTGCATCCAAAACTGGCGAGCTAGAGTATGGTAGAGGGTGGTGGAATTTCCTGTGTAGCGGTGAAATGCGTAGATATAGGAAGGAACACCAGTGGCGAAGGCGACCACCTGGACTGATACTGACACTGAGGTGCGAAAGCGTGGGGAGCAAACA	d:Bacteria,p:Proteobacteria,c:Gammaproteobacteria,o:Pseudomonadales,f:Pseudomonadaceae,g:Pseudomonas
ZOTU14	ACGGAGGGTGCAAGCGTTATCCGGATTTATTGGGTTTAAAGGGTCCGTAGGCGGACTCGTAAGTCAGTGGTGAAATCTCACAGCTTAACTGTGAAACTGCCATTGATACTGCGGGTCTTGAGTGTTGTTGAAGTAGCTGGAATAAGTAGTGTAGCGGTGAAATGCATAGATATTACTTAGAACACCAATTGCGAAGGCAGGTTACTAAGCAACAACTGACGCTGATGGACGAAAGCGTGGGGAGCGAACA	d:Bacteria,p:Bacteroidetes,c:Flavobacteriia,o:Flavobacteriales,f:Weeksellaceae,g:Chryseobacterium
ZOTU15	ACGAAGGGGGCTAGCGTTGCTCGGAATTACTGGGCGTAAAGGGAGCGTAGGCGGACATTTAAGTCAGGGGTGAAATCCCGGGGCTCAACCTCGGAATTGCCTTTGATACTGGGTGTCTTGAGTGTGAGAGAGGTATGTGGAACTCCGAGTGTAGAGGTGAAATTCGTAGATATTCGGAAGAACACCAGTGGCGAAGGCGACATACTGGCTCATTACTGACGCTGAGGCTCGAAAGCGTGGGGAGCAAACA	d:Bacteria,p:Proteobacteria,c:Alphaproteobacteria,o:Caulobacterales,f:Caulobacteraceae,g:Brevundimonas
ZOTU16	ACAGAGGGTGCAAGCGTTAATCGGAATTACTGGGCGTAAAGCGCACGTAGGCGGTCTGTCAAGTCGGATGTGAAATCCCCGGGCTCAACCTGGGAACTGCATCCGAAACTGGCAGGCTAGAGTCTTGTAGAGGGGGGTAGAATTCCAGGTGTAGCGGTGAAATGCGTAGAGATCTGGAGGAATACCGGTGGCGAAGGCGGCCCCCTGGACAAAGACTGACGCTCAGGTGCGAAAGCGTGGGGAGCAAACA	d:Bacteria,p:Proteobacteria,c:Gammaproteobacteria,o:Enterobacterales,f:Enterobacteriaceae
ZOTU17	ACGTAGGGTGCGAGCGTTAATCGGAATTACTGGGCGTAAAGCGTGCGCAGGCGGTTTTGTAAGACAGAGGTGAAATCCCCGGGCTCAACCTGGGAACTGCCTTTGTGACTGCAAGGCTAGAGTACGGCAGAGGGGGATGGAATTCCGCGTGTAGCAGTGAAATGCGTAGATATGCGGAGGAACACCGATGGCGAAGGCAATCCCCTGGGCCTGTACTGACGCTCATGCACGAAAGCGTGGGGAGCAAACA	d:Bacteria,p:Proteobacteria,c:Betaproteobacteria,o:Burkholderiales,f:Comamonadaceae
ZOTU18	ACGAAGGGGGCTAGCGTTGCTCGGAATTACTGGGCGTAAAGGGAGCGTAGGCGGACTGTTTAGTCAGAGGTGAAAGCCCAGGGCTCAACCTTGGAATTGCCTTTGATACTGGCAGTCTTGAGTACGGAAGAGGTATGTGGAACTCCGAGTGTAGAGGTGAAATTCGTAGATATTCGGAAGAACACCAGTGGCGAAGGCGACATACTGGTCCGTTACTGACGCTGAGGCTCGAAAGCGTGGGGAGCAAACA	d:Bacteria,p:Proteobacteria,c:Alphaproteobacteria,o:Caulobacterales,f:Caulobacteraceae,g:Caulobacter
ZOTU19	ACGAAGGGTGCAAGCGTTAATCGGAATTACTGGGCGTAAAGCGTGCGTAGGTGGTTTGTTAAGTCAGATGTGAAAGCCCTGGGCTCAACCTGGGAACTGCATTTGATACTGGCAGGCTAGAGTGCGGTAGAGGGTGGTGGAATTCCCGGTGTAGCGGTGAAATGCGTAGAGATCGGGAGGAACATTCGTGGCGAAGGCGGCCACCTGGACCAGCACTGACACTGAGGCACGAAAGCGTGGGGAGCAAACA	d:Bacteria,p:Proteobacteria,c:Gammaproteobacteria,o:Xanthomonadales
ZOTU20	ACGTAGGGTGCGAGCGTTAATCGGAATTACTGGGCGTAAAGCGTGCGCAGGCGGTTTTGTAAGACAGATGTGAAATCCCCGGGCTTAACCTGGGAACTGCGTTTGTGACTGCAAGGCTAGAGTACGGCAGAGGGGGGTGGAATTCCTGGTGTAGCAGTGAAATGCGTAGAGATCAGGAGGAACACCGATGGCGAAGGCAGCCCCCTGGGCCTGTACTGACGCTCATGCACGAAAGCGTGGGGAGCAAACA	d:Bacteria,p:Proteobacteria,c:Betaproteobacteria,o:Rhodocyclales,f:Zoogloeaceae,g:Thauera
ZOTU21	ACGAAGGGTGCAAGCGTTAATCGGAATTACTGGGCGTAAAGCGTGCGTAGGCGGTTTGTTAAGTCAGATGTGAAAGCCCCGGGCTCAACCTGGGAACTGCATTTGATACTGGCAGGCTAGAGTGCGGTAGAGGGTGGTGGAATTCCCGGTGTAGCGGTGAAATGCGTAGAGATCGGGAGGAACATCCGTGGCGAAGGCGGCCACCTGGACCAGCACTGACGCTGAGGCACGAAAGCGTGGGGAGCAAACA	d:Bacteria,p:Proteobacteria,c:Gammaproteobacteria,o:Xanthomonadales,f:Rhodanobacteraceae,g:Aquimonas
ZOTU22	ACGTAGGGTGCGAGCGTTAATCGGAATTACTGGGCGTAAAGCGTGCGCAGGCGGTTTCGTAAGACAGACGTGAAATCCCCGGGCTCAACCTGGGAACTGCGTTTGTGACTGCGAGGCTAGAGTACGGCAGAGGGGGGTAGAATTCCACGTGTAGCAGTGAAATGCGTAGAGATGTGGAGGAATACCGATGGCGAAGGCAGCCCCCTGGGTTAGTACTGACGCTCATGCACGAAAGCGTGGGGAGCAAACA	d:Bacteria,p:Proteobacteria,c:Betaproteobacteria,o:Rhodocyclales,f:Rhodocyclaceae,g:Azospira
ZOTU23	ACGAAGGGGGCTAGCGTTGTTCGGAATTACTGGGCGTAAAGCGCACGTAGGCGGACATTTAAGTCAGGGGTGAAATCCCGGGGCTCAACCTCGGAACTGCCTTTGATACTGGGTGTCTTGAGTGTGGAAGAGGTCAGTGGAATTGCGAGTGTAGAGGTGAAATTCGTAGATATTCGCAGGAACACCAGTGGCGAAGGCGGCTGACTGGTCCACAACTGACGCTGAGGTGCGAAAGCGTGGGGAGCAAACA	d:Bacteria,p:Proteobacteria,c:Alphaproteobacteria,o:Rhizobiales,f:Rhizobiaceae,g:Rhizobium
ZOTU25	ACGAAGGGGGCTAGCGTTGTTCGGAATTACTGGGCGTAAAGCGCGCGTAGGCGGCTTTGTCAGTCAGGGGTGAAATCCCGGGGCTTAACCTCGGAACTGCCCTTGATACTGCAAGGCTTGAGTCTGTGAGAGGATGGTGGAATACCCAGTGTAGAGGTGAAATTCGTAGATATTGGGTGGAACACCAGTGGCGAAGGCGGCCATCTGGCACAGTACTGACGCTGAGGTGCGAAAGCGTGGGGAGCAAACA	d:Bacteria,p:Proteobacteria,c:Alphaproteobacteria,o:Rhodospirillales,f:Rhodospirillaceae,g:Novispirillum
ZOTU26	ACGAAGGGGGCTAGCGTTGTTCGGAATTACTGGGCGTAAAGGGCGCGTAGGCGGTTTTTCAAGTCAGGCGTGAAAGCCCCGGGCTTAACCTGGGAACTGCGCTTGAGACTGTGAGACTAGAGTACCGGAGAGGTAGGTGGAATTCCCAGTGTAGAGGTGAAATTCGTAGATATTGGGAAGAACACCAGTGGCGAAGGCGGCCTACTGGACGGTAACTGACGCTGAGGCGCGAAAGCGTGGGGAGCAAACA	d:Bacteria,p:Proteobacteria,c:Alphaproteobacteria,o:Rhodospirillales,f:Azospirillaceae,g:Niveispirillum
ZOTU27	ACGTAGGGTGCGAGCGTTAATCGGAATTACTGGGCGTAAAGCGTGCGCAGGCGGTTATATAAGACAGATGTGAAATCCCCGGGCTCAACCTGGGAACTGCATTTGTGACTGTATAGCTAGAGTACGGCAGAGGGGGATGGAATTCCGCGTGTAGCAGTGAAATGCGTAGATATGCGGAGGAACACCGATGGCGAAGGCAATCCCCTGGGCCTGTACTGACGCTCATGCACGAAAGCGTGGGGAGCAAACA	d:Bacteria,p:Proteobacteria,c:Betaproteobacteria,o:Burkholderiales,f:Comamonadaceae
ZOTU28	ACGAAGGGGGCTAGCGTTGTTCGGAATTACTGGGCGTAAAGCGCACGCAGGCGGTTCGGTCAGTCAGAAGTGAAAGCCCCGGGCTTAACCTGGGAACTGCTTTTGATACTGCCGAGCTTGAATCACGGAGAGGGTAGTGGAATTCCGAGTGTAGAGGTGAAATTCGTAGATATTCGGAAGAACACCAGTGGCGAAGGCGACTACCTGGCCGTCGATTGACGCTCATGTGCGAAAGCGTGGGGAGCAAACA	d:Bacteria,p:Proteobacteria,c:Alphaproteobacteria,o:Rhodospirillales,f:Rhodospirillaceae,g:Magnetospirillum
ZOTU29	ACGGAGGAGGCTAGCGTTGTTCGGAATTACTGGGCGTAAAGCGTGCGCAGGTTGTGAGATCAGTTGGATGTGAAAGCCCGGGGCTTAACCTCGGATGTGCATCCAATACTGTCTCGCTGGAGGTTGGAAGAGGAGAGTGGAATTCCCAGTGTAGAGGTGAAATTCGTAGATATTGGGAAGAACACCAGTGGCGAAGGCGGCTCTCTGGTCCATACCTGACACTCATGCACGAAAGCGTGGGGAGCAAACA	d:Bacteria,p:Proteobacteria,c:Alphaproteobacteria,o:Sneathiellales,f:Sneathiellaceae,g:Ferrovibrio
ZOTU30	ACGAAGGGTGCAAGCGTTAATCGGAATTACTGGGCGTAAAGCGCGCGTAGGTGGTTCAGCAAGTTGGAGGTGAAATCCCCGGGCTCAACCTGGGAACTGCCTCCAAAACTACTGAGCTAGAGTACGGTAGAGGGTAGTGGAATTTCCTGTGTAGCGGTGAAATGCGTAGATATAGGAAGGAACACCAGTGGCGAAGGCGACTACCTGGACTGATACTGACACTGAGGTGCGAAAGCGTGGGGAGCAAACA	d:Bacteria,p:Proteobacteria,c:Gammaproteobacteria,o:Pseudomonadales,f:Pseudomonadaceae,g:Pseudomonas
ZOTU31	ACGAAGGGGGCTAGCGTTGTTCGGAATTACTGGGCGTAAAGCGCACGTAGGCGGACATTTAAGTCAGAGGTGAAATCCCGGAGCTCAACTTCGGAACTGCCTTTGATACTGGGTGTCTTGAGTATGGAAGAGGTTAGTGGAATTGCGAGTGTAGAGGTGAAATTCGTAGATATTCGCAGGAACACCAGTGGCGAAGGCGGCTAACTGGTCCATAACTGACGCTGAGGTGCGAAAGCGTGGGGAGCAAACA	d:Bacteria,p:Proteobacteria,c:Alphaproteobacteria,o:Rhizobiales,f:Rhizobiaceae
ZOTU32	ACGGAGGATCCGAGCGTTATCCGGATTTATTGGGTTTAAAGGGAGCGTAGGTTGACATATAAGTCAGCTGTGAAAGTTTACGGCTCAACCGTGAAATTGCAGTTGATACTGTATGTCTTGAGTGTACAAGAGGTGGGCGGAATTCGTGGTGTAGCGGTGAAATGCTTAGATATCACGAAGAACTCCAATTGCGAAGGCAGCTCACTGGGGTACAACTGACACTGAGGCTCGAAAGTGTGGGTATCAAACA	d:Bacteria,p:Bacteroidetes,c:Bacteroidia,o:Bacteroidales,f:Bacteroidaceae,g:Bacteroides
ZOTU33	ACGAAGGGGGCTAGCGTTGCTCGGAATTACTGGGCGTAAAGGGAGCGTAGGCGGGTTGACAAGTTGGAGGTGAAAGCCCAGGGCTCAACCCTGGAATTGCCTTCAAAACTGTCAGCCTTGAGTATGGAAGAGGTAAGTGGAACTCCGAGTGTAGAGGTGAAATTCGTAGATATTCGGAAGAACACCAGTGGCGAAGGCGACTTACTGGTCCATGACTGACGCTGAGGCTCGAAAGCGTGGGGAGCAAACA	d:Bacteria,p:Proteobacteria,c:Alphaproteobacteria,o:Caulobacterales,f:Caulobacteraceae,g:Asticcacaulis
ZOTU34	ACGGAGGACCCGAGCGTTATCCGGATTCATTGGGTTTAAAGGGTGCGCAGGCGGCCCGGTCAGTCAGCGGTGAAAGGCCCGCGCTTCACGCGGGAGCTGCCGTTGATACTGCCGGGCTAGAATCTTGGCGAGGCGGGCGGAATGCGCGGTGTAGCGGTGAAATGCATAGATATCGCGCAGAACGCCGATTGGGGAGCCAGCTCGCCAGCCAGGTATTGACGCTGAGGCACGAAAGCGTGGGGATCGAACA	d:Bacteria,p:Bacteroidetes,c:Bacteroidia,o:Bacteroidales,f:Williamwhitmaniaceae,g:Acetobacteroides
ZOTU36	ACGTAGGTGGCAAGCGTTATCCGGAATTATTGGGCGTAAAGCGCGCGCAGGCGGTTTCTTAAGTCTGATGTGAAAGCCCACGGCTCAACCGTGGAGGGTCATTGGAAACTGGGGAACTTGAGTGCAGAAGAGAAAAGCGGAATTCCACGTGTAGCGGTGAAATGCGTAGAGATGTGGAGGAACACCAGTGGCGAAGGCGGCTTTTTGGTCTGTAACTGACGCTGAGGCGCGAAAGCGTGGGGAGCAAACA	d:Bacteria,p:Firmicutes,c:Bacilli,o:Bacillales,f:Bacillaceae_1,g:Bacillus
ZOTU37	ACGAAGGGTGCAAGCGTTACTCGGAATTACTGGGCGTAAAGCGTGCGTAGGTGGTCGTTTAAGTCCGTTGTGAAAGCCCTGGGCTCAACCTGGGAACTGCAGTGGATACTGGGCGACTAGAGTGTGGTAGAGGGTAGCGGAATTCCTGGTGTAGCAGTGAAATGCGTAGAGATCAGGAGGAACATCCATGGCGAAGGCAGCTACCTGGACCAACACTGACACTGAGGCACGAAAGCGTGGGGAGCAAACA	d:Bacteria,p:Proteobacteria,c:Gammaproteobacteria,o:Xanthomonadales,f:Xanthomonadaceae,g:Stenotrophomonas
ZOTU38	ACGTAGGGTGCAAGCGTTAATCGGAATTACTGGGCGTAAAGCGTGCGCAGGCGGTTTTGTAAGACAGAGGTGAAATCCCCGGGCTCAACCTGGGAACTGCCTTTGTGACTGCAAGGCTAGAGTACGGCAGAGGGGGATGGAATTCCGCGTGTAGCAGTGAAATGCGTAGATATGCGGAGGAACACCGATGGCGAAGGCAATCCCCTGGGCCTGTACTGACGCTCATGCACGAAAGCGTGGGGAGCAAACA	d:Bacteria,p:Proteobacteria,c:Betaproteobacteria,o:Burkholderiales,f:Comamonadaceae
ZOTU39	ACGTAGGTGGCAAGCGTTGTCCGGAATTATTGGGCGTAAAGCGCGCGCAGGCGGTTCCTTAAGTCTGATGTGAAAGCCCCCGGCTCAACCGGGGAGGGTCATTGGAAACTGGGGAACTTGAGTGCAGAAGAGGAGAGCGGAATTCCACGTGTAGCGGTGAAATGCGTAGAGATGTGGAGGAACACCAGTGGCGAAGGCGGCTCTCTGGTCTGTAACTGACGCTGAGGCGCGAAAGCGTGGGGAGCGAACA	d:Bacteria,p:Firmicutes,c:Bacilli,o:Bacillales,f:Bacillaceae_1
ZOTU40	ACGGAGGGTGCAAGCGTTATCCGGATTTATTGGGTTTAAAGGGTCCGTAGGCGGATGCGTAAGTCAGTGGTGAAATCTCACAGCTCAACTGTGAAACTGCCATTGATACTGCGTGTCTTGAGTAAGGTAGAAGTGGCTGGAATAAGTAGTGTAGCGGTGAAATGCATAGATATTACTTAGAACACCAATTGCGAAGGCAGGTCACTATGTCTTAACTGACGCTGATGGACGAAAGCGTGGGGAGCGAACA	d:Bacteria,p:Bacteroidetes,c:Flavobacteriia,o:Flavobacteriales,f:Weeksellaceae,g:Chryseobacterium
ZOTU41	ACGAAGGGGGCTAGCGTTGTTCGGAATTACTGGGCGTAAAGCGCACGTAGGCGGACATTTAAGTCAGGGGTGAAATCCCAGGGCTCAACCCTGGAACTGCCTTTGATACTGGGTGTCTTGAGTACGAGAGAGGTGAGTGGAATTCCGAGTGTAGAGGTGAAATTCGTAGATATTCGGAAGAACACCAGTGGCGAAGGCGGCTCACTGGCTCGTAACTGACGCTGAGGTGCGAAAGCGTGGGGAGCAAACA	d:Bacteria,p:Proteobacteria,c:Alphaproteobacteria,o:Rhizobiales,f:Pleomorphomonadaceae,g:Pleomorphomonas
ZOTU42	ACGTAGGTGGCAAGCGTTATCCGGAATTATTGGGCGTAAAGCGCGCGCAGGCGGTCTCTTAAGTCTGATGTGAAAGCCCACGGCTCAACCGTGGAGGGTCATTGGAAACTGGGAGACTTGAGTGCAGGAGAGAAAAGTGGAATTCCACGTGTAGCGGTGAAATGCGTAGAGATGTGGAGGAACACCAGTGGCGAAGGCGGCTTTTTGGCCTGTAACTGACGCTGAGGCGCGAAAGCGTGGGGAGCAAACA	d:Bacteria,p:Firmicutes,c:Bacilli,o:Bacillales,f:Bacillaceae_1
ZOTU43	ACGTAGGGTGCGAGCGTTAATCGGAATTACTGGGCGTAAAGCGTGCGCAGGCGGTTATGTAAGACAGAGGTGAAATCCCCGGGCTCAACCTGGGAACGGCCTTTGTGACTGCATGGCTAGAGTGCGGCAGAGGGGGATGGAATTCCGCGTGTAGCAGTGAAATGCGTAGATATGCGGAGGAACACCGATGGCGAAGGCAATCCCCTGGGCCTGCACTGACGCTCATGCACGAAAGCGTGGGGAGCAAACA	d:Bacteria,p:Proteobacteria,c:Betaproteobacteria,o:Burkholderiales,f:Comamonadaceae,g:Comamonas
ZOTU44	ACGTAGGGTGCGAGCGTTAATCGGAATTACTGGGCGTAAAGCGTGCGCAGGCGGCTTTGTAAGACGGATGTGAAAGCCCCGGGCTCAACCTGGGAAGTGCATTCGTGACTGCAAGGCTAGAGTGTGTCAGAGGGAGGTGGAATTCCGCGTGTAGCAGTGAAATGCGTAGAGATGCGGAGGAACACCGATGGCGAAGGCAGCCTCCTGGGATAACACTGACGCTCAGGCACGAAAGCGTGGGGAGCAAACA	d:Bacteria,p:Proteobacteria,c:Betaproteobacteria,o:Burkholderiales,f:Burkholderiaceae,g:Quisquiliibacterium
ZOTU45	ACGTAGGGTGCGAGCGTTAATCGGAATTACTGGGCGTAAAGCGTGCGCAGGCGGTTTTGTAAGACAGATGTGAAATCCCCGGGCTTAACCTGGGAACTGCGTTTGTGACTGCAAGGCTAGAGTACGGCAGAGGGGGGTGGAATTCCTGGTGTAGCAGTGAAATGCGTAGATATCAGGAGGAACACCGATGGCGAAGGCAGCCCCCTGGGCCTGTACTGACGCTCATGCACGAAAGCGTGGGGAGCAAACA	d:Bacteria,p:Proteobacteria,c:Betaproteobacteria,o:Rhodocyclales,f:Zoogloeaceae,g:Thauera
ZOTU46	ACGGAGGGTGCAAGCGTTAATCGGAATTACTGGGCGTAAAGCGTGCGTAGGCGGTTCGTTAAGTCAGATGTGAAAGCCCTGGGCTCAACCTGGGAACTGCATTTGAAACTGGCGGACTAGAGTTGAGTAGAGGGGAGTGGAATTTCAGGTGTAGCGGTGAAATGCGTAGATATCTGAAGGAACACCAGTGGCGAAGGCGACTCCCTGGACTCAAACTGACGCTGAGGTACGAAAGCGTGGGTAGCAAACA	d:Bacteria,p:Proteobacteria,c:Gammaproteobacteria,o:Methylococcales,f:Methylococcaceae,g:Methylobacter
ZOTU47	ACGTAGGTGGCAAGCGTTGTCCGGAATTATTGGGCGTAAAGCGCGCGCAGGTGGTTTCTTAAGTCTGATGTGAAAGCCCACGGCTCAACCGTGGAGGGTCATTGGAAACTGGGAGACTTGAGTGCAGAAGAGGATAGTGGAATTCCAAGTGTAGCGGTGAAATGCGTAGAGATTTGGAGGAACACCAGTGGCGAAGGCGACTATCTGGTCTGTAACTGACACTGAGGCGCGAAAGCGTGGGGAGCAAACA	d:Bacteria,p:Firmicutes,c:Bacilli,o:Bacillales,f:Planococcaceae,g:Lysinibacillus
ZOTU48	ACGGAGGGTGCAAGCGTTATCCGGATTTATTGGGTTTAAAGGGTCCGTAGGCGGATCCGTAAGTCAGTGGTGAAATCTCATAGCTTAACTATGAAACTGCCATTGATACTGCGGGTCTTGAGTAAGGTAGAAGTAGCTGGAATAAGTAGTGTAGCGGTGAAATGCATAGATATTACTTAGAACACCAATTGCGAAGGCAGGTTACTATGTCTTAACTGACGCTGATGGACGAAAGCGTGGGGAGCGAACA	d:Bacteria,p:Bacteroidetes,c:Flavobacteriia,o:Flavobacteriales,f:Weeksellaceae,g:Chryseobacterium
ZOTU49	ACGGAGGGTGCAAGCGTTAATCGGAATTACTGGGCGTAAAGCGCACGCAGGCGGTCTGTCAAGTCGGATGTGAAATCCCCGGGCTTAACCTGGGAACTGCATTCGAAACTGGCAGGCTAGAGTCTTGTAGAGGGGGGTAGAATTCCAGGTGTAGCGGTGAAATGCGTAGAGATCTGGAGGAATACCGGTGGCGAAGGCGGCCCCCTGGACAAAGACTGACGCTCAGGTGCGAAAGCGTGGGGAGCAAACA	d:Bacteria,p:Proteobacteria,c:Gammaproteobacteria,o:Enterobacterales
ZOTU50	ACGTAGGGTGCAAGCGTTAATCGGAATTACTGGGCGTAAAGCGTGCGCAGGCGGTTATATAAGACAGATGTGAAATCCCCGGGCTCAACCTGGGAACTGCATTTGTGACTGTATAGCTAGAGTACGGTAGAGGGGGATGGAATTCCGCGTGTAGCAGTGAAATGCGTAGATATGCGGAGGAACACCGATGGCGAAGGCAATCCCCTGGACCTGTACTGACGCTCATGCACGAAAGCGTGGGGAGCAAACA	d:Bacteria,p:Proteobacteria,c:Betaproteobacteria,o:Burkholderiales
ZOTU51	ACGGAGGATCCAAGCGTTATCCGGAATCATTGGGTTTAAAGGGTCCGTAGGCGGTTTAGTAAGTCAGTGGTGAAAGCCCATCGCTCAACGGTGGAACGGCCATTGATACTGCTAGACTTGAATTATTGGGAAGTAACTAGAATATGTAGTGTAGCGGTGAAATGCTTAGAGATTACATGGAATACCAATTGCGAAGGCAGGTTACTACCAATGGATTGACGCTGATGGACGAAAGCGTGGGGAGCGAACA	d:Bacteria,p:Bacteroidetes,c:Flavobacteriia,o:Flavobacteriales,f:Flavobacteriaceae,g:Flavobacterium
ZOTU52	ACGTAGGGTGCGAGCGTTAATCGGAATTACTGGGCGTAAAGCGTGCGCAGGCGGTTTTTTAAGACAGGCGTGAAATCCCCGGGCTTAACCTGGGAACTGCGCTTGTGACTGGAAGACTAGAGTATGGCAGAGGGGGGTGGAATTCCACGTGTAGCAGTGAAATGCGTAGAGATGTGGAGGAACACCGATGGCGAAGGCAGCCCCCTGGGCCAATACTGACGCTCATGCACGAAAGCGTGGGGAGCAAACA	d:Bacteria,p:Proteobacteria,c:Betaproteobacteria,o:Rhodocyclales
ZOTU53	ACAGAGGGTGCAAGCGTTAATCGGAATTACTGGGCGTAAAGCGCACGTAGGCGGTTTTTTAAGTCAGATGTGAAAGCCCCGGGCTCAACCTGGGAATTGCATTTGAAACTGGGGAACTAGAGTGTGTGAGAGGGGGGTAGAATTCCAAGTGTAGCGGTGAAATGCGTAGAGATTTGGAGGAATACCAGTGGCGAAGGCGGCCCCCTGGCACAACACTGACGCTCAGGTGCGAAAGCGTGGGGAGCAAACA	d:Bacteria,p:Proteobacteria,c:Gammaproteobacteria,o:Chromatiales,f:Chromatiaceae,g:Rheinheimera
ZOTU54	ACGAAGGGTGCAAGCGTTAATCGGAATTACTGGGCGTAAAGCGCGCGTAGGTGGTTTTGTAAGTTGGAGGTGAAATCCCCGGGCTCAACCTGGGAACTGCCTCCAAAACTGCATGACTAGAGTACGGTAGAGGGTGGTGGAATTTCCTGTGTAGCGGTGAAATGCGTAGATATAGGAAGGAACACCAGTGGCGAAGGCGACCACCTGGACTGATACTGACACTGAGGTGCGAAAGCGTGGGGAGCAAACA	d:Bacteria,p:Proteobacteria,c:Gammaproteobacteria,o:Pseudomonadales,f:Pseudomonadaceae,g:Pseudomonas
ZOTU55	ACGTAGGTGGCAAGCGTTGTCCGGAATTATTGGGCGTAAAGCGCGCGCAGGCGGTTCCTTAAGTCTGATGTGAAAGCCCCCGGCTCAACCGGGGAGGGTCATTGGAAACTGGGGAACTTGAGTGCAGAAGAGAAGAGTGGAATTCCACGTGTAGCGGTGAAATGCGTAGAGATGTGGAGGAACACCAGTGGCGAAGGCGACTCTTTGGTCTGTAACTGACGCTGAGGCGCGAAAGCGTGGGGAGCAAACA	d:Bacteria,p:Firmicutes,c:Bacilli,o:Bacillales,f:Bacillaceae_1
ZOTU56	ACGAAGGGGGCTAGCGTTGTTCGGAATCACTGGGCGTAAAGCGCACGTAGGCGGATTGCTAAGTCAGGGGTGAAAGCCCGAGGCTCAACCTCGGAACTGCCTTTGATACTGGCAATCTAGAGTTCGGGAGAGGTGAGTGGAACTCCGAGTGTAGAGGTGAAATTCGTAGATATTCGGAAGAACACCAGTGGCGAAGGCGGCTCACTGGCCCGATACTGACGCTGAGGTGCGAAAGCGTGGGGAGCAAACA	d:Bacteria,p:Proteobacteria,c:Alphaproteobacteria,o:Rhizobiales
ZOTU57	ACGAAGGGGGCTAGCGTTACTCGGAATTACTGGGCGTAAAGGGCGCGTAGGCGGCTTGATAAGTCAGGCGTGAAATTCCCGGGCTCAACCTGGGGACTGCGCTTGAGACTGTTGGGCTAGAGGATGGAAGAGGGTCGTGGAATTCCCAGTGTAGAGGTGAAATTCGTAGATATTGGGAAGAACACCGGTGGCGAAGGCGGCGACCTGGTCCATTACTGACGCTGAGGCGCGACAGCGTGGGGAGCAAACA	d:Bacteria,p:Proteobacteria,c:Alphaproteobacteria,o:Rhodospirillales,f:Acetobacteraceae,g:Roseomonas
ZOTU58	ACAGAGGGTGCAAGCGTTAATCGGAATTACTGGGCGTAAAGCGCACGTAGGCGGTTTTTTAAGTCAGATGTGAAAGCCCCGGGCTCAACCTGGGAATTGCATTTGAAACTGGAAAACTAGAGTGTGTGAGAGGGGGGTAGAATTCCAAGTGTAGCGGTGAAATGCGTAGAGATTTGGAGGAATACCAGTGGCGAAGGCGGCCCCCTGGCACAACACTGACGCTCAGGTGCGAAAGCGTGGGGAGCAAACA	d:Bacteria,p:Proteobacteria,c:Gammaproteobacteria,o:Chromatiales,f:Chromatiaceae,g:Rheinheimera
ZOTU59	ACGTAGGGTGCAAGCGTTAATCGGAATTACTGGGCGTAAAGCGTGCGCAGGCGGTTGTGTAAGTCAGATGTGAAATCCCCGGGCTCAACCTGGGAATTGCATTTGAGACTGCACGGCTAGAGTGTGTCAGAGGGGGGTAGAATTCCACGTGTAGCAGTGAAATGCGTAGATATGTGGAGGAATACCGATGGCGAAGGCAGCCCCCTGGGATAACACTGACGCTCATGCACGAAAGCGTGGGGAGCAAACA	d:Bacteria,p:Proteobacteria,c:Betaproteobacteria,o:Burkholderiales,f:Oxalobacteraceae,g:Herbaspirillum
ZOTU60	ACGAAGGGGGCTAGCGTTGTTCGGAATTACTGGGCGTAAAGGGCGCGTAGGCGGTTTTTCAAGTCAGGCGTGAAAGCCCCGGGCTTAACCTGGGAACTGCGCTTGAGACTGTGAGACTAGAGTACCGGAGAGGTGGGTGGAATTCCCAGTGTAGAGGTGAAATTCGTAGATATTGGGAAGAACACCGGTGGCGAAGGCGGCCCACTGGACGGTAACTGACGCTGAGGCGCGAAAGCGTGGGGAGCAAACA	d:Bacteria,p:Proteobacteria,c:Alphaproteobacteria,o:Rhodospirillales,f:Azospirillaceae,g:Niveispirillum
ZOTU61	ACGTAGGGTGCAAGCGTTAATCGGAATTACTGGGCGTAAAGCGTGCGCAGGCGGTTTTGTAAGACAGGCGTGAAATCCCCGGGCTCAACCTGGGAATTGCGCTTGTGACTGCAAGGCTGGAGTGCGGCAGAGGGGGATGGAATTCCGCGTGTAGCAGTGAAATGCGTAGATATGCGGAGGAACACCGATGGCGAAGGCAATCCCCTGGGCCTGCACTGACGCTCATGCACGAAAGCGTGGGGAGCAAACA	d:Bacteria,p:Proteobacteria,c:Betaproteobacteria,o:Burkholderiales,f:Comamonadaceae,g:Hydrogenophaga
ZOTU62	ACGTAGGTGGCAAGCGTTGTCCGGAATTATTGGGCGTAAAGCGCGCGCAGGCGGTTTCTTAAGTCTGATGTGAAAGCCCACGGCTCAACCGTGGAGGGTCATTGGAAACTGGGAGACTTGAGTGCAGAAGAGAAGAGCGGAATTCCACGTGTAGCGGTGAAATGCGTAGAGATGTGGAGGAACACCAGTGGCGAAGGCGGCTCTTTGGTCTGTAACTGACGCTGAGGCGCGAAAGCGTGGGGAGCGAACA	d:Bacteria,p:Firmicutes,c:Bacilli,o:Bacillales,f:Bacillaceae_1,g:Bacillus
ZOTU63	ACGTAGGTGGCAAGCGTTGTCCGGAATTATTGGGCGTAAAGGGCTCGCAGGCGGTTTCTTAAGTCTGATGTGAAAGCCCCCGGCTCAACCGGGGAGGGTCATTGGAAACTGGGAAACTTGAGTGCAGAAGAGGAGAGTGGAATTCCACGTGTAGCGGTGAAATGCGTAGAGATGTGGAGGAACACCAGTGGCGAAGGCGACTCTCTGGTCTGTAACTGACGCTGAGGAGCGAAAGCGTGGGGAGCGAACA	d:Bacteria,p:Firmicutes,c:Bacilli,o:Bacillales,f:Bacillaceae_1,g:Bacillus
ZOTU64	ACGTAGGGTGCAAGCGTTAATCGGAATTACTGGGCGTAAAGCGTGCGCAGGCGGTTATGTAAGACAGATGTGAAATCCCCGGGCTCAACCTGGGAACTGCATTTGTGACTGCATAGCTAGAGTACGGCAGAGGGGGATGGAATTCCGCGTGTAGCAGTGAAATGCGTAGATATGCGGAGGAACACCGATGGCGAAGGCAATCCCCTGGGCCTGTACTGACGCTCATGCACGAAAGCGTGGGGAGCAAACA	d:Bacteria,p:Proteobacteria,c:Betaproteobacteria,o:Burkholderiales,f:Comamonadaceae
ZOTU65	ACAGAGGGTGCAAGCGTTAATCGGATTTACTGGGCGTAAAGCGCGCGTAGGTGGCCAATTAAGTCAAATGTGAAATCCCCGAGCTTAACTTGGGAATTGCATTCGATACTGGTTGGCTAGAGTATGGGAGAGGATGGTAGAATTCCAGGTGTAGCGGTGAAATGCGTAGAGATCTGGAGGAATACCGATGGCGAAGGCAGCCATCTGGCCTAATACTGACACTGAGGTGCGAAAGCATGGGGAGCAAACA	d:Bacteria,p:Proteobacteria,c:Gammaproteobacteria,o:Pseudomonadales,f:Moraxellaceae,g:Acinetobacter
ZOTU66	ACGAAGGGGGCTAGCGTTGCTCGGAATTACTGGGCGTAAAGGGCGCGTAGGCGGACATTTAAGTCAGGGGTGAAATCCCGGGGCTCAACCTCGGAACTGCCTTTGATACTGGGTGTCTTGAGTGTGAGAGAGGTATGTGGAACTCCGAGTGTAGAGGTGAAATTCGTAGATATTCGGAAGAACACCAGTGGCGAAGGCGACATACTGGCTCATTACTGACGCTGAGGCGCGAAAGCGTGGGGAGCAAACA	d:Bacteria,p:Proteobacteria,c:Alphaproteobacteria,o:Caulobacterales,f:Caulobacteraceae,g:Brevundimonas
ZOTU67	ACGAAGGGGGCTAGCGTTGCTCGGAATCACTGGGCGTAAAGGGCGCGTAGGCGGACTCTTAAGTCGGGGGTGAAAGCCCAGGGCTCAACCCTGGAATTGCCTTCGATACTGAGAGTCTTGAGTTCGGAAGAGGTTGGTGGAACTGCGAGTGTAGAGGTGAAATTCGTAGATATTCGCAAGAACACCAGTGGCGAAGGCGGCCAACTGGTCCGATACTGACGCTGAGGCGCGAAAGCGTGGGGAGCAAACA	d:Bacteria,p:Proteobacteria,c:Alphaproteobacteria,o:Rhizobiales,f:Boseaceae,g:Bosea
ZOTU68	ACGTAGGGTGCAAGCGTTAATCGGAATTACTGGGCGTAAAGCGTGCGCAGGCGGTTATATAAGACAGATGTGAAATCCCCGGGCTCAACCTGGGAACTGCATTTGTGACTGTATAGCTAGAGTACGGCAGAGGGGGATGGAATTCCGCGTGTAGCAGTGAAATGCGTAGATATGCGGAGGAACACCGATGGCGAAGGCAATCCCCTGGGCCTGTACTGACGCTCATGCACGAAAGCGTGGGGAGCAAACA	d:Bacteria,p:Proteobacteria,c:Betaproteobacteria,o:Burkholderiales,f:Comamonadaceae
ZOTU69	ACGTAGGGTGCAAGCGTTAATCGGAATTACTGGGCGTAAAGCGTGCGCAGGCGGTTTGATAAGTCAGATGTGAAATCCCCGGGCTTAACCTGGGAACTGCGTTTGAAACTGTCAGGCTAGAGTACGTCAGAGGGGGGTGGAATTCCACGTGTAGCAGTGAAATGCGTAGAGATGTGGAGGAACACCGATGGCGAAGGCAGCCCCCTGGGATGATACTGACGCTCATGCACGAAAGCGTGGGGAGCAAACA	d:Bacteria,p:Proteobacteria,c:Betaproteobacteria
ZOTU70	ACGGAGGGTCCGAGCGTTAATCGGAATTACTGGGCGTAAAGCGTGCGCAGGCGGTTTGTTAAGCGAGATGTGAAAGCCCTGGGCTCAACCTAGGAATAGCATTTCGAACTGACAAACTAGAGTCTTGTAGAGGGGGGTAGAATTCCAGGTGTAGCGGTGAAATGCGTAGAGATCTGGAGGAATACCGGTGGCGAAGGCGGCCCCCTGGACAAAGACTGACGCTCATGCACGAAAGCGTGGGGAGCAAACA	d:Bacteria,p:Proteobacteria,c:Gammaproteobacteria,o:Alteromonadales,f:Shewanellaceae,g:Shewanella
ZOTU71	ACGTAGGGTGCGAGCGTTAATCGGAATTACTGGGCGTAAAGCGTGCGCAGGCGGTTTGATAAGCCAGATGTGAAATCCCCGAGCTCAACTTGGGAACTGCGTTTGGAACTGTCAGACTAGAGTGCGTCAGAGGGGGGTGGAATTCCGCGTGTAGCAGTGAAATGCGTAGAGATGCGGAGGAACACCGATGGCGAAGGCAGCCCCCTGGGATGACACTGACGCTCATGCACGAAAGCGTGGGGAGCAAACA	d:Bacteria,p:Proteobacteria,c:Betaproteobacteria,o:Neisseriales,f:Chromobacteriaceae,g:Vogesella
ZOTU72	ACGAAGGGTGCAAGCGTTAATCGGAATTACTGGGCGTAAAGCGCACGCAGGCGGTCTGTCAAGTCGGATGTGAAATCCCCGGGCTCAACCTGGGAACTGCATCCGAAACTGGCAGGCTAGAGTCTTGTAGAGGGGGGTAGAATTCCAGGTGTAGCGGTGAAATGCGTAGAGATCTGGAGGAATACCGGTGGCGAAGGCGGCCCCCTGGACAAAGGCTGACGCTCAGGTGCGAAAGCGTGGGGAGCAAACA	d:Bacteria,p:Proteobacteria,c:Gammaproteobacteria,o:Enterobacterales,f:Enterobacteriaceae
ZOTU73	ACGTAGGGTGCAAGCGTTAATCGGAATTACTGGGCGTAAAGCGTGCGCAGGCGGTTTTGTAAGACAGGCGTGAAATCCCCGGGCTCAACCTGGGAATTGCGCTTGTGACTGCAAAGCTGGAGTGCGGCAGAGGGGGATGGAATTCCGCGTGTAGCAGTGAAATGCGTAGATATGCGGAGGAACACCGATGGCGAAGGCAATCCCCTGGGCCTGCACTGACGCTCATGCACGAAAGCGTGGGGAGCAAACA	d:Bacteria,p:Proteobacteria,c:Betaproteobacteria,o:Burkholderiales,f:Comamonadaceae,g:Hydrogenophaga
ZOTU74	ACGAAGGGGGCTAGCGTTGTTCGGAATTACTGGGCGTAAAGCGCACGTAGGCGGATATTTAAGTCAGGGGTGAAATCCCGCAGCTCAACTGCGGAACTGCCTTTGATACTGGGTATCTTGAGTATGGAAGAGGTGAGTGGAATTCCGAGTGTAGAGGTGAAATTCGTAGATATTCGGAGGAACACCAGTGGCGAAGGCGGCTCACTGGTCCATTACTGACGCTGAGGTGCGAAAGCGTGGGGAGCAAACA	d:Bacteria,p:Proteobacteria,c:Alphaproteobacteria,o:Rhizobiales,f:Rhizobiaceae,g:Rhizobium
ZOTU75	ACGAAGGGGGCTAGCGTTGTTCGGAATTACTGGGCGTAAAGCGCACGTAGGCGGATAATTAAGTCAGGGGTGAAATCCCGCAGCTCAACTGCGGAACTGCCTTTGATACTGGTTATCTTGAGTATGGAAGAGGTAAGTGGAATTGCGAGTGTAGAGGTGAAATTCGTAGATATTCGCAGGAACACCAGTGGCGAAGGCGGCTTACTGGTCCATTACTGACGCTGAGGTGCGAAAGCGTGGGGAGCAAACA	d:Bacteria,p:Proteobacteria,c:Alphaproteobacteria,o:Rhizobiales,f:Rhizobiaceae,g:Allorhizobium
ZOTU76	ACGAAGGGGGCTAGCGTTGCTCGGAATTACTGGGCGTAAAGGGAGCGTAGGCGGACATTTAAGTCAGGGGTGAAATCCCGGGGCTCAACCTCGGAATTGCCTTTGATACTGGATGTCTTGAGTGTGAGAGAGGTATGTGGAACTCCGAGTGTAGAGGTGAAATTCGTAGATATTCGGAAGAACACCAGTGGCGAAGGCGACATACTGGCTCATTACTGACGCTGAGGCTCGAAAGCGTGGGGAGCAAACA	d:Bacteria,p:Proteobacteria,c:Alphaproteobacteria,o:Caulobacterales,f:Caulobacteraceae,g:Brevundimonas
ZOTU77	ACGTAGGTGGCGAGCGTTGTCCGGAATTATTGGGCGTAAAGGATGCGTAGGTGGATATTTAAGTGGGATGTGAAATCCCCGGGCTCAACCCGGGAACTGCATTCCATACTGGATGTCTAGAGTGCAGGAGAGGAAAGCGGAATTCCTAGTGTAGCGGTGAAATGCGTAGATATTAGGAGGAACACCAGTGGCGAAGGCGGCTTTCTGGACTGTAACTGACACTGAGGCATGAAAGCGTGGGTAGCAAACA	d:Bacteria,p:Firmicutes,c:Clostridia,o:Clostridiales,f:Clostridiaceae_1,g:Proteiniclasticum
ZOTU78	ACGTAGGTGGCAAGCGTTGTCCGGATTTATTGGGCGTAAAGCGAGCGCAGGCGGTTCCTTAAGTCTGATGTGAAAGCCCACGGCTCAACCGTGGAAGGTCATTGGAAACTGGGGAACTTGAGTGCAGAAGAGGAGAGTGGAATTCCATGTGTAGCGGTGAAATGCGTAGATATATGGAGGAACACCAGTGGCGAAGGCGACTCTCTGGTCTGTAACTGACGCTGAGGCTCGAAAGCGTGGGGAGCAAACA	d:Bacteria,p:Firmicutes,c:Bacilli,o:Lactobacillales,f:Carnobacteriaceae,g:Trichococcus
ZOTU79	ACAGAGGGTGCAAGCGTTAATCGGAATTACTGGGCGTAAAGCGCGCGTAGGTGGTTCGTTAAGTTGGATGTGAAATCCCCGGGCTCAACCTGGGAACTGCATCCAAAACTGGCGAGCTAGAGTAGGGCAGAGGGTGGTGGAATTTCCTGTGTAGCGGTGAAATGCGTAGATATAGGAAGGAACACCAGTGGCGAAGGCGACCACCTGGGCTCATACTGACACTGAGGTGCGAAAGCGTGGGGAGCAAACA	d:Bacteria,p:Proteobacteria,c:Gammaproteobacteria,o:Pseudomonadales,f:Pseudomonadaceae,g:Pseudomonas
ZOTU80	ACGTAGGGTGCAAGCGTTAATCGGAATTACTGGGCGTAAAGCGTGCGCAGGCGGTTTTGTAAGACAGAGGTGAAATCCCCGGGCTCAACCTGGGAACTGCCTTTGTGACTGCAAGGCTAGAGTACGGCAGAGGGGGGTGGAATTCCGCGTGTAGCAGTGAAATGCGTAGATATGCGGAGGAACACCGATGGCGAAGGCAACCCCCTGGGCCTGTACTGACGCTCATGCACGAAAGCGTGGGGAGCAAACA	d:Bacteria,p:Proteobacteria,c:Betaproteobacteria,o:Burkholderiales,f:Comamonadaceae
ZOTU81	ACGTAGGGTGCAAGCGTTAATCGGAATTACTGGGCGTAAAGCGTGCGCAGGCGGTTTTGTAAGACAGTCGTGAAATCCCCGGGCTCAACCTGGGAATTGCGATTGTGACTGCAAAGCTGGAGTGCGGCAGAGGGGGATGGAATTCCGCGTGTAGCAGTGAAATGCGTAGATATGCGGAGGAACACCGATGGCGAAGGCAATCCCCTGGGCCTGCACTGACGCTCATGCACGAAAGCGTGGGGAGCAAACA	d:Bacteria,p:Proteobacteria,c:Betaproteobacteria,o:Burkholderiales,f:Comamonadaceae,g:Hydrogenophaga
ZOTU82	ACGTAGGGTGCAAGCGTTAATCGGAATTACTGGGCGTAAAGCGTGCGCAGGCGGTTATGCAAGACAGATGTGAAATCCCCGGGCTCAACCTGGGAACTGCATTTGTGACTGCATGGCTAGAGTACGGTAGAGGGGGATGGAATTCCGCGTGTAGCAGTGAAATGCGTAGATATGCGGAGGAACACCGATGGCGAAGGCAATCCCCTGGACCTGTACTGACGCTCATGCACGAAAGCGTGGGGAGCAAACA	d:Bacteria,p:Proteobacteria,c:Betaproteobacteria,o:Burkholderiales
ZOTU84	ACGTAGGGTGCAAGCGTTAATCGGAATTACTGGGCGTAAAGCGTGCGCAGGCGGTTATGCAAGACAGAGGTGAAATCCCCGGGCTCAACCTGGGAACTGCCTTTGTGACTGCATAGCTAGAGTACGGTAGAGGGGGATGGAATTCCGCGTGTAGCAGTGAAATGCGTAGATATGCGGAGGAACACCGATGGCGAAGGCAATCCCCTGGACCTGTACTGACGCTCATGCACGAAAGCGTGGGGAGCAAACA	d:Bacteria,p:Proteobacteria,c:Betaproteobacteria,o:Burkholderiales,f:Comamonadaceae
ZOTU85	ACGGAGGGTGCAAGCGTTGTCCGGATTTATTGGGTTTAAAGGGTGCGTAGGCGGCTGAATAAGTCAGCGGTGAAAGACTTCGGCTTAACCGGAGCAGTGCCGTTGATACTGTTTAGCTTGAGTGTTGGAGGGGTACATGGAATTGATGGTGTAGCGGTGAAATGCATAGATACCATCAGGAACACCGATAGCGAAGGCATTGTACTGGCCAACAACTGACGCTGAGGCACGAAAGTGTGGGGATCGAACA	d:Bacteria,p:Bacteroidetes,c:Cytophagia,o:Cytophagales,f:Cyclobacteriaceae,g:Algoriphagus
ZOTU86	ACGTAGGGTGCAAGCGTTAATCGGAATTACTGGGCGTAAAGCGTGCGCAGGCGGTTTTGTAAGACAGGCGTGAAATCCCCGGGCTCAACCTGGGAATGGCGCTTGTGACTGCAAGGCTGGAGTGCGGCAGAGGGGGATGGAATTCCGCGTGTAGCAGTGAAATGCGTAGATATGCGGAGGAACACCGATGGCGAAGGCAATCCCCTGGGCCTGCACTGACGCTCATGCACGAAAGCGTGGGGAGCAAACA	d:Bacteria,p:Proteobacteria,c:Betaproteobacteria,o:Burkholderiales,f:Comamonadaceae,g:Hydrogenophaga
ZOTU87	ACGAAGGGGGCTAGCGTTGTTCGGAATTACTGGGCGTAAAGGGCGCGTAGGCGGCCTGTTTAGTCAGAAGTGAAAGCCCCGGGCTCAACCTGGGAATAGCTTTTGATACTGGCAGGCTTGAGTTCCGGAGAGGATGGTGGAATTCCCAGTGTAGAGGTGAAATTCGTAGATATTGGGAAGAACACCGGTGGCGAAGGCGGCCATCTGGACGGACACTGACGCTGAGGCGCGAAAGCGTGGGGAGCAAACA	d:Bacteria,p:Proteobacteria,c:Alphaproteobacteria,o:Rhodospirillales,f:Azospirillaceae,g:Azospirillum
ZOTU88	ACGGAGGGTGCAAGCGTTATCCGGATTTATTGGGTTTAAAGGGTCCGTAGGCGGATCCGTAAGTCAGTGGTGAAATCTCATAGCTTAACTATGAAACTGCCATTGATACTGCGGGTCTTGAGTAAGGTAGAAGTAGCTGGAATAAGTAGTGTAGCGGTGAAATGCATAGATATTACTTAGAACACCAATTGCGAAGGCAGGTTACTATGTCTTAACTGACGCTAATGGACGAAAGCGTGGGGAGCGAACA	d:Bacteria,p:Bacteroidetes,c:Flavobacteriia,o:Flavobacteriales,f:Weeksellaceae,g:Chryseobacterium
ZOTU89	ACGGAGGGTGCGAGCGTTGTCCGGATTTATTGGGTCTAAAGGGTGCGTAGGCGGCCCGATAAGTCAGCGGTGAAAGACCCCGGCTCAACCGGGGGGTTGCCGTTGATACTGTCGGGCTTGGGTACGGTCTGGGTACATGGAATTGGTGGTGTAGCGGTGAAATGCATAGATACCATCAGGAACACCGATAGCGTAGGCATTGTACTGGTCCGTCACCGACGCTGATGCACGAAAGCGCGGGTATCGAACA	d:Bacteria,p:Bacteroidetes,c:Cytophagia,o:Cytophagales,f:Cyclobacteriaceae,g:Mariniradius
ZOTU90	ACGTAGGGTGCAAGCGTTAATCGGAATTACTGGGCGTAAAGCGTGCGCAGGCGGTTTGATAAGCCAGATGTGAAATCCCCGAGCTCAACTTGGGAACTGCGTTTGGAACTGTCAGACTAGAGTGCGTCAGAGGGGGGTGGAATTCCGCGTGTAGCAGTGAAATGCGTAGAGATGCGGAGGAACACCGATGGCGAAGGCAGCCCCCTGGGATGACACTGACGCTCATGCACGAAAGCGTGGGGAGCAAACA	d:Bacteria,p:Proteobacteria,c:Betaproteobacteria,o:Neisseriales,f:Chromobacteriaceae,g:Vogesella
ZOTU91	ACGAAGGGGGCAAGCGTTGCTCGGAATCACTGGGCGTAAAGCGTACGTAGGCGGGTCGTTAAGTCAGGGGTGAAATCCTGGAGCTCAACTCCAGAACTGCCCTTGATACTGGCGATCTTGAGTTCGAGAGAGGTTGGTGGAACTGCGAGTGTAGAGGTGAAATTCGTAGATATTCGCAAGAACACCAGTGGCGAAGGCGGCCAACTGGCTCGATACTGACGCTGAGGTACGAAAGCGTGGGGAGCAAACA	d:Bacteria,p:Proteobacteria,c:Alphaproteobacteria,o:Rhizobiales,f:Xanthobacteraceae,g:Azorhizobium
ZOTU92	ACAGAGGGTGCAAGCGTTAATCGGAATTACTGGGCGTAAAGCGCGCGTAGGTGGTTTGTTAAGTTGGATGTGAAATCCCCGGGCTCAACCTGGGAACTGCATTCAAAACTGACTGACTAGAGTATGGTAGAGGGTGGTGGAATTTCCTGTGTAGCGGTGAAATGCGTAGATATAGGAAGGAACACCAGTGGCGAAGGCGACCACCTGGACTAATACTGACACTGAGGTGCGAAAGCGTGGGGAGCAAACA	d:Bacteria,p:Proteobacteria,c:Gammaproteobacteria,o:Pseudomonadales,f:Pseudomonadaceae,g:Pseudomonas
ZOTU93	ACGTAGGGTGCAAGCGTTAATCGGAATTACTGGGCGTAAAGCGTGCGCAGGCGGTTTGATAAGTCAGATGTGAAATCCCCGGGCTTAACCTGGGAACTGCGTTTGAAACTGTCAAGCTAGAGTACGTCAGAGGGGGGTGGAATTCCACGTGTAGCAGTGAAATGCGTAGAGATGTGGAGGAACACCGATGGCGAAGGCAGCCCCCTGGGATGATACTGACGCTCATGCACGAAAGCGTGGGGAGCAAACA	d:Bacteria,p:Proteobacteria,c:Betaproteobacteria
ZOTU94	ACGAAGGGTGCAAGCGTTACTCGGAATTACTGGGCGTAAAGCGTGCGTAGGTGGTCGTTTAAGTCCGTTGTGAAAGCCCTGGGCTCAACCTGGGAACTGCAGTGGATACTGGGCGACTAGAATGTGGTAGAGGGTAGCGGAATTCCTGGTGTAGCAGTGAAATGCGTAGAGATCAGGAGGAACATCCATGGCGAAGGCAGCTACCTGGACCAACATTGACACTGAGGCACGAAAGCGTGGGGAGCAAACA	d:Bacteria,p:Proteobacteria,c:Gammaproteobacteria,o:Xanthomonadales,f:Xanthomonadaceae,g:Stenotrophomonas
ZOTU95	ACGGAGGATCCAAGCGTTATCCGGATTTATTGGGTTTAAAGGGTGCGTAGGCGGGAGATTAAGTCAGTGGTGAAAGTTTGCGGCTCAACCGTAAAATTGCCATTGATACTGGTTTTCTTGAGTACAGTTGAGGTAGGCGGAATGTGGTGTGTAGCGGTGAAATGCTTAGATATACCACAGAACACCGATTGCGAAGGCAGCTTACTAAGTTGTGACTGACGCTGAAGCACGAAAGCATGGGGATCAAACA	d:Bacteria,p:Bacteroidetes,c:Bacteroidia,o:Bacteroidales,f:Marinilabiliaceae,g:Breznakibacter
ZOTU96	ACAGAGGGTGCAAGCGTTAATCGGAATTACTGGGCGTAAAGCGCGCGTAGGTGGTTTGTTAAGTTGAATGTGAAATCCCCGGGCTCAACCTGGGAACTGCATCCAAAACTGGCAAGCTAGAGTATGGTAGAGGGTGGTGGAATTTCCTGTGTAGCGGTGAAATGCGTAGATATAGGAAGGAACACCAGTGGCGAAGGCGACCACCTGGACTGATACTGACACTGAGGTGCGAAAGCGTGGGGAGCAAACA	d:Bacteria,p:Proteobacteria,c:Gammaproteobacteria,o:Pseudomonadales,f:Pseudomonadaceae,g:Pseudomonas
ZOTU97	ACGAAGGGTGCAAGCGTTAATCGGGATTACTGGGCGTAAAGCGCACGCAGGCGGTCTGTCAAGTCGGATGTGAAATCCCCGGGCTCAACCTGGGAACTGCATCCGAAACTGGCAGGCTAGAGTCTTGTAGAGGGGGGTAGAATTCCAGGTGTAGCGGTGAAATGCGTAGAGATCTGGAGGAATACCGGTGGCGAAGGCGGCCCCCTGGACAAAGACTGACGCTCAGGTGCGAAAGCGTGGGGAGCAAACA	d:Bacteria,p:Proteobacteria,c:Gammaproteobacteria,o:Enterobacterales,f:Enterobacteriaceae
ZOTU98	ACGGAGGGTGCAAGCGTTACTCGGAATCACTGGGCGTAAAGAGCGTGTAGGCGGATTGATAAGTTTGAAGTGAAATCCTATAGCTTAACTATAGAACTGCTTTGAAAACTGTTAATCTAGAATGTGGGAGAGGTAGATGGAATTTCTGGTGTAGGGGTAAAATCCGTAGAGATCAGAAGGAATACCGATTGCGAAGGCGATCTACTGGAACAATATTGACGCTGAGACGCGAAAGCGTGGGGAGCAAACA	d:Bacteria,p:Campilobacterota,c:Campylobacteria,o:Campylobacterales,f:Arcobacteraceae,g:Aliarcobacter
ZOTU99	ACGGAGGGTGCAAGCGTTATCCGGATTTATTGGGTTTAAAGGGTCCGTAGGCGGACTCGTAAGTCAGTGGTGAAATCTCATAGCTTAACTATGAAACTGCCATTGATACTGCGGGTCTTGAGTAAAGTAGAAGTGGCTGGAATAAGTAGTGTAGCGGTGAAATGCATAGATATTACTTAGAACACCAATTGCGAAGGCAGGTCACTATGTTTTAACTGACGCTGATGGACGAAAGCGTGGGGAGCGAACA	d:Bacteria,p:Bacteroidetes,c:Flavobacteriia,o:Flavobacteriales,f:Weeksellaceae,g:Chryseobacterium
ZOTU101	ACGTAGGGTGCAAGCGTTAATCGGAATTACTGGGCGTAAAGCGTGCGCAGGCGGTTATGTAAGACAGAGGTGAAATCCCCGGGCTCAACCTGGGAACTGCCTTTGTGACTGCATAGCTAGAGTACGGTAGAGGGGGATGGAATTCCGCGTGTAGCAGTGAAATGCGTAGATATGCGGAGGAACACCGATGGCGAAGGCAATCCCCTGGACCTGTACTGACGCTCATGCACGAAAGCGTGGGGAGCAAACA	d:Bacteria,p:Proteobacteria,c:Betaproteobacteria,o:Burkholderiales,f:Comamonadaceae
ZOTU102	ACGGAGGATCCGAGCGTTATCCGGATTTATTGGGTTTAAAGGGTGCGTAGGCGGAATGATCAGTCAGTTGTGAAAGTTTGAGGCTCAACCTTAAAATTGCAGTTGATACTGTCATTCTTGAGTGTACAAGAGGTGGGCGGAATTCGTGGTGTAGCGGTGAAATGCTTAGATATCACGAAGAACTCCGATTGCGAAGGCAGCTCACTGGGGTACAACTGACGCTGAGGCACGAAAGTGTGGGTATCAAACA	d:Bacteria,p:Bacteroidetes,c:Bacteroidia,o:Bacteroidales,f:Bacteroidaceae,g:Bacteroides
ZOTU103	ACGAAGGGTGCAAGCGTTACTCGGAATTACTGGGCGTAAAGCGTGCGTAGGTGGTGGTTTAAGTCTGCTGTGAAAGCCCTGGGCTCAACCTGGGAATTGCAGTGGATACTGGATCACTAGAGTGTGGTAGAGGGATGCGGAATTTCTGGTGTAGCAGTGAAATGCGTAGAGATCAGAAGGAACATCCGTGGCGAAGGCGGCATCCTGGGCCAACACTGACACTGAGGCACGAAAGCGTGGGGAGCAAACA	d:Bacteria,p:Proteobacteria,c:Gammaproteobacteria,o:Xanthomonadales,f:Xanthomonadaceae,g:Pseudoxanthomonas
ZOTU104	ACGTAGGGTGCAAGCGTTAATCGGAATTACTGGGCGTAAAGCGTGCGCAGGCGGTCTTGTAAGACAGAGGTGAAATCCCCGGGCTCAACCTGGGAACTGCCTTTGTGACTGCAAGGCTGGAGTGCGGCAGAGGGGGATGGAATTCCGCGTGTAGCAGTGAAATGCGTAGATATGCGGAGGAACACCGATGGCGAAGGCAATCCCCTGGGCCTGCACTGACGCTCATGCACGAAAGCGTGGGGAGCAAACA	d:Bacteria,p:Proteobacteria,c:Betaproteobacteria,o:Burkholderiales,f:Comamonadaceae
ZOTU105	ACGTAGGGTGCGAGCGTTAATCGGAATTACTGGGCGTAAAGCGTGCGCAGGCGGTTTTGTAAGACAGGCGTGAAATCCCCGGGCTCAACCTGGGAACTGCGCTTGTGACTGCAAGACTAGAGTACGGCAGAGGGGGGTGGAATTCCACGTGTAGCAGTGAAATGCGTAGAGATGTGGAGGAACACCAATGGCGAAGGCAGCCCCCTGGGTCGATACTGACGCTCATGCACGAAAGCGTGGGGAGCAAACA	d:Bacteria,p:Proteobacteria,c:Betaproteobacteria,o:Rhodocyclales,f:Azonexaceae,g:Azovibrio
ZOTU106	ACGTAGGTGGCAAGCGTTGTCCGGAATTATTGGGCGTAAAGCGCGCGCAGGTGGTTTCTTAAGTCTGATGTGAAAGCCCACGGCTCAACCGTGGAGGGTCATTGGAAACTGGGGAACTTGAGTGCAGAAGAGGAAAGTGGAATTCCAAGTGTAGCGGTGAAATGCGTAGATATTTGGAGGAACACCAGTGGCGAAGGCGACTTTCTGGTCTGTAACTGACACTGAGGCGCGAAAGCGTGGGGAGCAAACA	d:Bacteria,p:Firmicutes,c:Bacilli,o:Bacillales,f:Bacillaceae_1,g:Bacillus
ZOTU107	ACGTAGGGTGCAAGCGTTAATCGGAATTACTGGGCGTAAAGCGTGCGCAGGCGGCTTTGCAAGACAGATGTGAAATCCCCGGGCTTAACCTGGGAACTGCATTTGTGACTGCATCGCTAGAGTGCGGCAGAGGGGGATGGAATTCCGCGTGTAGCAGTGAAATGCGTAGATATGCGGAGGAACACCGATGGCGAAGGCAATCCCCTGGGCCTGCACTGACGCTCATGCACGAAAGCGTGGGGAGCAAACA	d:Bacteria,p:Proteobacteria,c:Betaproteobacteria,o:Burkholderiales,f:Comamonadaceae,g:Piscinibacter
ZOTU108	ACGTAGGTGGCAAGCGTTGTCCGGAATTATTGGGCGTAAAGCGCGCGCAGGCGGTCCTTTAAGTCTGATGTGAAAGCCCACGGCTCAACCGTGGAGGGTCATTGGAAACTGGGGGACTTGAGTGCAGAAGAGGAAAGTGGAATTCCAAGTGTAGCGGTGAAATGCGTAGAGATTTGGAGGAACACCAGTGGCGAAGGCGACTTTCTGGTCTGTAACTGACGCTGAGGCGCGAAAGCGTGGGGAGCAAACA	d:Bacteria,p:Firmicutes,c:Bacilli,o:Bacillales,f:Planococcaceae
ZOTU109	ACGGAGGGTGCAAGCGTTGTCCGGATTTATTGGGTTTAAAGGGTGCGCAGGTGGTTTATTAAGTCAGTGGTGAAAGACGGTCGCTCAACGATTGCAGTGCCATTGAAACTGGTAGACTTGAGTAAAGTAGAGGTGGGCGGAATTGATAGTGTAGCGGTGAAATGCATAGATATTATCAAGAACTCCAATTGCGTAGGCAGCTCACTTGGCTTTTACTGACACTCATGCACGAAAGTGTGGGTATCAAACA	d:Bacteria,p:Bacteroidetes,c:Cytophagia,o:Cytophagales,f:Cytophagaceae,g:Aquirufa
ZOTU110	ACGGAGGGTGCAAGCGTTAATCGGAATAACTGGGCGTAAAGCGCACGCAGGCGGTTAGATAAGTCAGATGTGAAATCCCCGGGCTCAACCTGGGAACTGCATTTGAAACTGTCTGACTAGAGTCTTGTAGAGGGGGGTAGAATTCCAGGTGTAGCGGTGAAATGCGTAGAGATCTGGAGGAATACCGGTGGCGAAGGCGGCCCCCTGGACAAAGACTGACGCTCAGGTGCGAAAGCGTGGGGAGCAAACA	d:Bacteria,p:Proteobacteria,c:Gammaproteobacteria,o:Aeromonadales,f:Aeromonadaceae,g:Tolumonas
ZOTU111	ACGAAGGGTGCAAGCGTTACTCGGAATTACTGGGCGTAAAGCGTGCGTAGGTGGTTTGTTAAGTCTGATGTGAAAGCCCTGGGCTCAACCTGGGAACGGCATTGGATACTGGCTTACTAGAGTGCGGTAGAGGGTAGTGGAATTCCCGGTGTAGCAGTGAAATGCGTAGATATCGGGAGGAACATCTGTGGCGAAGGCGACTACCTGGACCAGCACTGACACTGAGGCACGAAAGCGTGGGGAGCAAACA	d:Bacteria,p:Proteobacteria,c:Gammaproteobacteria,o:Xanthomonadales,f:Xanthomonadaceae,g:Lysobacter
ZOTU112	ACGTAGGTGGCAAGCGTTATCCGGAATTATTGGGCGTAAAGGGTGCGCAGGCGGCCCGTTAAGTCCAAGGTTAAAGCCCGTAGCTCAACTACGGTACGCCTTGGAAACTGACGGGCTAGAGTGCAGGAGAGGGCAACGGAATTCCATGTGTAGCGGTAAAATGCGTAGATATATGGAGGAACACCGGTGGCGAAGGCGGTTGCCTGGCCTGTAACTGACGCTCAAGCACGAAAGCGTGGGGAGCAAATAG	d:Bacteria,p:Firmicutes
ZOTU113	ACGAAGGGGGCTAGCGTTGTTCGGAATTACTGGGCGTAAAGCGCACGTAGGCGGATATTTAAGTCAGGGGTGAAATCCCAGAGCTCAACTCTGGAACTGCCTTTGATACTGGGTATCTAGAGTATGGAAGAGGTGAGTGGAATTCCGAGTGTAGAGGTGAAATTCGTAGATATTCGGAGGAACACCAGTGGCGAAGGCGGCTCACTGGTCCATTACTGACGCTGAGGTGCGAAAGCGTGGGGAGCAAACA	d:Bacteria,p:Proteobacteria,c:Alphaproteobacteria,o:Rhizobiales,f:Rhizobiaceae,g:Rhizobium
ZOTU114	ACGTAGGTGGCAAGCGTTGTCCGGATTTATTGGGCGTAAAGCGCGCGCAGGCGGGATGGTAAGTCTGTCTTAAAAGTTCGGGGCTCAACCCCGTGATGGGATGGAAACTATCATTCTTGAGTATCGGAGAGGAAAGTGGAATTCCTAGTGTAGCGGTGAAATGCGTAGATATTAGGAGGAACACCAGTGGCGAAGGCGACTTTCTGGACGATGTCTGACGCTGAGGCGCGAAAGCCAGGGTAGTGAACGG	d:Bacteria,p:Firmicutes,c:Negativicutes
ZOTU115	ACAGAGGGTGCAAGCGTTAATCGGAATTACTGGGCGTAAAGCGCGCGTAGGTGGTTTGTTAAGTTGGATGTGAAATCCCCGGGCTCAACCTGGGAACTGCATTCAAAACTGACTGACTAGAGTATGGTAGAGGGTGGTGGAATTTCCTGTGTAGCGGTGAAATGCGTAGATATAGGAAGGAACACCAGTGGCGAAGGCGACCACCTGGACTGATACTGACACTGAGGTGCGAAAGCGTGGGGAGCAAACA	d:Bacteria,p:Proteobacteria,c:Gammaproteobacteria,o:Pseudomonadales,f:Pseudomonadaceae,g:Pseudomonas
ZOTU116	ACAGAGACTGCAAGCGTTACTCGGATTCACTGGGCGTAAAGGGAGCGCAGGCGGATTGGTGTGTCAGGCGTGAAATCCCGGGGCTCAACCCCGGGGCTGCGCCCGAAACTACCAATCTAGAGACTTGGAGGGGTAAGCGGAATTCTTGGTGGAGCAGTGAAATGCGTAGATATCAAGAGGAACACCAACGGCGAAGGCAGCTTACTGGACAAGATCTGACGCTCAGGCTCGAAAGCGTGGGGAGCAAAAG	d:Bacteria,p:Verrucomicrobia,c:Opitutae
ZOTU117	ACGTAGGGTGCAAGCGTTAATCGGAATTACTGGGCGTAAAGCGTGCGCAGGCGGTTGTGTAAGTCTGATGTGAAAGCCCCGGGCTTAACCTGGGAACTGCATTGGAGACTGCACAGCTAGAGTGCGTCAGAGGGGGGTAGAATTCCGCGTGTAGCAGTGAAATGCGTAGAGATGCGGAGGAATACCGATGGCGAAGGCAGCCCCCTGGGATGACACTGACGCTCATGCACGAAAGCGTGGGGAGCAAACA	d:Bacteria,p:Proteobacteria,c:Betaproteobacteria,o:Neisseriales,f:Chromobacteriaceae,g:Aquitalea
ZOTU118	ACGTAGGGTGCGAGCGTTAATCGGAATTACTGGGCGTAAAGCGTGCGCAGGCGGTTATGTAAGACAGATGTGAAATCCCCGGGCTCAACCTGGGAACTGCATTTGTGACTGCATGGCTAGAGTACGGTAGAGGGGGATGGAATTCCGCGTGTAGCAGTGAAATGCGTAGATATGCGGAGGAACACCGATGGCGAAGGCAATCCCCTGGACCTGTACTGACGCTCATGCACGAAAGCGTGGGGAGCAAACA	d:Bacteria,p:Proteobacteria,c:Betaproteobacteria,o:Burkholderiales,f:Comamonadaceae,g:Delftia
ZOTU119	ACATAGGGTGCAAGCGTTGTCCGGAATTATTGGGCGTAAAGAGCTCGTAGGTGGTTCGTCACGTCGGATGTGAAACTCTGGGGCTTAACCCCAGACCTGCATTCGATACGGGCGAGCTTGAGTATGGTAGGGGAGTCTGGAATTCCTGGTGTAGCGGTGGAATGCGCAGATATCAGGAGGAACACCAATGGCGAAGGCAGGACTCTGGGCCATTACTGACACTGAGGAGCGAAAGCGTGGGGAGCGAACA	d:Bacteria,p:Actinobacteria,c:Actinobacteria
ZOTU120	ACGTAGGGTGCGAGCGTTAATCGGAATTACTGGGCGTAAAGCGTGCGCAGGCGGTTGTGTAAGACAGGTGTGAAATCCCCGGGCTTAACCTGGGAACTGCGCTTGTGACTGCACGGCTAGAGTATGGCAGAGGGGGGTGGAATTCCACGTGTAGCAGTGAAATGCGTAGAGATGTGGAGGAACACCGATGGCGAAGGCAGCCCCCTGGGCCAATACTGACGCTCATGCACGAAAGCGTGGGGAGCAAACA	d:Bacteria,p:Proteobacteria,c:Betaproteobacteria,o:Nitrosomonadales
ZOTU121	ACGAAGGGGGCTAGCGTTGTTCGGAATCACTGGGCGTAAAGCGCACGTAGGCGGACTTTTAAGTCAGGGGTGAAATCCCGGGGCTCAACCTCGGAACTGCCTTTGATACTGGAAGTCTGGAGTCCGAGAGAGGTGAGTGGAACTCCGAGTGTAGAGGTGAAATTCGTAGATATTCGGAAGAACACCAGTGGCGAAGGCGGCTCACTGGCTCGGTACTGACGCTGAGGTGCGAAAGCGTGGGGAGCAAACA	d:Bacteria,p:Proteobacteria,c:Alphaproteobacteria,o:Rhizobiales,f:Stappiaceae
ZOTU122	ACGGAGGGTGCAAGCGTTACTCGGAATCACTGGGCGTAAAGAGCGTGTAGGCGGATAAATAAGTCAGAAGTGAAATCCAATAGCTTAACTATTGAACTGCTTTTGAAACTGTATATCTAGAATGTGGGAGAGGTAGATGGAATTTCTGGTGTAGGGGTAAAATCCGTAGAGATCAGAAGGAATACCGATTGCGAAGGCGATCTACTGGAACATTATTGACGCTGAGACGCGAAAGCGTGGGGAGCAAACA	d:Bacteria,p:Campilobacterota,c:Campylobacteria,o:Campylobacterales,f:Arcobacteraceae,g:Pseudarcobacter
ZOTU123	ACGGAGGGGGCTAGCGTTGTTCGGAATTACTGGGCGTAAAGCGCACGTAGGCGGCTTTGTAAGTCAGAGGTGAAAGCCTGGAGCTCAACTCCAGAACTGCCTTTGAGACTGCATCGCTTGAATCCAGGAGAGGTGAGTGGAATTCCGAGTGTAGAGGTGAAATTCGTAGATATTCGGAAGAACACCAGTGGCGAAGGCGGCTCACTGGACTGGTATTGACGCTGAGGTGCGAAAGCGTGGGGAGCAAACA	d:Bacteria,p:Proteobacteria,c:Alphaproteobacteria,o:Sphingomonadales,f:Sphingomonadaceae,g:Sphingomonas
ZOTU124	ACGTAGGGTGCAAGCGTTAATCGGAATTACTGGGCGTAAAGCGTGCGCAGGCGGTGCTGTAAGACAGGCGTGAAATCCCCGGGCTTAACCTGGGAATGGCGCTTGTGACTGCAGTGCTGGAGTGCGGCAGAGGGGGATGGAATTCCGCGTGTAGCAGTGAAATGCGTAGATATGCGGAGGAACACCGATGGCGAAGGCAATCCCCTGGGCCTGCACTGACGCTCATGCACGAAAGCGTGGGGAGCAAACA	d:Bacteria,p:Proteobacteria,c:Betaproteobacteria,o:Burkholderiales,f:Comamonadaceae,g:Hydrogenophaga
ZOTU125	ACGTAGGGTGCAAGCGTTAATCGGAATTACTGGGCGTAAAGCGTGCGCAGGCGGCTTTGCAAGACAGATGTGAAATCCCCGGGCTCAACCTGGGAACTGCATTTGTGACTGCATGGCTGGAGTGCGGCAGAGGGGGATGGAATTCCGCGTGTAGCAGTGAAATGCGTAGATATGCGGAGGAACACCGATGGCGAAGGCAATCCCCTGGGCCTGCACTGACGCTCATGCACGAAAGCGTGGGGAGCAAACA	d:Bacteria,p:Proteobacteria,c:Betaproteobacteria,o:Burkholderiales,f:Comamonadaceae
ZOTU126	ACGTAGGGTGCGAGCGTTAATCGGAATTACTGGGCGTAAAGCGTGCGCAGGCGGTTGTGCAAGACAGGTGTGAAATCCCCGGGCTTAACCTGGGAACTGCGCTTGTGACTGCACGACTAGAGTACGGTAGAGGGGGGTGGAATTCCTGGTGTAGCAGTGAAATGCGTAGATATCAGGAGGAACATCGATGGCGAAGGCAGCCCCCTGGACCTGTACTGACGCTCATGCACGAAAGCGTGGGGAGCAAACA	d:Bacteria,p:Proteobacteria,c:Betaproteobacteria
ZOTU127	ACGAAGGGGGCAAGCGTTGCTCGGAATCACTGGGCGTAAAGCGCACGTAGGCGGGTCGTTAAGTCAGGGGTGAAATCCTGGAGCTCAACTCCAGAACTGCCTTTGATACTGGCGACCTCGAGTTCGAGAGAGGTTGGTGGAACTCCGAGTGTAGAGGTGAAATTCGTAGATATTCGGAAGAACACCAGTGGCGAAGGCGGCCAACTGGCTCGATACTGACGCTGAGGTGCGAAAGCGTGGGGAGCAAACA	d:Bacteria,p:Proteobacteria,c:Alphaproteobacteria,o:Rhizobiales,f:Xanthobacteraceae,g:Aquabacter
ZOTU128	ACAGAGGGTGCAAGCGTTAATCGGAATTACTGGGCGTAAAGCGAGCGTAGGTGGCTTGATAAGTCAGATGTGAAATCCCCGGGCTTAACCTGGGAACTGCATCTGATACTGTCAGGCTAGAGTAGGTGAGAGGAAGGTAGAATTCCAGGTGTAGCGGTGAAATGCGTAGAGATCTGGAGGAATACCGATGGCGAAGGCAGCCTTCTGGCATCATACTGACACTGAGGCTCGAAAGCGTGGGTAGCAAACA	d:Bacteria,p:Proteobacteria,c:Gammaproteobacteria,o:Pseudomonadales,f:Moraxellaceae,g:Psychrobacter
ZOTU129	ACAGAGGGTGCAAGCGTTAATCGGAATTACTGGGCGTAAAGCGCACGCAGGCGGTTGGTTAAGTCAGATGTGAAAGCCCCGGGCTCAACCTGGGAATTGCATTTGAAACTGGCCAACTAGAGTACGTGAGAGGGGGGTAGAATTCCAAGTGTAGCGGTGAAATGCGTAGAGATTTGGAGGAATACCAGTGGCGAAGGCGGCCCCCTGGCACGATACTGACGCTCAGGTGCGAAAGCGTGGGGAGCAAACA	d:Bacteria,p:Proteobacteria,c:Gammaproteobacteria,o:Chromatiales,f:Chromatiaceae,g:Rheinheimera
ZOTU130	ACAGAGACTGCAAGCGTTACTCGGATTCACTGGGCGTAAAGGGAGCGCAGGCGGACTCGTGTGTCGGACGTGAAATACCGGGGCTTAACCCCGGTGCTGCGTTCGAAACTACGAGTCTAGAGACTTGGAGGGGTAAGCGGAATTCTTGGTGGAGCAGTGAAATGCGTAGATATCAAGAGGAACACCAACGGCGAAGGCAGCTTACTGGACAAGATCTGACGCTCAGGCTCGAAAGCGTGGGGAGCAAAAG	d:Bacteria,p:Verrucomicrobia
ZOTU131	ACGGAGGGTCCGAGCGTTAATCGGAATTACTGGGCGTAAAGCGTGCGCAGGCGGTTTGTTAAGCGAGATGTGAAAGCCCTGGGCTCAACCTAGGAATCGCATTTCGAACTGACAAACTAGAGTCTTGTAGAGGGGGGTAGAATTCCAGGTGTAGCGGTGAAATGCGTAGAGATCTGGAGGAATACCGGTGGCGAAGGCGGCCCCCTGGACAAAGACTGACGCTCATGCACGAAAGCGTGGGGAGCAAACA	d:Bacteria,p:Proteobacteria,c:Gammaproteobacteria,o:Alteromonadales,f:Shewanellaceae,g:Shewanella
ZOTU132	ACGTAGGGTGCAAGCGTTAATCGGAATTACTGGGCGTAAAGCGTGCGCAGGCGGTTCGGAAAGAAAGATGTGAAATCCCAGAGCTTAACTTTGGAACTGCATTTTTAACTACCGAGCTAGAGTGTGTCAGAGGGAGGTGGAATTCCGCGTGTAGCAGTGAAATGCGTAGATATGCGGAGGAACACCGATGGCGAAGGCAGCCTCCTGGGATAACACTGACGCTCATGCACGAAAGCGTGGGGAGCAAACA	d:Bacteria,p:Proteobacteria,c:Betaproteobacteria,o:Burkholderiales,f:Alcaligenaceae,g:Achromobacter
ZOTU133	ACGTAGGGTGCAAGCGTTGTCCGGAATTATTGGGCGTAAAGAGCTCGTAGGCGGTTTGTCACGTCTGCTGTGAAAATCCAAGGCTCAACCTTGGACTTGCAGTGGGTACGGGCAGGCTAGAGTGCGGTAGGGGAGATGGGAATTCCTGGTGTAGCGGTGGAATGCGCAGATATCAGGAGGAACACCAATGGCGAAGGCACATCTCTGGGCCGTAACTGACGCTGAGGAGCGAAAGCGTGGGGAGCAAACA	d:Bacteria,p:Actinobacteria,c:Actinobacteria,o:Micrococcales,f:Microbacteriaceae
ZOTU134	ACGGAGGGTGCAAGCGTTATCCGGATTTACTGGGTTTAAAGGGAGCGTAGGCGGGTATGTAAGTCAGTGGTGAAATCTTCCGGCTTAACCGGAAACATGCCGTTGATACTATATATCTTGAATGTCGTTGAGGTTTGCGGAATGGGTCATGTAGCGGTGAAATGCTTAGATATGACCCGGAACACCTATTGCGAAGGCAGCAGGCTAAGCGAATATTGACGCTGAGGCTCGAAAGCGTGGGGAGCAAACA	d:Bacteria,p:Bacteroidetes,c:Chitinophagia,o:Chitinophagales,f:Chitinophagaceae
ZOTU135	ACGTAGGGTGCAAGCGTTAATCGGAATTACTGGGCGTAAAGCGTGCGCAGGCGGTTTTGTAAGACAGTGGTGAAATCCCCGGGCTCAACCTGGGAACTGCCATTGTGACTGCAAGGCTAGAGTGCGGCAGAGGGGGATGGAATTCCGCGTGTAGCAGTGAAATGCGTAGATATGCGGAGGAACACCGATGGCGAAGGCAATCCCCTGGGCCTGCACTGACGCTCATGCACGAAAGCGTGGGGAGCAAACA	d:Bacteria,p:Proteobacteria,c:Betaproteobacteria,o:Burkholderiales,f:Comamonadaceae,g:Comamonas
ZOTU136	ACGGAGGGTGCAAGCGTTAATCGGAATTACTGGGCGTAAAGCGCACGCAGGCGGCTTTTTAAGTCGGATGTGAAAGCCCCGGGCTCAACCTGGGAATTGCATCTGATACTGGGAAGCTAGAGTATGTGAGAGGGGGGTAGAATTCCAAGTGTAGCGGTGAAATGCGTAGAGATTTGGAGGAATACCAGTGGCGAAGGCGGCCCCCTGGCACAATACTGACGCTCAGGTGCGAAAGCGTGGGGAGCAAACA	d:Bacteria,p:Proteobacteria,c:Gammaproteobacteria,o:Chromatiales,f:Chromatiaceae,g:Alishewanella
ZOTU137	ACAGAGGGTGCAAGCGTTAATCGGAATTACTGGGCGTAAAGCGCACGTAGGCGGTTGGTTAAGTTGGATGTGAAAGCCCCGGGCTCAACCTGGGAATTGCATTCAAAACTGGCCAACTAGAATACGGGAGAGGGGGGTAGAATTCCAAGTGTAGCGGTGAAATGCGTAGAGATTTGGAGGAATACCAGTGGCGAAGGCGGCCCCCTGGCCCGATATTGACGCTGAGGTGCGAAAGCGTGGGGAGCAAACA	d:Bacteria,p:Proteobacteria,c:Gammaproteobacteria,o:Chromatiales,f:Chromatiaceae,g:Rheinheimera
ZOTU138	ACGGAGGGTGCAAGCGTTATCCGGATTCACTGGGTTTAAAGGGTGCGTAGGCGGATTTGTAAGTCCGTGGTGAAATCTCCAGGCTTAACCTGGAAACTGCCATGGATACTATAAATCTTGAATGTTGTGGAGGTTAGCGGAATATGTCATGTAGCGGTGAAATGCATAGATATGACATAGAACACCAATTGCGAAGGCAGCTGGCTACACAAATATTGACGCTGAGGCACGAAAGCGTGGGGATCAAACA	d:Bacteria,p:Bacteroidetes,c:Chitinophagia,o:Chitinophagales,f:Chitinophagaceae,g:Chitinophaga
ZOTU139	ACGTAGGTGGCAAGCGTTGTCCGGAATTATTGGGCGTAAAGCGCGCGCAGGTGGTTCCTTAAGTCTGATGTGAAAGCCCACGGCTCAACCGTGGAGGGTCATTGGAAACTGGGGAACTTGAGTGCAGAAGAGGAAAGTGGAATTCCAAGTGTAGCGGTGAAATGCGTAGAGATTTGGAGGAACACCAGTGGCGAAGGCGACTTTCTGGTCTGTAACTGACACTGAGGCGCGAAAGCGTGGGGAGCAAACA	d:Bacteria,p:Firmicutes,c:Bacilli,o:Bacillales,f:Bacillaceae_1
ZOTU140	ACGAAGGGGGCAAGCGTTGCTCGGAATCACTGGGCGTAAAGCGTACGTAGGCGGGTCGTTAAGTCGGGGGTGAAATCCTGGAGCTCAACTCCAGAACTGCCCTTGATACTGGCGATCTTGAGTTCGAGAGAGGTTGGTGGAACTGCGAGTGTAGAGGTGAAATTCGTAGATATTCGCAAGAACACCAGTGGCGAAGGCGGCCAACTGGCTCGATACTGACGCTGAGGTACGAAAGCGTGGGGAGCAAACA	d:Bacteria,p:Proteobacteria,c:Alphaproteobacteria,o:Rhizobiales,f:Xanthobacteraceae,g:Azorhizobium
ZOTU141	ACGTAGGGTGCAAGCGTTAATCGGAATTACTGGGCGTAAAGCGTGCGCAGGCGGTTTTGTAAGCCAGATGTGAAAGCCCCGGGCTCAACCTGGGAACTGCGTTTGGAACTACAAGACTAGAGTGTGTCAGAGGGGGGTGGAATTCCGCGTGTAGCAGTGAAATGCGTAGAGATGCGGAGGAACACCGATGGCGAAGGCAGCCCCCTGGGATAACACTGACGCTCATGCACGAAAGCGTGGGGAGCAAACA	d:Bacteria,p:Proteobacteria,c:Betaproteobacteria,o:Neisseriales,f:Chromobacteriaceae,g:Vogesella
ZOTU142	ACGTAGGGTGCAAGCGTTAATCGGAATTACTGGGCGTAAAGCGTGCGCAGGCGGTTTTGTAAGACAGGCGTGAAATCCCCGGGCTCAACCTGGGAATTGCGCTTGTGACTGCAAGGCTTGAGTGCGGCAGAGGGGGATGGAATTCCGCGTGTAGCAGTGAAATGCGTAGATATGCGGAGGAACACCGATGGCGAAGGCAATCCCCTGGGCCTGCACTGACGCTCATGCACGAAAGCGTGGGGAGCAAACA	d:Bacteria,p:Proteobacteria,c:Betaproteobacteria,o:Burkholderiales,f:Comamonadaceae,g:Hydrogenophaga
ZOTU144	ACGTAGGGTGCGAGCGTTAATCGGAATTACTGGGCGTAAAGCGTGCGCAGGCGGTTTTTTAAGACAGGCGTGAAATCCCCGGGCTCAACCTGGGAACTGCGCTTGTGACTGGAAGGCTAGAGTACGGCAGAGGGGGGTGGAATTCCACGTGTAGCAGTGAAATGCGTAGAGATGTGGAGGAACACCAATGGCGAAGGCAGCCCCCTGGGTCGATACTGACGCTCATGCACGAAAGCGTGGGTAGCAAACA	d:Bacteria,p:Proteobacteria,c:Betaproteobacteria,o:Rhodocyclales,f:Azonexaceae,g:Dechloromonas
ZOTU145	ACGGAGGGTCCAAGCGTTAATCGGAATTACTGGGCGTAAAGCGTGCGCAGGCGGTTTGTTAAGCGAGATGTGAAAGCCCCGGGCTCAACCTGGGAATTGCATTTCGAACTGGCAAACTAGAGTCTTGTAGAGGGGGGTAGAATTCCAGGTGTAGCGGTGAAATGCGTAGAGATCTGGAGGAATACCGGTGGCGAAGGCGGCCCCCTGGACAAAGACTGACGCTCAGGCACGAAAGCGTGGGGAGCAAACA	d:Bacteria,p:Proteobacteria,c:Gammaproteobacteria,o:Alteromonadales,f:Shewanellaceae,g:Shewanella
ZOTU147	ACGTAGGGGGCAAGCGTTGTCCGGAATTATTGGGCGTAAAGCGCGCGCAGGCGGTGATGTAAGTTGGGTGTTTAAACCTAGGGCTCAACCTTGGGTCGCATCCAAAACTGCATGACTTGAGTACAGAAGAGGAAAGTGGAATTCCACGTGTAGCGGTGAAATGCGTAGAGATGTGGAGGAACACCAGTGGCGAAGGCGACTTTCTGGGCTGTAACTGACGCTGAGGCGCGAAAGCGTGGGGAGCAAACAG	d:Bacteria,p:Firmicutes,c:Bacilli,o:Bacillales,f:Paenibacillaceae_1,g:Paenibacillus
ZOTU148	ACGTAGGGTGCGAGCGTTAATCGGAATTACTGGGCGTAAAGCGTGCGCAGGCGGTTTTGTAAGACAGGCGTGAAATCCCCGGGCTCAACCTGGGAATGGCGCTTGTGACTGCAAAGCTGGAGTGCGGCAGAGGGGGATGGAATTCCGCGTGTAGCAGTGAAATGCGTAGATATGCGGAGGAACACCGATGGCGAAGGCAATCCCCTGGGCCTGCACTGACGCTCATGCACGAAAGCGTGGGGAGCAAACA	d:Bacteria,p:Proteobacteria,c:Betaproteobacteria,o:Burkholderiales,f:Comamonadaceae,g:Hydrogenophaga
ZOTU149	ACGGAGGGTGCAAGCGTTATCCGGATTTATTGGGTTTAAAGGGTCCGTAGGCGGACTTATAAGTCAGTGGTGAAAGCCTGTCGCTTAACGATAGAACTGCCATTGATACTGTAAGTCTTGAGTATATTTGAGGTAGCTGGAATAAGTAGTGTAGCGGTGAAATGCATAGATATTACTTAGAACACCAATTGCGAAGGCAGGTTACCAAGATATAACTGACGCTGAGGGACGAAAGCGTGGGGAGCGAACA	d:Bacteria,p:Bacteroidetes,c:Flavobacteriia,o:Flavobacteriales,f:Weeksellaceae,g:Cloacibacterium
ZOTU150	ACGTAGGGTGCAAGCGTTAATCGGAATTACTGGGCGTAAAGCGTGCGCAGGCGGTTATGTAAGACAGAGGTGAAATCCCCGGGCTCAACCTGGGAACTGCCTTTGTGACTGCATAGCTGGAGTGCGGCAGAGGGGGATGGAATTCCGCGTGTAGCAGTGAAATGCGTAGATATGCGGAGGAACACCGATGGCGAAGGCAATCCCCTGGGCCTGCACTGACGCTCATGCACGAAAGCGTGGGGAGCAAACA	d:Bacteria,p:Proteobacteria,c:Betaproteobacteria,o:Burkholderiales,f:Comamonadaceae
ZOTU151	ACGTAGGTGGCGAGCGTTGTCCGGATTTACTGGGCGTAAAGAATGCGTAGGTGGATATTTAAGTGGGATGTGAAATCCCCGGGCTCAACCCGGGAACTGCATACCAAACTGGATATCTGGAGTGCAGGAGAGGAAAGCGGAATTCCTAGTGTAGCGGTGAAATGCGTAGATATTAGGAGGAACACCAGTGGCGAAGGCGGCTTTCTGGACTGTAACTGACACTGAGGCATGAAAGCGTGGGGAGCAAACA	d:Bacteria,p:Firmicutes,c:Clostridia,o:Clostridiales,f:Clostridiaceae_1,g:Youngiibacter
ZOTU152	ACGAAGGGGGCTAGCGTTGTTCGGAATTACTGGGCGTAAAGGGCGCGTAGGCGGCCGATTAAGTTAGGTGTGAAAGTCCTGGGCTCAACCTGGGGACTGCACTTGATACTGGTTGGCTTGAATTCGGGAGAGGATAGCGGAATTCCCAGTGTAGAGGTGAAATTCGTAGATATTGGGAAGAACACCGGTGGCGAAGGCGGCTATCTGGACCGACATTGACGCTGAGGCGCGAAAGCGTGGGGAGCAAACA	d:Bacteria,p:Proteobacteria,c:Alphaproteobacteria,o:Rhodospirillales,f:Rhodospirillaceae,g:Dongia
ZOTU153	ACGTAGGGTGCAAGCGTTAATCGGAATTACTGGGCGTAAAGCGTGCGCAGGCGGTTGTGCAAGTCTGATGTGAAAGCCCCGGGCTTAACCTGGGAACGGCATTGGAGACTGCACGACTAGAGTGCGTCAGAGGGGGGTAGAATTCCGCGTGTAGCAGTGAAATGCGTAGAGATGCGGAGGAATACCGATGGCGAAGGCAGCCCCCTGGGATGACACTGACGCTCATGCACGAAAGCGTGGGGAGCAAACA	d:Bacteria,p:Proteobacteria,c:Betaproteobacteria,o:Neisseriales,f:Chromobacteriaceae,g:Chromobacterium
ZOTU154	ACAGAGGGTGCAAGCGTTAATCGGAATTACTGGGCGTAAAGCGCACGCAGGCGGTTGGTTAAGTCAGATGTGAAAGCCCCGGGCTCAACCTGGGAATTGCATTTGAAACTGGCCAACTAGAGTATGTGAGAGGGGGGTAGAATTCCAAGTGTAGCGGTGAAATGCGTAGAGATTTGGAGGAATACCAGTGGCGAAGGCGGCCCCCTGGCACAATACTGACGCTCAGGTGCGAAAGCGTGGGGAGCAAACA	d:Bacteria,p:Proteobacteria,c:Gammaproteobacteria,o:Chromatiales,f:Chromatiaceae,g:Rheinheimera
ZOTU155	ACAGAGGGTGCAAGCGTTAATCGGAATTACTGGGCGTAAAGCGCGCGTAGGTGGTTTGTTAAGTTGAATGTGAAAGCCCCGGGCTCAACCTGGGAACTGCATCCAAAACTGGCAAGCTAGAGTATGGTAGAGGGTGGTGGAATTTCCTGTGTAGCGGTGAAATGCGTAGATATAGGAAGGAACACCAGTGGCGAAGGCGACCACCTGGACTAATACTGACACTGAGGTGCGAAAGCGTGGGGAGCAAACA	d:Bacteria,p:Proteobacteria,c:Gammaproteobacteria,o:Pseudomonadales,f:Pseudomonadaceae,g:Pseudomonas
ZOTU156	ACGAAGGGGGCTAGCGTTGTTCGGAATTACTGGGCGTAAAGGGCGCGTAGGCGGCCCGATCAGTCAGAAGTGAAAGCCCCGGGCTCAACCTGGGAACCGCTTTTGATACTGTCGAGCTTGAGTTCCGGAGAGGATGGTGGAATTCCCAGTGTAGAGGTGAAATTCGTAGATATTGGGAAGAACACCGGTGGCGAAGGCGGCCATCTGGACGGACACTGACGCTGAGGCGCGAAAGCGTGGGGAGCAAACA	d:Bacteria,p:Proteobacteria,c:Alphaproteobacteria,o:Rhodospirillales,f:Azospirillaceae,g:Azospirillum
ZOTU157	ACGAAGGGGGCTAGCGTTGTTCGGAATTACTGGGCGTAAAGCGCACGTAGGCGGGTATTTAAGTCAGGGGTGAAATCCCAGAGCTCAACTCTGGAACTGCCTTTGATACTGGGTATCTTGAGTATGGAAGAGGTAAGTGGAATTGCGAGTGTAGAGGTGAAATTCGTAGATATTCGCAGGAACACCAGTGGCGAAGGCGGCTTACTGGTCCATTACTGACGCTGAGGTGCGAAAGCGTGGGGAGCAAACA	d:Bacteria,p:Proteobacteria,c:Alphaproteobacteria,o:Rhizobiales,f:Rhizobiaceae
ZOTU158	ACGTAGGGTGCGAGCGTTAATCGGAATTACTGGGCGTAAAGCGTGCGCAGGCGGTTTTGTAAGACAGGCGTGAAATCCCCGGGCTCAACCTGGGAACTGCGCTTGTGACTGCAAGGCTAGAGTACGGCAGAGGGGGGTGGAATTCCACGTGTAGCAGTGAAATGCGTAGAGATGTGGAGGAACACCAATGGCGAAGGCAGCCCCCTGGGTCGATACTGACGCTCATGCACGAAAGCGTGGGTAGCAAACA	d:Bacteria,p:Proteobacteria,c:Betaproteobacteria,o:Rhodocyclales,f:Azonexaceae,g:Dechloromonas
ZOTU160	ACGTAGGGTGCAAGCGTTAATCGGAATTACTGGGCGTAAAGCGTGCGCAGGCGGTTGTGCAAGACAGGTGTGAAATCCCCGAGCTCAACTTGGGAACTGCACTTGTGACTGCACGGCTAGAGTACGGTAGAGGGGAGTGGAATTCCGCGTGTAGCAGTGAAATGCGTAGATATGCGGAGGAACACCGATGGCGAAGGCAGCTCCCTGGACCTGTACTGACGCTCATGCACGAAAGCGTGGGGAGCAAACA	d:Bacteria,p:Proteobacteria,c:Betaproteobacteria,o:Burkholderiales,f:Comamonadaceae,g:Inhella
ZOTU161	ACGGAGGGTGCAAGCGTTATCCGGATTTATTGGGTTTAAAGGGTCCGTAGGCGGACTTATAAGTCAGTGGTGAAAGCCTGTCGCTTAACGATAGAACTGCCATTGATACTGTAAGTCTTGAGTATAATTGAGGTAGCTGGAATAAGTAGTGTAGCGGTGAAATGCATAGATATTACTTAGAACACCAATTGCGAAGGCAGGTTACCAAGTTATAACTGACGCTGAGGGACGAAAGCGTGGGGAGCGAACA	d:Bacteria,p:Bacteroidetes,c:Flavobacteriia,o:Flavobacteriales,f:Weeksellaceae,g:Cloacibacterium
ZOTU162	ACGGAGGGTGCAAGCGTTAATCGGAATTACTGGGCGTAAAGCGTGCGCAGGCGGTTTCGTAAGACAGACGTGAAATCCCCGGGCTCAACCTGGGAACTGCGTTTGTGACTGCGAGGCTAGAGTACGGCAGAGGGGGGTAGAATTCCACGTGTAGCAGTGAAATGCGTAGAGATGTGGAGGAATACCGATGGCGAAGGCAGCCCCCTGGGTTAGTACTGACGCTCATGCACGAAAGCGTGGGGAGCAAACA	d:Bacteria,p:Proteobacteria,c:Betaproteobacteria,o:Rhodocyclales,f:Rhodocyclaceae,g:Azospira
ZOTU163	ACGTAGGGTGCGAGCGTTAATCGGAATTACTGGGCGTAAAGCGTGCGCAGGCGGTTTGGCAAGTCAGATGTGAAATCCCCGAGCTCAACTTGGGAACTGCGTTTGAAACTGCCAGACTAGAATATGTCAGAGGGGGGTAGAATTCCACGTGTAGCAGTGAAATGCGTAGAGATGTGGAGGAATACCAATGGCGAAGGCAGCCCCCTGGGATAATATTGACGCTCATGCACGAAAGCGTGGGGAGCAAACA	d:Bacteria,p:Proteobacteria,c:Betaproteobacteria,o:Nitrosomonadales,f:Methylophilaceae,g:Methylophilus
ZOTU164	ACGTAGGGTGCAAGCGTTAATCGGAATTACTGGGCGTAAAGCGTGCGCAGGCGGTTTTGTAAGACAGGCGTGAAATCCCCGGGCTTAACCTGGGAATGGCGTTTGTGACTGCAAAGCTGGAGTGCGGCAGAGGGGGATGGAATTCCGCGTGTAGCAGTGAAATGCGTAGATATGCGGAGGAACACCGATGGCGAAGGCAATCCCCTGGGCCTGCACTGACGCTCATGCACGAAAGCGTGGGGAGCAAACA	d:Bacteria,p:Proteobacteria,c:Betaproteobacteria,o:Burkholderiales,f:Comamonadaceae
ZOTU165	ACGAAGGGGGCTAGCGTTGTTCGGAATTACTGGGCGTAAAGCGCATGTAGGCGGATATTTAAGTCAGGGGTGAAATCCCAGAGCTCAACTCTGGAACTGCCTTTGATACTGGGTATCTTGAGTATGGAAGAGGTAAGTGGAATTCCGAGTGTAGAGGTGAAATTCGTAGATATTCGGAGGAACACCAGTGGCGAAGGCGGCTTACTGGTCCATTACTGACGCTGAGGTGCGAAAGCGTGGGGAGCAAACA	d:Bacteria,p:Proteobacteria,c:Alphaproteobacteria,o:Rhizobiales,f:Rhizobiaceae
ZOTU166	ACGTAGGGTGCGAGCGTTAATCGGAATTACTGGGCGTAAAGCGTGCGCAGGCGGTTATATAAGACAGAGGTGAAATCCCCGGGCTCAACCTGGGAACTGCCTTTGTGACTGTATAGCTTGAGTGCGGCAGAGGGGGATGGAATTCCGCGTGTAGCAGTGAAATGCGTAGATATGCGGAGGAACACCGATGGCGAAGGCAATCCCCTGGGCCTGCACTGACGCTCATGCACGAAAGCGTGGGGAGCAAACA	d:Bacteria,p:Proteobacteria,c:Betaproteobacteria,o:Burkholderiales,f:Comamonadaceae
ZOTU167	ACGAAGGGGGCTAGCGTTGCTCGGAATTACTGGGCGTAAAGGGCGCGTAGGCGGACAGTTTAGTCAGAGGTGAAAGCCCAGGGCTCAACCTTGGAATAGCCTTTGATACTGGCTGTCTTGAGTACGGGAGAGGTGTGTGGAACTCCGAGTGTAGAGGTGAAATTCGTAGATATTCGGAAGAACACCAGTGGCGAAGGCGACACACTGGCCCGTTACTGACGCTGAGGCGCGAAAGCGTGGGGAGCAAACA	d:Bacteria,p:Proteobacteria,c:Alphaproteobacteria,o:Caulobacterales,f:Caulobacteraceae,g:Phenylobacterium
ZOTU168	ACGGAGGATCCGAGCGTTATCCGGATTTATTGGGTTTAAAGGGTGCGTAGGTGGTTTAATAAGTCAGCGGTGAAAGTTTGCAGCTTAACTGTAAAAATGCCGTTGAAACTGTTAGACTTGAGTGTAAATGAGGTAGGCGGAATGCGTGGTGTAGCGGTGAAATGCTTAGATATCACGCAGAACTCCGATTGCGAAGGCAGCTTACCAAGCTACAACTGACACTGAAGCACGAAAGCGTGGGGATCAAACA	d:Bacteria,p:Bacteroidetes,c:Bacteroidia,o:Bacteroidales,f:Porphyromonadaceae
ZOTU169	ACGTAGGGTGCGAGCGTTGTCCGGAATTATTGGGCGTAAAGAGCTCGTAGGCGGCTTGTCGCGTCGGTCGTGAAAGCCCGGGGCTTAACCCCGGGTCTGCGGTCGATACGGGCAGGCTAGAGTTCGGTAGGGGAGATCGGAATTCCTGGTGTAGCGGTGAAATGCGCAGATATCAGGAGGAACACCGGTGGCGAAGGCGGATCTCTGGGCCGATACTGACGCTGAGGAGCGAAAGCGTGGGGAGCGAACA	d:Bacteria,p:Actinobacteria,c:Actinobacteria,o:Streptomycetales,f:Streptomycetaceae,g:Streptomyces
ZOTU170	ACGTAGGGTGCGAGCGTTAATCGGAATTACTGGGCGTAAAGCGTGCGCAGGCGGTTGTATAAGTCAGATGTGAAATCCCCGGGCTCAACCTGGGAACTGCATTTGAGACTGTACGGCTAGAGTTTGGCAGAGGGGGGTGGAATTCCACGTGTAGCAGTGAAATGCGTAGAGATGTGGAGGAACACCGATGGCGAAGGCAGCCCCCTGGGCCAATACTGACGCTCATGCACGAAAGCGTGGGGAGCAAACA	d:Bacteria,p:Proteobacteria,c:Betaproteobacteria
ZOTU171	ACGAAGGGGGCTAGCGTTGTTCGGAATCACTGGGCGTAAAGCGCACGTAGGCGGACATTTAAGTCAGGGGTGAAAGCCTGGAGCTCAACTCCAGAACTGCCCTTGATACTGGGTGTCTCGAGTCCGGAAGAGGTAAGTGGAACTGCGAGTGTAGAGGTGAAATTCGTAGATATTCGCAAGAACACCAGTGGCGAAGGCGGCTTACTGGTCCGGTACTGACGCTGAGGTGCGAAAGCGTGGGGAGCAAACA	d:Bacteria,p:Proteobacteria,c:Alphaproteobacteria,o:Rhizobiales,f:Xanthobacteraceae,g:Ancylobacter
ZOTU172	ACATAGGGTGCAAGCGTTGTCCGGAATTATTGGGCGTAAAGAGCTCGTAGGTGGTTCGATACGTCGGATGTGAAAATCAGGGGCTCAACCCCTGACCTGCATCCGATACGGTCGAGCTAGAGTTTGGTAGGGGAGACTGGAATTCCTGGTGTAGCGGTGGAATGCGCAGATATCAGGAGGAACACCGATGGCGAAGGCAGGTCTCTGGGCCAATACTGACACTGAGGAGCGAAAGCGTGGGGAGCGAACA	d:Bacteria,p:Actinobacteria,c:Actinobacteria
ZOTU173	ACGAAGGGTGCAAGCGTTAATCGGAATTACTGGGCGTAAAGCGCGCGTAGGTGGTTCAGTAAGTTGGATGTGAAATCCCCGGGCTCAACCTGGGAACTGCATCCAAAACTGCTGAGCTAGAGTACGGTAGAGGGTGGTGGAATTTCCTGTGTAGCGGTGAAATGCGTAGATATAGGAAGGAACACCAGTGGCGAAGGCGACCACCTGGACTGATACTGACACTGAGGTGCGAAAGCGTGGGGAGCAAACA	d:Bacteria,p:Proteobacteria,c:Gammaproteobacteria,o:Pseudomonadales,f:Pseudomonadaceae,g:Pseudomonas
ZOTU174	ACGTAGGTGGCAAGCGTTGTCCGGAATTATTGGGCGTAAAGCGCGCGCAGGCGGTCCTTTAAGTCTGATGTGAAAGCCCACGGCTCAACCGTGGAGGGTCATTGGAAACTGGGGGACTTGAGTGCAGAAGAGGAAAGCGGAATTCCACGTGTAGCGGTGAAATGCGTAGAGATGTGGAGGAACACCAGTGGCGAAGGCGGCTTTCTGGTCTGTAACTGACGCTGAGGCGCGAAAGCGTGGGGAGCAAACA	d:Bacteria,p:Firmicutes,c:Bacilli,o:Bacillales
ZOTU175	ACGGAGGGTGCAAGCGTTAATCGGAATTACTGGGCGTAAAGCGCACGCAGGCGGTTTGTTAAGTCAGATGTGAAATCCCCGAGCTTAACTTGGGAACTGCATTTGAAACTGGCAAGCTAGAGTCTTGTAGAGGGGGGTAGAATTCCAGGTGTAGCGGTGAAATGCGTAGAGATCTGGAGGAATACCGGTGGCGAAGGCGGCCCCCTGGACAAAGACTGACGCTCAGGTGCGAAAGCGTGGGGAGCAAACA	d:Bacteria,p:Proteobacteria,c:Gammaproteobacteria,o:Enterobacterales
ZOTU176	ACGTAGGGTGCAAGCGTTAATCGGAATTACTGGGCGTAAAGCGTGCGCAGGCGGTTATATAAGTCAGATGTGAAATCCCCGGGCTCAACCTGGGAACTGCATTTGAGACTGTATAGCTAGAGTACGGTAGAGGGGGATGGAATTCCGCGTGTAGCAGTGAAATGCGTAGATATGCGGAGGAACACCGATGGCGAAGGCAATCCCCTGGACCTGTACTGACGCTCATGCACGAAAGCGTGGGGAGCAAACA	d:Bacteria,p:Proteobacteria,c:Betaproteobacteria,o:Burkholderiales,f:Comamonadaceae
ZOTU177	ACGTAGGGTGCAAGCGTTAATCGGAATTACTGGGCGTAAAGCGTGCGCAGGCGGTTGTGTAAGTCTGATGTGAAAGCCCCGGGCTCAACCTGGGAACTGCATTGGAGACTGCACAGCTAGAGTGCGTCAGAGGGGGGTAGAATTCCGCGTGTAGCAGTGAAATGCGTAGAGATGCGGAGGAATACCGATGGCGAAGGCAGCCCCCTGGGATGACACTGACGCTCATGCACGAAAGCGTGGGGAGCAAACA	d:Bacteria,p:Proteobacteria,c:Betaproteobacteria,o:Neisseriales,f:Chromobacteriaceae,g:Aquitalea
ZOTU178	ACGTAGGGTGCGAGCGTTAATCGGAATTACTGGGCGTAAAGCGTGCGCAGGCGGTTGCATAAGACAGATGTGAAATCCCCGGGCTCAACCTGGGAACTGCGTTTGTGACTGTGCGACTGGAGTACGGTAGAGGGGGGTGGAATTCCTGGTGTAGCAGTGAAATGCGTAGATATCAGGAGGAACATCGATGGCGAAGGCAGCCCCCTGGACCTGTACTGACGCTCATGCACGAAAGCGTGGGGAGCAAACA	d:Bacteria,p:Proteobacteria,c:Betaproteobacteria,o:Rhodocyclales,f:Zoogloeaceae,g:Uliginosibacterium
ZOTU180	ACGGAGGGTGCAAGCGTTAATCGGAATTACTGGGCGTAAAGCGCACGCAGGCGGTCTGTTAAGTCAGATGTGAAATCCCCGGGCTCAACCTGGGAACTGCATTTGAAACTGGCAGGCTTGAGTCTTGTAGAGGGGGGTAGAATTCCAGGTGTAGCGGTGAAATGCGTAGAGATCTGGAGGAATACCGGTGGCGAAGGCGGCCCCCTGGACAAAGACTGACGCTCAGGTGCGAAAGCGTGGGGAGCAAACA	d:Bacteria,p:Proteobacteria,c:Gammaproteobacteria,o:Enterobacterales
ZOTU181	ACGTAGGGTGCAAGCGTTAATCGGAATTACTGGGCGTAAAGCGTACGCAGGCGGCTATGCAAGACAGGTGTGAAATCCCCGGGCTTAACCTGGGAACTGCATTTGTGACTGCATGGCTAGAGTTTGTCAGAGGGGGGTGGAATTCCACGTGTAGCAGTGAAATGCGTAGAGATGTGGAGGAACACCGATGGCGAAGGCAGCCCCCTGGGATGTGACTGACGCTCATGTACGAAAGCGTGGGGAGCAAACA	d:Bacteria,p:Proteobacteria,c:Betaproteobacteria
ZOTU182	ACGTAGGGTGCGAGCGTTAATCGGAATTACTGGGCGTAAAGCGTGCGCAGGCGGTTGTGTAAGTCAGATGTGAAATCCCCGGGCTCAACCTGGGAACTGCATTTGAGACTGCACGGCTAGAGTGTAGCAGAGGGGGGTAGAATTCCACGTGTAGCAGTGAAATGCGTAGAGATGTGGAGGAATACCGATGGCGAAGGCAGCCCCCTGGGTTACTACTGACGCTCATGCACGAAAGCGTGGGGAGCAAACA	d:Bacteria,p:Proteobacteria,c:Betaproteobacteria,o:Rhodocyclales
ZOTU183	ACGAAGGGGGCTAGCGTTGTTCGGAATCACTGGGCGTAAAGCGCACGTAGGCGGATTGCTAAGTCAGAGGTGAAAGCCCGGGGCTCAACCTCGGAACTGCCTTTGATACTGGCAATCTTGAGTTCGGGAGAGGTGAGTGGAACTCCGAGTGTAGAGGTGAAATTCGTAGATATTCGGAAGAACACCAGTGGCGAAGGCGGCTCACTGGCCCGATACTGACGCTGAGGTGCGAAAGCGTGGGGAGCAAACA	d:Bacteria,p:Proteobacteria,c:Alphaproteobacteria,o:Rhizobiales
ZOTU184	ACGTAGGTGGCAAGCGTTGTCCGGAATTATTGGGCGTAAAGCGCGCGCAGGCGGTCCTTTAAGTCTGATGTGAAAGCCCACGGCTCAACCGTGGAGGGTCATTGGAAACTGGGGGACTTGAGTACAGAAGAGGAAAGCGGAATTCCACGTGTAGCGGTGAAATGCGTAGAGATGTGGAGGAACACCAGTGGCGAAGGCGGCTTTCTGGTCTGTAACTGACGCTGAGGCGCGAAAGCGTGGGGAGCAAACA	d:Bacteria,p:Firmicutes,c:Bacilli,o:Bacillales
ZOTU185	ACGGAGGGTGCAAGCGTTATCCGGATTCACTGGGTTTAAAGGGTGCGTAGGTGGGTTGGTAAGTCAGTGGTGAAATCCCCGAGCTTAACTTGGGAACTGCCATTGATACTATCAGTCTTGAATACCGTGGAGGTCAGCGGAATATGTCATGTAGCGGTGAAATGCTTAGATATGACATAGAACACCAATTGCGAAGGCAGCTGGCTACCCGAATATTGACACTGAGGCACGAAAGCGTGGGGATCAAACA	d:Bacteria,p:Bacteroidetes,c:Chitinophagia,o:Chitinophagales,f:Chitinophagaceae,g:Terrimonas
ZOTU186	ACGTAGGGTGCAAGCGTTAATCGGAATTACTGGGCGTAAAGCGTGCGCAGGCGGTTTTGTAAGACAGTGGTGAAATCCCCGGGCTCAACCTGGGAACTGCCATTGTGACTGCAAGGCTGGAGTGCGGCAGAGGGGGATGGAATTCCGCGTGTAGCAGTGAAATGCGTAGATATGCGGAGGAACACCGATGGCGAAGGCAATCCCCTGGGCCTGCACTGACGCTCATGCACGAAAGCGTGGGGAGCAAACA	d:Bacteria,p:Proteobacteria,c:Betaproteobacteria,o:Burkholderiales,f:Comamonadaceae,g:Comamonas
ZOTU187	ACGTAGGGTCCGAGCGTTGTCCGGAATTACTGGGCGTAAAGAGCTCGTAGGTGGTTTGTCGCGTTGTTCGTGAAAACTCACAGCTCAACTGTGGGCGTGCGGGCGATACGGGCAGACTGGAGTACTGCAGGGGAGACTGGAATTCCTGGTGTAGCGGTGGAATGCGCAGATATCAGGAGGAACACCGGTGGCGAAGGCGGGTCTCTGGGCAGTAACTGACGCTGAGGAGCGAAAGCGTGGGGAGCGAACA	d:Bacteria,p:Actinobacteria,c:Actinobacteria,o:Mycobacteriales,f:Mycobacteriaceae,g:Mycobacterium
ZOTU188	ACGTAGGGTGCAAGCGTTAATCGGAATTACTGGGCGTAAAGCGTGCGCAGGTGGTTTTGTAAGACAGAGGTGAAATCCCCGAGCTCAACTTGGGAACTGCCTTTGTGACTGCAAGACTAGAGTGTGGCAGAGGGGGGTGGAATTCCACGTGTAGCAGTGAAATGCGTAGAGATGTGGAGGAACACCGATGGCGAAGGCAGCCCCCTGGGCTAACACTGACACTCATGCACGAAAGCGTGGGGAGCAAACA	d:Bacteria,p:Proteobacteria,c:Betaproteobacteria
ZOTU189	ACGGAGGGTGCAAGCGTTATCCGGAATCATTGGGTTTAAAGGGTCCGCAGGCGGATTTATAAGTCAGTGGTGAAATCCTATCGCTTAACGATAGAACTGCCATTGATACTGTAAGTCTTGAATTCGGTCGGAGTGGGCGGAATGTGTAGTGTAGCGGTGAAATGCATAGATATTACACAGAACACCGATAGCGAAGGCAGCTCACTAGGCCTGAATTGACGCTCAGGGACGAAAGCGTGGGGATCAAACA	d:Bacteria,p:Bacteroidetes,c:Flavobacteriia,o:Flavobacteriales,f:Cryomorphaceae
ZOTU190	ACGTAGGGTGCAAGCGTTAATCGGAATTACTGGGCGTAAAGCGTGCGCAGGCGGTTATGTAAGACAGATGTGAAATCCCCGGGCTTAACCTGGGAACTGCATTTGTGACTGCATAGCTAGAGTACGGCAGAGGGGGATGGAATTCCGCGTGTAGCAGTGAAATGCGTAGATATGCGGAGGAACACCGATGGCGAAGGCAATCCCCTGGGCCTGTACTGACGCTCATGCACGAAAGCGTGGGGAGCAAACA	d:Bacteria,p:Proteobacteria,c:Betaproteobacteria,o:Burkholderiales,f:Comamonadaceae
ZOTU191	ACGTAGGGTGCGAGCGTTAATCGGAATTACTGGGCGTAAAGCGTGCGCAGGCGGTTTTGTAAGACAGCTGTGAAATCCCCGGGCTCAACCTGGGAACTGCGGTTGTGACTGCAAGACTTGAGTACGGCAGAGGGGGGTGGAATTCCTGGTGTAGCAGTGAAATGCGTAGATATCAGGAGGAACACCGATGGCGAAGGCAGCCCCCTGGGCCTGTACTGACGCTCATGCACGAAAGCGTGGGGAGCAAACA	d:Bacteria,p:Proteobacteria,c:Betaproteobacteria,o:Rhodocyclales,f:Rhodocyclaceae,g:Niveibacterium
ZOTU192	ACGGAGGATCCAAGCGTTATCCGGAATCATTGGGTTTAAAGGGTCCGTAGGCGGTTTTGTAAGTCAGTGGTGAAATCTGGTCGCTTAACGATCAAACGGCCATTGATACTGCAAGACTTGAATTATTGGGAAGTAACTAGAATATGTAGTGTAGCGGTGAAATGCTTAGATATTACATGGAATACCAATTGCGAAGGCAGGTTACTATCAATATATTGACGCTGATGGACGAAAGCGTGGGGAGCGAACA	d:Bacteria,p:Bacteroidetes,c:Flavobacteriia,o:Flavobacteriales,f:Flavobacteriaceae,g:Flavobacterium
ZOTU193	ACGGAGGATCCAAGCGTTATCCGGAATCATTGGGTTTAAAGGGTCCGTAGGCGGTTTAGTAAGTCAGTGGTGAAAGCCCATCGCTCAACGGTGGAACGGCCATTGATACTGCTAGACTTGAATTATTAGGAAGTAACTAGAATATGTAGTGTAGCGGTGAAATGCTTAGAGATTACATGGAATACCAATTGCGAAGGCAGGTTACTACTAATGGATTGACGCTGATGGACGAAAGCGTGGGTAGCGAACA	d:Bacteria,p:Bacteroidetes,c:Flavobacteriia,o:Flavobacteriales,f:Flavobacteriaceae,g:Flavobacterium
ZOTU194	ACGGAGGGTGCGAGCGTTGTCCGGATTTATTGGGTCTAAAGGGTGCGTAGGCGGCCCGATAAGTCAGCGGTGAAAGACCCCGGCTCAACCGGGGGGTTGCCGTTGATACTGTCGGGCTTGGGTACGGTCTGGGTACATGGAATTGGTGGTGTAGCGGTGAAATGCATAGATACCATCAGGAACACCGATAGCGTAGGCATTGTACTGGGCCGTCACCGACGCTGATGCACGAAAGCGCGGGTATCGAACA	d:Bacteria,p:Bacteroidetes,c:Cytophagia,o:Cytophagales,f:Cyclobacteriaceae,g:Mariniradius
ZOTU196	ACGAAGGGTGCAAGCGTTAATCGGAATTACTGGGCGTAAAGCGCGCGTAGGTGGTTCAGCAAGTTGGATGTGAAAGCCCCGGGCTCAACCTGGGAACTGCATCCAAAACTACTGGGCTAGAGTATGGTAGAGGGTGGTGGAATTTCCTGTGTAGCGGTGAAATGCGTAGATATAGGAAGGAACACCAGTGGCGAAGGCGACCACCTGGACTAATACTGACACTGAGGTGCGAAAGCGTGGGGAGCAAACA	d:Bacteria,p:Proteobacteria,c:Gammaproteobacteria,o:Pseudomonadales,f:Pseudomonadaceae,g:Pseudomonas
ZOTU197	ACGAAGGGGGCTAGCGTTGCTCGGAATTACTGGGCGTAAAGGGCGCGTAGGCGGATCGTTAAGTCAGAGGTGAAATCCCAGGGCTCAACCCTGGAACTGCCTTTGATACTGGCGATCTTGAGTATGAGAGAGGTATGTGGAACTCCGAGTGTAGAGGTGAAATTCGTAGATATTCGGAAGAACACCAGTGGCGAAGGCGACATACTGGCTCATTACTGACGCTGAGGCGCGAAAGCGTGGGGAGCAAACA	d:Bacteria,p:Proteobacteria,c:Alphaproteobacteria,o:Caulobacterales,f:Caulobacteraceae,g:Brevundimonas
ZOTU199	ACGAAGGGGGCTAGCGTTACTCGGAATTACTGGGCGTAAAGGGCGCGTAGGCGGCTTGGCCAGTCAGGCGTGAAATTCCTGGGCTTAACCTGGGGACTGCGCTTGATACTGCTAGGCTTGAGGCCGAGAGAGGGTGGTGGAATTCCCAGTGTAGAGGTGAAATTCGTAGATATTGGGAAGAACACCGGTGGCGAAGGCGACCACCTGGCTCGGTTCTGACGCTGAGGCGCGACAGCGTGGGGAGCAAACA	d:Bacteria,p:Proteobacteria,c:Alphaproteobacteria,o:Rhodospirillales,f:Acetobacteraceae,g:Roseomonas
ZOTU200	ACGAAGGGGGCTAGCGTTGTTCGGAATTACTGGGCGTAAAGCGCACGTAGGCGGATATTTAAGTCAGGGGTGAAATCCCAGAGCTCAACTCTGGAACTGCCTTTGATACTGGGTATCTTGAGTATGGAAGAGGTGAGTGGAATTCCGAGTGTAGAGGTGAAATTCGTAGATATTCGGAGGAACACCAGTGGCGAAGGCGGCTCACTGGTCCATTACTGACGCTGAGGTGCGAAAGCGTGGGGAGCAAACA	d:Bacteria,p:Proteobacteria,c:Alphaproteobacteria,o:Rhizobiales,f:Rhizobiaceae,g:Rhizobium
ZOTU201	ACGTAGGGTGCGAGCGTTAATCGGAATTACTGGGCGTAAAGCGTGCGCAGGCGGTTTTGTAAGACAGATGTGAAATCCCCGGGCTTAACCTGGGAACTGCGTTTGTGACTGCAAGGCTAGAGTACGGCAGAGGGGGGTGGAATTCCACGTGTAGCAGTGAAATGCGTAGAGATGTGGAGGAACACCGATGGCGAAGGCAGCCCCCTGGGCCTGTACTGACGCTCATGCACGAAAGCGTGGGGAGCAAACA	d:Bacteria,p:Proteobacteria,c:Betaproteobacteria,o:Rhodocyclales,f:Zoogloeaceae
ZOTU202	ACGGAGGGTGCAAGCGTTATCCGGATTCACTGGGTTTAAAGGGTGCGTAGGTGGGCAGGTAAGTCAGTGGTGAAATCCCCGAGCTTAACTTGGGAACTGCCGTTGATACTATCTGTCTTGAATATCGTGGAGGTTAGCGGAATATGTCATGTAGCGGTGAAATGCTTAGAGATGACATAGAACACCAATTGCGAAGGCAGCTGGCTACACGGTAATTGACACTGAGGCACGAAAGCGTGGGGAGCAAACA	d:Bacteria,p:Bacteroidetes,c:Chitinophagia,o:Chitinophagales,f:Chitinophagaceae
ZOTU203	ACGGGAGTGGCAAGCGTTATCCGGAATTATTGGGCGTAAAGCGTCCGCAGGCGGTCTTGTAAGTCTGTCGTTAAAGCGTGGAGCTTAACTCCATTTGAGCGATGGAAACTGTAAGACTAGAGTGTGGTAGGGGCAGAGGGAATTCCCGGTGTAGCGGTGAAATGCGTAGATATCGGGAAGAACACCAGTGGCGAAGGCGCTCTGCTGGGCCATAACTGACGCTCATGGACGAAAGCCAGGGGAGCGAAAG	d:Bacteria,p:Cyanobacteria/Chloroplast,c:Cyanobacteria,f:Family_II,g:GpIIa
ZOTU204	ACGTAGGGTGCAAGCGTTAATCGGAATTACTGGGCGTAAAGCGTGCGCAGGCGGTTTTGTAAGACTGTCGTGAAATCCCCGGGCTCAACCTGGGAATGGCGATGGTGACTGCAAGGCTAGAGTTTGGCAGAGGGGGGTAGAATTCCACGTGTAGCAGTGAAATGCGTAGATATGTGGAGGAACACCGATGGCGAAGGCAGCCCCCTGGGTCAAAACTGACGCTCATGCACGAAAGCGTGGGGAGCAAACA	d:Bacteria,p:Proteobacteria,c:Betaproteobacteria,o:Burkholderiales,f:Oxalobacteraceae,g:Duganella
ZOTU205	ACGTAGGGTGCGAGCGTTAATCGGAATTACTGGGCGTAAAGCGTGCGCAGGCGGTTATACAAGACAGGCGTGAAATCCCCGGGCTTAACCTGGGAATGGCGTCTGTGACTGTATAGCTAGAGTGTGTCAGAGGGGGGTGGAATTCCACGTGTAGCAGTGAAATGCGTAGATATGTGGAGGAACACCAATGGCGAAGGCAGCCCCCTGGGATAACACTGACGCTCATGCACGAAAGCGTGGGGAGCAAACA	d:Bacteria,p:Proteobacteria,c:Betaproteobacteria,o:Burkholderiales,f:Burkholderiaceae,g:Polynucleobacter
ZOTU206	ACGTAGGTGGCAAGCGTTGTCCGGAATTATTGGGCGTAAAGCGCGCGCAGGCGGTTTCTTAAGTCTGATGTGAAAGCCCCCGGCTCAACCGGGGAGGGTCATTGGAAACTGGGGAACTTGAGTGCAGAAGAGGAGAGTGGAATTCCACGTGTAGCGGTGAAATGCGTAGAGATGTGGAGGAACACCAGTGGCGAAGGCGACTCTCTGGTCTGTAACTGACGCTGAGGCGCGAAAGCGTGGGGAGCGAACA	d:Bacteria,p:Firmicutes,c:Bacilli,o:Bacillales,f:Bacillaceae_1
ZOTU207	ACGGAGGGTGCAAGCGTTAATCGGAATTACTGGGCGTAAAGCGCACGCAGGCGGTTGGATAAGCCAGATGTGAAAGCCCCGAGCTCAACTTGGGAATAGCATTTGGAACTGTCCGGCTAGAGTCTTGTAGAGGGGGGTAGAATTCCAGGTGTAGCGGTGAAATGCGTAGAGATCTGGAGGAATACCGGTGGCGAAGGCGGCCCCCTGGACAAAGACTGACGCTCAGGTGCGAAAGCGTGGGGAGCAAACA	d:Bacteria,p:Proteobacteria,c:Gammaproteobacteria
ZOTU208	ACGGAGGGTGCAAGCGTTAATCGGAATGACTGGGCGTAAAGCGCACGCAGGCGGTCTGTTAAGTTGGATGTGAAATCCCCGGGCTTAACCTGGGAACTGCATTCAAAACTGACAGGCTGGAGTCTCGTAGAGGGGGGTAGAATTCCAGGTGTAGCGGTGAAATGCGTAGAGATCTGGAGGAATACCGGTGGCGAAGGCGGCCCCCTGGACGAAGACTGACGCTCAGGTGCGAAAGCGTGGGGAGCAAACA	d:Bacteria,p:Proteobacteria,c:Gammaproteobacteria,o:Enterobacterales,f:Pectobacteriaceae
ZOTU209	ACAGAGGGTGCAAGCGTTAATCGGAATTACTGGGCGTAAAGCGCGCGTAGGTGGTTTGTTAAGTTGAATGTGAAATCCCCGGGCTCAACCTGGGAACTGCATCCAAAACTGGCAAGCTAGAGTATGGTAGAGGGTAGTGGAATTTCCTGTGTAGCGGTGAAATGCGTAGATATAGGAAGGAACACCAGTGGCGAAGGCGACTACCTGGACTGATACTGACACTGAGGTGCGAAAGCGTGGGGAGCAAACA	d:Bacteria,p:Proteobacteria,c:Gammaproteobacteria,o:Pseudomonadales,f:Pseudomonadaceae,g:Pseudomonas
ZOTU210	ACGTAGGGTGCGAGCGTTAATCGGAATTACTGGGCGTAAAGCGTGCGCAGGCGGTTTAGTAAGACAGGCGTGAAATCCCCGGGCTCAACCTGGGAACTGCGCTTGTGACTGCTAAGCTAGAGTACGGCAGAGGGGGGTGGAATTCCACGTGTAGCAGTGAAATGCGTAGAGATGTGGAGGAACACCGATGGCGAAGGCAGCCCCCTGGGCCGATACTGACGCTCATGCACGAAAGCGTGGGTAGCAAACA	d:Bacteria,p:Proteobacteria,c:Betaproteobacteria,o:Rhodocyclales,f:Azonexaceae
ZOTU211	ACGTAGGTGGCAAGCGTTGTCCGGAATTATTGGGCGTAAAGCGCGCGCAGGTGGCTATGTAAGTCTGATGTTAAAGCCCGAGGCTCAACCTCGGTTCGCATTGGAAACTGTGTAGCTTGAGTGCAGGAGAGGAAAGTGGTATTCCACGTGTAGCGGTGAAATGCGTAGAGATGTGGAGGAACACCAGTGGCGAAGGCGACTTTCTGGCCTGTAACTGACACTGAGGCGCGAAAGCGTGGGGAGCAAACAG	d:Bacteria,p:Firmicutes,c:Bacilli,o:Bacillales,f:Paenibacillaceae_1,g:Brevibacillus
ZOTU212	ACGGAGGGTGCAAGCGTTAATCGGAATGACTGGGCGTAAAGCGCACGCAGGCGGTCTGTTAAGTTGGATGTGAAATCCCCGGGCTTAACCTGGGAACTGCATTCAAAACTGACAGGCTAGAGTCTTGTAGAGGGGGGTAGAATTCCAGGTGTAGCGGTGAAATGCGTAGAGATCTGGAGGAATACCGGTGGCGAAGGCGGCCCCCTGGACAAAGACTGACGCTCAGGTGCGAAAGCGTGGGGAGCAAACA	d:Bacteria,p:Proteobacteria,c:Gammaproteobacteria,o:Enterobacterales,f:Pectobacteriaceae,g:Pectobacterium
ZOTU213	ACGTAGGGTGCAAGCGTTAATCGGAATTACTGGGCGTAAAGCGTGCGCAGGCGGTTATGCAAGACAGATGTGAAATCCCCGGGCTCAACCTGGGAACTGCATTTGTGACTGCATAGCTAGAGTACGGCAGAGGGGGATGGAATTCCACGTGTAGCAGTGAAATGCGTAGATATGTGGAGGAACACCGATGGCGAAGGCAATCCCCTGGGCCTGTACTGACGCTCATGCACGAAAGCGTGGGGAGCAAACA	d:Bacteria,p:Proteobacteria,c:Betaproteobacteria,o:Burkholderiales,f:Comamonadaceae
ZOTU214	ACGGAGGGTGCAAGCGTTAATCGGAATTACTGGGCGTAAAGCGCACGCAGGCGGTCAGATAAGTCAGATGTGAAAGCCCCGGGCTCAACCTGGGAACTGCATTTGAAACTGTCTGACTAGAGTCTTGTAGAGGGGGGTAGAATTCCAGGTGTAGCGGTGAAATGCGTAGAGATCTGGAGGAATACCGGTGGCGAAGGCGGCCCCCTGGACAAAGACTGACGCTCAGGTGCGAAAGCGTGGGGAGCAAACA	d:Bacteria,p:Proteobacteria,c:Gammaproteobacteria,o:Aeromonadales,f:Aeromonadaceae,g:Pseudaeromonas
ZOTU215	ACGAAGGGGGCTAGCGTTGCTCGGAATTACTGGGCGTAAAGGGAGCGTAGGCGGACTGTTTAGTCAGAGGTGAAAGCCCAGGGCTCAACCTTGGAATTGCCTTTGATACTGGCAGTCTTGAGTATGGGAGAGGTGAGTGGAACTCCGAGTGTAGAGGTGAAATTCGTAGATATTCGGAAGAACACCAGTGGCGAAGGCGACTCACTGGCCCATTACTGACGCTGAGGCTCGAAAGCGTGGGGAGCAAACA	d:Bacteria,p:Proteobacteria,c:Alphaproteobacteria,o:Caulobacterales,f:Caulobacteraceae
ZOTU216	ACGTAGGGTGCAAGCGTTAATCGGAATTACTGGGCGTAAAGCGTGCGCAGGCGGTTTTGTAAGACAGGCGTGAAATCCCCGGGCTCAACCTGGGAATGGCGCTTGTGACTGCAAAGCTGGAGTGCGGCAGAGGGGGATGGAATTCCGCGTGTAGCAGTGAAATGCGTAGATATGCGGAGGAACACCGATGGCGAAGGCAATCCCCTGGGCCTGCACTGACGCTCATGCACGAAAGCGTGGGGAGCAAACA	d:Bacteria,p:Proteobacteria,c:Betaproteobacteria,o:Burkholderiales,f:Comamonadaceae,g:Hydrogenophaga
ZOTU217	ACGTAGGGTGCAAGCGTTAATCGGAATTACTGGGCGTAAAGCGTGCGCAGGCGGTTTTGTAAGTCTGATGTGAAATCCCCGGGCTCAACCTGGGAATTGCATTGGAGACTGCAAGGCTAGAATCTGGCAGAGGGGGGTAGAATTCCACGTGTAGCAGTGAAATGCGTAGATATGTGGAGGAACACCGATGGCGAAGGCAGCCCCCTGGGTCAAGATTGACGCTCATGCACGAAAGCGTGGGGAGCAAACA	d:Bacteria,p:Proteobacteria,c:Betaproteobacteria,o:Burkholderiales,f:Oxalobacteraceae,g:Janthinobacterium
ZOTU218	ACGTAGGTCCCGAGCGTTGTCCGGATTTATTGGGCGTAAAGCGAGCGCAGGTGGTTTATTAAGTCTGGTGTAAAAGGCAGTGGCTCAACCATTGTATGCATTGGAAACTGGTAGACTTGAGTGCAGGAGAGGAGAGTGGAATTCCATGTGTAGCGGTGAAATGCGTAGATATATGGAGGAACACCGGTGGCGAAAGCGGCTCTCTGGCCTGTAACTGACACTGAGGCTCGAAAGCGTGGGGAGCAAACAG	d:Bacteria,p:Firmicutes,c:Bacilli,o:Lactobacillales,f:Streptococcaceae,g:Lactococcus
ZOTU219	ACGGAGGGAGCTAGCGTTGTTCGGAATCACTGGGCGTAAAGCGTGCGTAGGCGGTGACTCAAGTCAGAGGTGAAAGCCTGGAGCTCAACTCCAGAACTGCCTTTGAAACTAGGTCGCTAGAACATCGGAGAGGTGAGTGGAATTCCGAGTGTAGAGGTGAAATTCGTAGATATTCGGAAGAACACCAGTGGCGAAGGCGGCTCACTGGACGATTGTTGACGCTGAGGCACGAAAGCGTGGGGAGCAAACA	d:Bacteria,p:Proteobacteria,c:Alphaproteobacteria,o:Sphingomonadales,f:Sphingomonadaceae
ZOTU221	ACGTAGGTGGCAAGCGTTGTCCGGAATTATTGGGCGTAAAGCGCGCGCAGGCGGCCTTTTAAGTCTGATGTGAAATCTTGCGGCTCAACCGCAAGCGGCCATTGGAAACTGGGAGGCTTGAGTACAGAAGAGGAGAGTGGAATTCCACGTGTAGCGGTGAAATGCGTAGATATGTGGAGGAACACCAGTGGCGAAGGCGACTCTCTGGTCTGTAACTGACGCTGAGGCGCGAAAGCGTGGGGAGCAAACA	d:Bacteria,p:Firmicutes,c:Bacilli,o:Bacillales,f:Bacillaceae_1,g:Alkalihalobacillus
ZOTU222	ACGTAGGGTGCAAGCGTTAATCGGAATTACTGGGCGTAAAGCGTGCGCAGGCGGTTCGGAAAGAGAGGTGTGAAATCCCAGGGCTCAACCTTGGAACTGCACTTTTAACTACCGAGCTAGAGTATGTCAGAGGGGGGTGGAATTCCGCGTGTAGCAGTGAAATGCGTAGATATGCGGAGGAACACCGATGGCGAAGGCAGCCCCCTGGGATAATACTGACGCTCATGCACGAAAGCGTGGGGAGCAAACA	d:Bacteria,p:Proteobacteria,c:Betaproteobacteria,o:Burkholderiales,f:Alcaligenaceae
ZOTU223	ACGTAGGGTGCGAGCGTTAATCGGAATTACTGGGCGTAAAGCGTGCGCAGGCGGTTTGGTAAGACAGGCGTGAAATCCCCGGGCTCAACCTGGGAACTGCGCTTGTGACTGCCTCACTAGAGTACGGCAGAGGGGGGTGGAATTCCACGTGTAGCAGTGAAATGCGTAGAGATGTGGAGGAACACCGATGGCGAAGGCAGCCCCCTGGGCCGATACTGACGCTCATGCACGAAAGCGTGGGTAGCAAACA	d:Bacteria,p:Proteobacteria,c:Betaproteobacteria,o:Rhodocyclales
ZOTU224	ACGAAGGGGGCAAGCGTTGCTCGGAATCACTGGGCGTAAAGCGTACGTAGGCGGGTCGTTAAGTCAGAGGTGAAATCCTGGAGCTCAACTCCAGAACTGCCTTTGATACTGGCGACCTTGAGTTCGAGAGAGGTTGGTGGAACTGCGAGTGTAGAGGTGAAATTCGTAGATATTCGCAAGAACACCAGTGGCGAAGGCGGCCAACTGGCTCGATACTGACGCTGAGGTACGAAAGCGTGGGGAGCAAACA	d:Bacteria,p:Proteobacteria,c:Alphaproteobacteria,o:Rhizobiales,f:Xanthobacteraceae
ZOTU225	ACGGGAGTGGCAAGCGTTATCCGGAATTATTGGGCGTAAAGCGTCCGCAGGCGGTCTTGTAAGTCTGTCGTTAAAGCGTGGAGCTTAACTCCATTTGAGCGATGGAAACTGCAAGACTAGAGTGTGGTAGGGGCAGAGGGAATTCCCGGTGTAGCGGTGAAATGCGTAGATATCGGGAAGAACACCAGTGGCGAAGGCGCTCTGCTGGGCCATAACTGACGCTCATGGACGAAAGCCAGGGGAGCGAAAG	d:Bacteria,p:Cyanobacteria/Chloroplast,c:Cyanobacteria,f:Family_II,g:GpIIa
ZOTU226	ACGTAGGATCCGAGCGTTGTCCGGATTTATTGGGTTTAAAGGGTGCGCAGGCGGCCTGATAAGTCAGTGGTGAAAGCCGACAGCTTAACTGTCGAAATGCCATTGATACTGTTGGGCTTGAGTATAGTTGAGGTTGGCGGAATGTAACATGTAGCGGTGAAATGCTTAGATATGTTACAGAACACCGATTGCGAAGGCAGCTGACTAAGCTATTACTGACGCTCATGCACGAAAGCGTGGGGATCAAACA	d:Bacteria,p:Bacteroidetes
ZOTU227	ACGAGGGGAGCTAGCGTTATTCGGAATTACTGGGCGTAAAGCGCACGTAGGCGGCTTTGTAAGTTAGAGGTGAAAGCCCAGAGCTCAACTCTGGAATTGCCTTTAAGACTGCATCGCTTGAATCCAGGAGAGGTGAGTGGAATTCCGAGTGTAGAGGTGAAATTCGTAGATATTCGGAAGAACACCAGTGGCGAAGGCGGCTCACTGGACTGGTATTGACGCTGAGGTGCGAAAGCGTGGGGAGCAAACA	d:Bacteria,p:Proteobacteria,c:Alphaproteobacteria,o:Sphingomonadales,f:Sphingomonadaceae,g:Sphingomonas
ZOTU228	ACGTAGGGTCCGAGCGTTGTCCGGAATTATTGGGCGTAAAGAGCTCGTAGGCGGTTTGTCGCGTCTGCTGTGAAATCCCGAGGCTCAACCTCGGGCCTGCAGTGGGTACGGGCAGACTTGAGTGCGGTAGGGGAGAATGGAATTCCTGGTGTAGCGGTGGAATGCGCAGATATCAGGAGGAACACCGATGGCGAAGGCAGTTCTCTGGGCCGTAACTGACGCTGAGGAGCGAAAGCGTGGGGAGCGAACA	d:Bacteria,p:Actinobacteria,c:Actinobacteria,o:Micrococcales,f:Microbacteriaceae,g:Agromyces
ZOTU229	ACGTAGGGTGCGAGCGTTAATCGGAATTACTGGGCGTAAAGCGTGCGCAGGCGGTTTTGTAAGACAGGCGTGAAATCCCCGGGCTCAACCTGGGAACTGCGTTTGTGACTGCAAGGCTAGAGTACGGCAGAGGGGGGTGGAATTCCACGTGTAGCAGTGAAATGCGTAGAGATGTGGAGGAACACCAATGGCGAAGGCAGCCCCCTGGGTCGATACTGACGCTCATGCACGAAAGCGTGGGTAGCAAACA	d:Bacteria,p:Proteobacteria,c:Betaproteobacteria,o:Rhodocyclales,f:Azonexaceae,g:Dechloromonas
ZOTU230	ACGGAGGAGGCTAGCGTTGTTCGGAATTACTGGGCGTAAAGCGTACGCAGGCGGTTGATCAAGTCAGGTGTGAAAGCCCGGGGCTCAACCTCGGAATTGCGCCTGAGACTGGTCGGCTAGAGTTCGGAAGAGGAGAGTGGAATTCCCAGTGTAGAGGTGAAATTCGTAGATATTGGGAAGAACACCAGTGGCGAAGGCGACTCTCTGGTCCGATACTGACGCTCAAGTACGAAAGCGTGGGGAGCAAACA	d:Bacteria,p:Proteobacteria,c:Alphaproteobacteria,o:Sneathiellales,f:Sneathiellaceae,g:Taonella
ZOTU231	ACGTAGGTGGCAAGCGTTGTCCGGAATTATTGGGCGTAAAGCGCGCGCAGGCGGTCCTTTAAGTCTGATGTGAAATCCCACGGCTCAACCGTGGAAGGTCATTGGAAACTGGGGGACTTGAGTACAGAAGAGGAAAGCGGAATTCCAAGTGTAGCGGTGAAATGCGTAGAGATTTGGAGGAACACCAGTGGCGAAGGCGGCTTTCTGGTCTGTAACTGACGCTGAGGCGCGAAAGCGTGGGGAGCAAACA	d:Bacteria,p:Firmicutes,c:Bacilli,o:Bacillales,f:Planococcaceae,g:Psychrobacillus
ZOTU232	ACGTAGGGAGCAAGCGTTGTTCGGATTTACTGGGCGTAAAGGGCGCGTAGGCGGCGTGTTAAGTCAGCTGTGAAATCTCTGAGCTCAACTCAGAACGGCCAGCTGATACTGATGTGCTAGAGTGCAGAAGGGGCAACCGGAATTCTTGGTGTAGCGGTGAAATGCGTAGATATCAAGAGGAACACCTGAGGCGAAGGCGGGTTGCTGGGCTGACACTGACGCTGAGGCGCGAAAGCCAGGGGAGCAAACG	d:Bacteria,p:Acidobacteria,c:Blastocatellia,o:Blastocatellales,f:Blastocatellaceae,g:Stenotrophobacter
ZOTU233	ACGGAGGGGGCTAGCGTTATTCGGAATTACTGGGCGTAAAGCGCACGTAGGCGGACCAGAAAGTCAGAGGTGAAAGCCCGGGGCTCAACCCCGGAACTGCCTTTGAAACTCCTGGTCTTGAGGTCGAGAGAGGTGAGTGGAATTCCGAGTGTAGAGGTGAAATTCGTAGATATTCGGAGGAACACCAGTGGCGAAGGCGGCTCACTGGCTCGATACTGACGCTGAGGTGCGAAAGCGTGGGGAGCAAACA	d:Bacteria,p:Proteobacteria,c:Alphaproteobacteria,o:Rhodobacterales,f:Rhodobacteraceae
ZOTU234	ACGGAGGGAGCTAGCGTTGTTCGGAATTACTGGGCGTAAAGCGCACGTAGGCGGCCATTCAAGTCAGAGGTGAAAGCCCGGGGCTCAACCCCGGAACTGCCTTTGAAACTAGATGGCTTGAATCTTGGAGAGGCGAGTGGAATTCCGAGTGTAGAGGTGAAATTCGTAGATATTCGGAAGAACACCAGTGGCGAAGGCGACTCGCTGGACAAGTATTGACGCTGAGGTGCGAAAGCGTGGGGAGCAAACA	d:Bacteria,p:Proteobacteria,c:Alphaproteobacteria,o:Sphingomonadales,f:Sphingomonadaceae,g:Blastomonas
ZOTU235	ACGTAGGGTGCGAGCGTTAATCGGAATTACTGGGCGTAAAGCGTGCGCAGGCGGTCTTGTAAGACAGGTGTGAAATCCCCGGGCTTAACCTGGGAACTGCACTTGTGACTGCAAGGCTGGAGTACGGCAGAGGGGGATGGAATTCCGCGTGTAGCAGTGAAATGCGTAGATATGCGGAGGAACACCGATGGCGAAGGCAATCCCCTGGGCCTGTACTGACGCTCATGCACGAAAGCGTGGGGAGCAAACA	d:Bacteria,p:Proteobacteria,c:Betaproteobacteria,o:Burkholderiales,f:Comamonadaceae,g:Aquabacterium
ZOTU236	ACGGAGGGTGCAAGCGTTGTCCGGATTTATTGGGTTTAAAGGGTGCGTAGGCGGCTGAATAAGTCAGCGGTGAAAGACTTCGGCTTAACCGGAGCAGTGCCGTTGATACTGTTTGGCTTGAGTGTTGGAGGGGTACATGGAATTGATGGTGTAGCGGTGAAATGCATAGATACCATCAGGAACACCGATAGCGAAGGCATTGTACTGGCCAACAACTGACGCTGAGGCACGAAAGTGTGGGGATCGAACA	d:Bacteria,p:Bacteroidetes,c:Cytophagia,o:Cytophagales,f:Cyclobacteriaceae,g:Algoriphagus
ZOTU237	ACGGAGGATCCGAGCGTTATCCGGATTTATTGGGTTTAAAGGGTGCGTAGGCGGCTTTATAAGTCAGGGGTGAAAGACGGCAGCTCAACTGTCGCAGTGCCTTTGATACTGTAGAGCTTGAATGTGGTTGAAGATGGCGGAATGAGACAAGTAGCGGTGAAATGCATAGATATGTCTCAGAACTCCGATTGCGAAGGCAGCTGTCTAAGTCATTATTGACGCTGATGCACGAAAGCGTGGGGATCGAACA	d:Bacteria,p:Bacteroidetes,c:Sphingobacteriia,o:Sphingobacteriales,f:Sphingobacteriaceae,g:Sphingobacterium
ZOTU238	ACGTAGGGGGCTAGCGTTATCCGGAATTACTGGGCGTAAAGGGTGCGTAGGTGGTTTTTTAAGTCAGAAGTGAAAGGCTACGGCTCAACCGTAGTAAGCTTTTGAAACTAGAGAACTTGAGTGCAGGAGAGGAGAGTAGAATTCCTAGTGTAGCGGTGAAATGCGTAGATATTAGGAGGAATACCAGTAGCGAAGGCGGCTCTCTGGACTGTAACTGACACTGAGGCACGAAAGCGTGGGGAGCAAACAG	d:Bacteria,p:Firmicutes,c:Clostridia,o:Clostridiales,f:Peptostreptococcaceae,g:Paraclostridium
ZOTU239	ACGAAGGGGGCTAGCGTTGTTCGGAATTACTGGGCGTAAAGGGCGCGTAGGCGGCCCTGTCAGTCAGAAGTGAAAGCCCCGGGCTCAACCTGGGAACCGCTTTTGATACTGCAGAGCTTGAGTTCCGGAGAGGATGGTGGAATTCCCAGTGTAGAGGTGAAATTCGTAGATATTGGGAAGAACACCGGTGGCGAAGGCGGCCATCTGGACGGACACTGACGCTGAGGCGCGAAAGCGTGGGGAGCAAACA	d:Bacteria,p:Proteobacteria,c:Alphaproteobacteria,o:Rhodospirillales,f:Azospirillaceae,g:Azospirillum
ZOTU240	ACGGAGGGTGCAAGCGTTATCCGGATTCACTGGGTTTAAAGGGTGCGTAGGCGGGCAGGTAAGTCAGTGGTGAAATCCTGGAGCTCAACTCCAGAACTGCCATTGATACTATCTGTCTTGAATATTGTGGAGGTAAGCGGAATATGTCATGTAGCGGTGAAATGCTTAGATATGACATAGAACACCCATTGCGAAGGCAGCTTACTACGCATATATTGACGCTGAGGCACGAAAGCGTGGGGATCAAACA	d:Bacteria,p:Bacteroidetes,c:Chitinophagia,o:Chitinophagales,f:Chitinophagaceae,g:Sediminibacterium
ZOTU241	ACGGAGGATCCGAGCGTTATCCGGATTTATTGGGTTTAAAGGGTGCGTAGGCGGCCTGTTAAGTCAGGGGTGAAATACGGTGGCTCAACCATCGCAGTGCCTTTGATACTGACGGGCTTGAATCCATTTGAAGTGGGCGGAATAAGACAAGTAGCGGTGAAATGCATAGATATGTCTTAGAACTCCGATTGCGAAGGCAGCTCACTAAGCTGGTATTGACGCTGATGCACGAAAGCGTGGGGATCGAACA	d:Bacteria,p:Bacteroidetes,c:Sphingobacteriia,o:Sphingobacteriales,f:Sphingobacteriaceae,g:Sphingobacterium
ZOTU242	ACGTAGGGTGCAAGCGTTAATCGGAATTACTGGGCGTAAAGCGTGCGCAGGCGGTTATGCAAGACAGAGGTGAAATCCCCGGGCTCAACCTGGGAACTGCCTTTGTGACTGCATGACTAGAGTACGGCAGAGGGGGATGGAATTCCGCGTGTAGCAGTGAAATGCGTAGATATGCGGAGGAACACCGATGGCGAAGGCAATCCCCTGGGCCTGTACTGACGCTCATGCACGAAAGCGTGGGGAGCAAACA	d:Bacteria,p:Proteobacteria,c:Betaproteobacteria,o:Burkholderiales,f:Comamonadaceae
ZOTU243	ACGAAGGGGGCTAGCGTTGTTCGGAATTACTGGGCGTAAAGCGCATGTAGGCGGACATTTAAGTCAGGGGTGAAATCCCGGGGCTCAACCTCGGAACTGCCTTTGATACTGGGTGTCTAGAGTGTGGAAGAGGTAAGTGGAATTCCGAGTGTAGAGGTGAAATTCGTAGATATTCGGAGGAACACCAGTGGCGAAGGCGGCTTACTGGTCCATTACTGACGCTGAGGTGCGAAAGCGTGGGGAGCAAACA	d:Bacteria,p:Proteobacteria,c:Alphaproteobacteria,o:Rhizobiales,f:Rhizobiaceae
ZOTU244	ACGTAGGGTGCAAGCGTTAATCGGAATTACTGGGCGTAAAGCGTGCGCAGGCGGTTATGTAAGACAGGCGTGAAATCCCCGGGCTTAACCTGGGAATTGCGCTTGTGACTGCATAGCTAGAGTATGTCAGAGGGGGGTAGAATTCCACGTGTAGCAGTGAAATGCGTAGAGATGTGGAGGAATACCAATGGCGAAGGCAGCCCCCTGGGATAATACTGACGCTCATGCACGAAAGCGTGGGGAGCAAACA	d:Bacteria,p:Proteobacteria,c:Betaproteobacteria,o:Burkholderiales,f:Burkholderiaceae,g:Polynucleobacter
ZOTU245	ACGGAGGGTGCAAGCGTTATCCGGATTCACTGGGTTTAAAGGGTGCGTAGGCGGGCAGGTAAGTCAGTGGTGAAATCCTGGAGCTCAACTCCAGAACTGCCATTGATACTATCTGTCTTGAATATTGTGGAGGTAAGCGGAATATGTCATGTAGCGGTGAAATGCTTAGATATGACATAGAACACCTATTGCGAAGGCAGCTTACTACGCATATATTGACGCTGAGGCACGAAAGCGTGGGGATCAAACA	d:Bacteria,p:Bacteroidetes,c:Chitinophagia,o:Chitinophagales,f:Chitinophagaceae,g:Sediminibacterium
ZOTU246	ACATAGGGTGCAAGCGTTGTCCGGAATTATTGGGCGTAAAGAGCTCGTAGGTGGTTCGATACGTCGGATGTGAAAATCAGGGGCTCAACCCCTGACCTGCATCCGATACGGTCGAGCTGGAGTTTGGTAGGGGAGACTGGAATTCCTGGTGTAGCGGTGGAATGCGCAGATATCAGGAGGAACACCGATGGCGAAGGCAGGTCTCTGGGCCAATACTGACACTGAGGAGCGAAAGCGTGGGGAGCGAACA	d:Bacteria,p:Actinobacteria,c:Actinobacteria
ZOTU247	ACGTAGGGTGCGAGCGTTAATCGGAATTACTGGGCGTAAAGCGTGCGCAGGCGGTTATATAAGTCAGATGTGAAATCCCCGGGCTCAACCTGGGAACTGCATTTGAGACTGTATGACTAGAGTGTGGCAGAGGGGGGTGGAATTCCACGTGTAGCAGTGAAATGCGTAGAGATGTGGAGGAACACCGATGGCGAAGGCAGCCCCCTGGGCCAATACTGACGCTCATGCACGAAAGCGTGGGGAGCAAACA	d:Bacteria,p:Proteobacteria,c:Betaproteobacteria
ZOTU248	ACGTAGGGGGCGAGCGTTATCCGGATTCATTGGGCGTAAAGCGCGCGTAGGCGGCCCGGCAGGCCGGGGGTCGAAGCGGGGGGCTCAACCCCCCGAAGCCCCCGGAACCTCCGCGGCTTGGGTCCGGTAGGGGAGGGTGGAACACCCGGTGTAGCGGTGGAATGCGCAGATATCGGGTGGAACACCGGTGGCGAAGGCGGCCCTCTGGGCCGAGACCGACGCTGAGGCGCGAAAGCTGGGGGAGCGAACA	d:Bacteria,p:Actinobacteria,c:Coriobacteriia,o:Coriobacteriales,f:Coriobacteriaceae,g:Collinsella
ZOTU249	ACGTAGGTGGCAAGCGTTGTCCGGATTTACTGGGCGTAAAGGATGCGTAGGCGGATGTTTAAGTGAGATGTGAAATACCCGAGCTCAACTTGGGTGCTGCATTTCAAACTGGATATCTAGAGTGCAGGAGAGGAAAGCGGAATTCCTAGTGTAGCGGTGAAATGCGTAGAGATTAGGAAGAACACCAGTGGCGAAGGCGGCTTTCTGGACTGTAACTGACGCTGAGGCATGAAAGCGTGGGGAGCAAACA	d:Bacteria,p:Firmicutes,c:Clostridia,o:Clostridiales,f:Clostridiaceae_1,g:Clostridium_sensu_stricto
ZOTU250	ACGTAGGGTGCGAGCGTTAATCGGAATTACTGGGCGTAAAGCGTGCGCAGGCGGTGTTGTAAGACAGTTGTGAAATCCCCGGGCTCAACCTGGGAACTGCATCTGTGACTGCAATGCTGGAGTGCGGCAGAGGGGGATGGAATTCCGCGTGTAGCAGTGAAATGCGTAGATATGCGGAGGAACACCGATGGCGAAGGCAATCCCCTGGGCCTGCACTGACGCTCATGCACGAAAGCGTGGGGAGCAAACA	d:Bacteria,p:Proteobacteria,c:Betaproteobacteria,o:Burkholderiales,f:Comamonadaceae,g:Hylemonella
ZOTU251	ACGGGAGTGGCAAGCGTTATCCGGAATTATTGGGCGTAAAGCGTCCGCAGGCGGTCTTGTAAGTCTGTCGTTAAAGCGTGGAGCTTAACTCCATTTCAGCGATGGAAACTGCAAGACTAGAGTGTGGTAGGGGCAGAGGGAATTCCCGGTGTAGCGGTGAAATGCGTAGATATCGGGAAGAACACCAGTGGCGAAGGCGCTCTGCTGGGCCATAACTGACGCTCATGGACGAAAGCCAGGGGAGCGAAAG	d:Bacteria,p:Cyanobacteria/Chloroplast,c:Cyanobacteria,f:Family_II,g:GpIIa
ZOTU252	ACGTATGGAGCAAGCGTTATCCGGATTTACTGGGTGTAAAGGGAGCGTAGGCGGTCTTATAAGTCTGATGTGAAAGCCCGGGGCTCAACCCCGGGACTGCATTGGAAACTGTAGGACTAGAGTGTCGGAGGGGTAAGTGGAATTCCTAGTGTAGCGGTGAAATGCGTAGATATTAGGAGGAACACCAGTGGCGAAGGCGGCTTACTGGACGATTACTGACGCTGAGGCTCGAAAGCGTGGGGAGCAAACA	d:Bacteria,p:Firmicutes,c:Clostridia,o:Clostridiales,f:Lachnospiraceae
ZOTU255	ACGTAGGTGGCAAGCGTTGTCCGGAATTATTGGGCGTAAAGCGTACGCAGGCGGTTTCTTAAGTCTGATGTGAAAGCCCACGGCTCAACCGTGGAGGGTCATTGGAAACTGGGGAACTTGAGTACAGAAGAGGAGAGTGGAATTCCACGTGTAGCGGTGAAATGCGTAGAGATGTGGAGGAACACCAGTGGCGAAGGCGACTCTCTGGTCTGTAACTGACGCTGAGGTACGAAAGCGTGGGGAGCGAACA	d:Bacteria,p:Firmicutes,c:Bacilli,o:Bacillales
ZOTU256	ACGTAGGGGGCAAGCGTTGTCCGGATTTATTGGGCGTAAAGGGTGCGTAGGCGGCCTTTTAAGTCAGATGTGAAAGGTCACGGCTCAACCGTGGTAAGCATTTGAAACTGAAAGGCTTGAGTTAAGGAGAGGAAAGTGGAATTCCTAGTGTAGCGGTGAAATGCGTAGATATTAGGAGGAATACCAGTGGCGAAGGCGACTTTCTGGACTTATACTGACGCTGAGGCACGAAAGCGTGGGGAGCGAACAG	d:Bacteria,p:Firmicutes,c:Clostridia,o:Clostridiales,f:Tissierellaceae,g:Tissierella
ZOTU257	ACGTAGGGGGCAAGCGTTGTCCGGAATTATTGGGCGTAAAGCGCGCGCAGGCGGTTCATTAAGTCTGGTGTTTAAGGCTGGGGCTCAACCCTGGTTCGCACTGGAAACTGGTGGACTTGAGTGCAGAAGAGGAAAGTGGAATTCCACGTGTAGCGGTGAAATGCGTAGAGATGTGGAGGAACACCAGTGGCGAAGGCGACTTTCTGGGCTGTAACTGACGCTGAGGCGCGAAAGCGTGGGGAGCAAACAG	d:Bacteria,p:Firmicutes,c:Bacilli,o:Bacillales,f:Paenibacillaceae_1,g:Paenibacillus
ZOTU258	ACGGAGGGTGCAAGCGTTATCCGGATTCACTGGGTTTAAAGGGTGCGTAGGCGGGTAGGTAAGTCAGTGGTGAAATCCTGGAGCTCAACTCCAGAACTGCCATTGATACTATCTATCTTGAATATTGTGGAGGTAAGCGGAATATGTCATGTAGCGGTGAAATGCTTAGATATGACATAGAACACCCATTGCGAAGGCAGCTTACTACGCATATATTGACGCTGAGGCACGAAAGCGTGGGGATCAAACA	d:Bacteria,p:Bacteroidetes,c:Chitinophagia,o:Chitinophagales,f:Chitinophagaceae
ZOTU259	ACGTAGGTGGCAAGCGTTATCCGGAATTATTGGGCGTAAAGCGCGCGCAGGCGGTCCTTTAAGTCTGATGTGAAAGCCCACGGCTCAACCGTGGAGGGTCATTGGAAACTGGGGGACTTGAGTGCAGAAGAGGAGAGCGGAATTCCACGTGTAGCGGTGAAATGCGTAGAGATGTGGAGGAACACCAGTGGCGAAGGCGGCTCTCTGGTCTGTAACTGACGCTGAGGCGCGAAAGCGTGGGGAGCGAACA	d:Bacteria,p:Firmicutes,c:Bacilli,o:Bacillales,f:Bacillaceae_1
ZOTU260	ACGGAGGATCCAAGCGTTATCCGGAATCATTGGGTTTAAAGGGTCCGTAGGCGGCCTTATAAGTCAGCGGTGAAAGTTTTTGGCTTAACCAAAAAATTGCCATTGATACTGTAGGGCTTGAATTATTGTGAAGTAACTAGAATATGTAGTGTAGCGGTGAAATGCTTAGATATTACATGGAATACCAATTGCGAAGGCAGGTTACTAACAATGGATTGACGCTGATGGACGAAAGCGTGGGTAGCGAACA	d:Bacteria,p:Bacteroidetes,c:Flavobacteriia,o:Flavobacteriales,f:Flavobacteriaceae,g:Flavobacterium
ZOTU261	ACAGAGGTCTCAAGCGTTGTTCGGATTCATTGGGCGTAAAGGGTGCGTAGGTGGCGATGTAAGTCTGGTGTGAAATCTCAGGGCTCAACCTTGAAAATGCACCGGATACTGCGTTGCTTGAGGATTGTAGAGGAGAGTGGAATTCACGGTGTAGCAGTGAAATGCGTAGATATCGTGAGGAAGACCAGTTGCGAAGGCGACTCTCTGGGCAACTCCTGACACTGAGGCACGAAGGCTAGGGGAGCAAACG	d:Bacteria,p:Verrucomicrobia,c:Terrimicrobia,o:Terrimicrobiales,f:Terrimicrobiaceae,g:Terrimicrobium
ZOTU262	ACGGGAGTGGCAAGCGTTATCCGGAATTATTGGGCGTAAAGCGTCCGCAGGCGGCCTGATAAGTCTGTTGTCAAAGCGTGGAGCTTAACTCCATTTCGGCAATGGAAACTGTGAGGCTTGAGTGTGGTAGGGGCAGAGGGAATTCCCGGTGTAGCGGTGAAATGCGTAGATATCGGGAAGAACACCAGTGGCGAAGGCGCTCTGCTGGGCCATAACTGACGCTCATGGACGAAAGCCAGGGGAGCGAAAG	d:Bacteria,p:Cyanobacteria/Chloroplast,c:Cyanobacteria,f:Family_II,g:GpIIa
ZOTU263	ACGGAGGGTGCAAGCGTTAATCGGAATTACTGGGCGTAAAGCGTGCGCAGGCGGTTTGATAAGCCAGATGTGAAATCCCCGAGCTCAACTTGGGAACTGCGTTTGGAACTGTCAGACTAGAGTGCGTCAGAGGGGGGTGGAATTCCGCGTGTAGCAGTGAAATGCGTAGAGATGCGGAGGAACACCGATGGCGAAGGCAGCCCCCTGGGATGACACTGACGCTCATGCACGAAAGCGTGGGGAGCAAACA	d:Bacteria,p:Proteobacteria,c:Betaproteobacteria,o:Neisseriales,f:Chromobacteriaceae,g:Vogesella
ZOTU264	ACGAAGGGGGCTAGCGTTGTTCGGAATTACTGGGCGTAAAGGGCGCGTAGGCGGCCTGTTTAGTCAGAAGTGAAAGCCCCGGGCTCAACCTGGGAACAGCTTTTGATACTGGCAGGCTTGAGTTCCGGAGAGGATGGTGGAATTCCCAGTGTAGAGGTGAAATTCGTAGATATTGGGAAGAACACCGGTGGCGAAGGCGGCCATCTGGACGGACACTGACGCTGAGGCGCGAAAGCGTGGGGAGCAAACA	d:Bacteria,p:Proteobacteria,c:Alphaproteobacteria,o:Rhodospirillales,f:Azospirillaceae,g:Azospirillum
ZOTU265	ACGTAGGTGGCAAGCGTTGTCCGGAATTATTGGGCGTAAAGCGCGCGCAGGCGGTTTCTTAAGTCTGATGTGAAAGCCCACGGCTCAACCGTGGAGGGTCATTGGAAACTGGGAGACTTGAGTGCAGAAGAGGAGAGTGGAATTCCACGTGTAGCGGTGAAATGCGTAGAGATGTGGAGGAACACCAGTGGCGAAGGCGGCTCTCTGGTCTGTAACTGACGCTGAGGCGCGAAAGCGTGGGGAGCGAACA	d:Bacteria,p:Firmicutes,c:Bacilli,o:Bacillales,f:Bacillaceae_1,g:Bacillus
ZOTU266	ACGTAGGACCCGAGCGTTGTCCGGATTTACTGGGTATAAAGGGTGCGTAGGCGGCCTTGTGCGTCAGAGGTGAAATATCCGGGCTTAACCCGGAGGGTGCCTTTGATACGGCAGGGCTTGAGTGCGAGAGAGGATGATGGAATTCCTGGTGTAGCGGTGAAATGCGTAGATATCAGGAGGAACACCGGTGGCGAAGGCGGTCATCTGGCTCGCAACTGACGCTGAGGCACGAAAGCGCGGGGATCAAACA	d:Bacteria
ZOTU267	ACGTAGGTGGCAAGCGTTGTCCGGAATTATTGGGCGTAAAGCGCGCGCAGGTGGTTCCTTAAGTCTGATGTGAAAGCCCACGGCTCAACCGTGGAGGGTCATTGGAAACTGGGGAACTTGAGTGCAGAAGAGGAAAGTGGAATTCCAAGTGTAGCGGTGAAATGCGTAGATATTTGGAGGAACACCAGTGGCGAAGGCGACTTTCTGGTCTGTAACTGACACTGAGGCGCGAAAGCGTGGGGAGCAAACA	d:Bacteria,p:Firmicutes,c:Bacilli,o:Bacillales,f:Bacillaceae_1,g:Bacillus
ZOTU268	ACGTAGGGGGCTAGCGTTATCCGGAATTACTGGGCGTAAAGGGTGCGTAGGTGGTTTCTTAAGTCAGAAGTGAAAGGCTACGGCTCAACCGTAGTAAGCTTTTGAAACTAAGAGACTTGAGTGCAGGAGAGGAGAGTAGAATTCCTAGTGTAGCGGTGAAATGCGTAGATATTAGGAGGAATACCAGTTGCGAAGGCGGCTCTCTGGACTGTAACTGACACTGAGGCACGAAAGCGTGGGGAGCAAACAG	d:Bacteria,p:Firmicutes,c:Clostridia,o:Clostridiales,f:Peptostreptococcaceae,g:Romboutsia
ZOTU269	ACGTAGGGTGCGAGCGTTAATCGGAATTACTGGGCGTAAAGCGTGCGCAGGCGGTTGTGTAAGACAGGTGTGAAATCCCCGGGCTTAACCTGGGAACTGCGCTTGTGACTGCACGGCTAGAGTACGGCAGAGGGGGGTGGAATTCCACGTGTAGCAGTGAAATGCGTAGAGATGTGGAGGAACACCGATGGCGAAGGCAGCCCCCTGGGCCAGTACTGACGCTCATGCACGAAAGCGTGGGGAGCAAACA	d:Bacteria,p:Proteobacteria,c:Betaproteobacteria,o:Nitrosomonadales
ZOTU270	ACAGAGGGGGCAAGCGTTGTCCGGAATTACTGGGCGTAAAGCGCACGCAGGTGGTCACGCAAGTGGTGTGTGAAACCACCCAGCTTAACTGGGTGACGCCATGCCAAACTGCGAGACTCGAGGGATGGAGAGGTTGTTCGAATTGCTGGTGTAGTGGTGAAATGCGTAGAGATCAGCAGGAAGACCAAGGGCGAAAGCAGACAACTGGCCATCACCTGACACTGAGGTGCGAAAGCGTGGGGAGCGAACT	d:Bacteria
ZOTU272	ACGGAGGATCCGAGCGTTATCCGGATTTATTGGGTTTAAAGGGTGCGTAGGCGGCCTATTAAGTCAGGGGTGAAAGACGGCAGCTTAACTGTCGCAGTGCCTTTGATACTGATGGGCTTGAATGTGGTTGAAGATGGCGGAATGAGACAAGTAGCGGTGAAATGCATAGATATGTCTCAGAACTCCGATTGCGAAGGCAGCTGTCTAAGTCATTATTGACGCTGATGCACGAAAGCGTGGGGATCGAACA	d:Bacteria,p:Bacteroidetes,c:Sphingobacteriia,o:Sphingobacteriales,f:Sphingobacteriaceae,g:Sphingobacterium
ZOTU273	ACGTAGGGTGCGAGCGTTAATCGGAATTACTGGGCGTAAAGCGTGCGCAGGCGGTTGTGTAAGACAGGCGTGAAATCCCCGGGCTCAACCTGGGAACTGCGCTTGTGACTGCACAGCTAGAGTACGGCAGAGGGGGGTGGAATTCCACGTGTAGCAGTGAAATGCGTAGAGATGTGGAGGAACACCGATGGCGAAGGCAGCCCCCTGGGCCGATACTGACGCTCATGCACGAAAGCGTGGGTAGCAAACA	d:Bacteria,p:Proteobacteria,c:Betaproteobacteria,o:Rhodocyclales,f:Azonexaceae,g:Dechloromonas
ZOTU274	ACGTAGGGTGCAAGCGTTGTCCGGAATTATTGGGCGTAAAGAGCTCGTAGGCGGTTTGTCACGTCTGCTGTGAAATTCCGAGGCTCAACCTCGGACTTGCAGTGGGTACGGGCAGGCTAGAGTGCGGTAGGGGAGATGGGAATTCCTGGTGTAGCGGTGGAATGCGCAGATATCAGGAGGAACACCAATGGCGAAGGCACATCTCTGGGCCGTAACTGACGCTGAGGAGCGAAAGCGTGGGGAGCGAACA	d:Bacteria,p:Actinobacteria,c:Actinobacteria,o:Micrococcales,f:Microbacteriaceae
ZOTU275	ACGTAGGGTGCAAGCGTTAATCGGAATTACTGGGCGTAAAGCGTGCGCAGGCGGTGATGTAAGACAGGCGTGAAATCCCCGGGCTCAACCTGGGAATTGCGCTTGTGACTGCATCGCTGGAGTGCGGCAGAGGGGGATGGAATTCCGCGTGTAGCAGTGAAATGCGTAGATATGCGGAGGAACACCGATGGCGAAGGCAATCCCCTGGGCCTGCACTGACGCTCATGCACGAAAGCGTGGGGAGCAAACA	d:Bacteria,p:Proteobacteria,c:Betaproteobacteria,o:Burkholderiales,f:Comamonadaceae
ZOTU276	ACGGAGGGTGCAAGCGTTAATCGGAATCACTGGGCGTAAAGCGCACGTAGGCTGTTTGGTAAGTCAGGGGTGAAATCCCGCGGCTCAACCGCGGAATTGCCCTTGATACTGCTGGACTTGAGTTCGGGAGAGGGTGGCGGAATTCCAGGTGTAGGAGTGAAATCCGTAGATATCTGGAGGAACATCAGTGGCGAAGGCGGCCACCTGGACCGATACTGACGCTGAGGTGCGAAAGCGTGGGGAGCAAACA	d:Bacteria,p:Proteobacteria,c:Deltaproteobacteria,o:Desulfovibrionales,f:Desulfovibrionaceae,g:Desulfovibrio
ZOTU277	ACGTAGGGTGCGAGCGTTAATCGGAATTACTGGGCGTAAAGCGTGCGCAGGCGGTTTTTTAAGATAGGCGTGAAATCCCCGGGCTCAACCTGGGAACTGCGCTTATGACTGGAAGACTAGAGTATGGCAGAGGGGGGTGGAATTCCACGTGTAGCAGTGAAATGCGTAGAGATGTGGAGGAACACCGATGGCGAAGGCAGCCCCCTGGGCCAATACTGACGCTCATGCACGAAAGCGTGGGGAGCAAACA	d:Bacteria,p:Proteobacteria,c:Betaproteobacteria,o:Rhodocyclales,f:Azonexaceae,g:Azonexus
ZOTU278	ACAGAGGGTGCGAGCGTTAATCGGATTTACTGGGCGTAAAGCGTGCGTAGGCGGCCAATTAAGTCAAATGTGAAATCCCCGAGCTTAACTTGGGAATTGCATTCGATACTGGTTGGCTAGAGTATGGGAGAGGATGGTAGAATTCCAGGTGTAGCGGTGAAATGCGTAGAGATCTGGAGGAATACCGATGGCGAAGGCAGCCATCTGGCCTAATACTGACGCTGAGGTACGAAAGCATGGGGAGCAAACA	d:Bacteria,p:Proteobacteria,c:Gammaproteobacteria,o:Pseudomonadales,f:Moraxellaceae,g:Acinetobacter
ZOTU279	ACGGAGGGTGCAAGCGTTAATCGGAATAACTGGGCGTAAAGCGCACGCAGGCGGTTGGATAAGTCAGATGTGAAATCCCCGGGCTCAACCTGGGAACTGCATTTGAAACTGTCTGACTAGAGTCTTGTAGAGGGGGGTAGAATTCCAGGTGTAGCGGTGAAATGCGTAGAGATCTGGAGGAATACCGGTGGCGAAGGCGGCCCCCTGGACAAAGACTGACGCTCAGGTGCGAAAGCGTGGGGAGCAAACA	d:Bacteria,p:Proteobacteria,c:Gammaproteobacteria,o:Aeromonadales,f:Aeromonadaceae,g:Tolumonas
ZOTU280	ACGAAGGGGGCTAGCGTTGCTCGGAATTACTGGGCGTAAAGGGCGCGTAGGCGGCTCAGCCAGTCAGGCGTGAAATTCCTGGGCTTAACCTGGGGACTGCGCTTGATACTGCTGGGCTTGAGGCCGAGAGAGGGTGGTGGAATTCCCAGTGTAGAGGTGAAATTCGTAGATATTGGGAAGAACACCGGTGGCGAAGGCGACCACCTGGCTCGGTACTGACGCTGAGGCGCGACAGCGTGGGGAGCAAACA	d:Bacteria,p:Proteobacteria,c:Alphaproteobacteria,o:Rhodospirillales,f:Acetobacteraceae,g:Roseomonas
ZOTU281	ACGAAGGGTGCAAGCGTTACTCGGAATTACTGGGCGTAAAGCGTGCGTAGGTGGTTTGTTAAGTCTGATGTGAAAGCCCTGGGCTCAACCTGGGAATGGCACTGGATACTGGCAAGCTAGAGTGTGGCAGAGGGTAGTGGAATTCCTGGTGTAGCAGTGAAATGCGTAGAGATCAGGAGGAACATCCGTGGCGAAGGCGACTGCCTGGGCCAACACTGACACTGAGGCACGAAAGCGTGGGGAGCAAACA	d:Bacteria,p:Proteobacteria,c:Gammaproteobacteria,o:Xanthomonadales,f:Xanthomonadaceae,g:Thermomonas
ZOTU282	ACGAAGGGGGCTAGCGTTGTTCGGAATCACTGGGCGTAAAGCGCACGTAGGCGGACTTTTAAGTCAGAGGTGAAAGCCTGGAGCTCAACTCCAGAACTGCCTTTGATACTGGGAGTCTCGAGTTCGGAAGAGGTTGGTGGAACTGCGAGTGTAGAGGTGAAATTCGTAGATATTCGCAAGAACACCAGTGGCGAAGGCGGCCAACTGGTCCGATACTGACGCTGAGGTGCGAAAGCGTGGGGAGCAAACA	d:Bacteria,p:Proteobacteria,c:Alphaproteobacteria,o:Rhizobiales,f:Phreatobacteraceae,g:Phreatobacter
ZOTU283	ACGTAGGGTGCGAGCGTTAATCGGAATTACTGGGCGTAAAGCGTGCGCAGGCGGCTATGCAAGACAGATGTGAAATCCCCGGGCTCAACCTGGGAACTGCATTTGTGACTGCATGGCTAGAGTGCGTCAGAGGGAGGTGGAATTCCGCGTGTAGCAGTGAAATGCGTAGAGATGCGGAGGAACACCGATGGCGAAGGCAGCCTCCTGGGATGACACTGACGCTCATGCACGAAAGCGTGGGGAGCAAACA	d:Bacteria,p:Proteobacteria,c:Betaproteobacteria
ZOTU284	ACGTAGGGCGCAAGCGTTATCCGGATTTATTGGGCGTAAAGAGCTCGTAGGCGGTTTGTCGCGTCTGCCGTGAAAGTCCGAGGCTCAACCTCGGATCTGCGGTGGGTACGGGCAGACTAGAGTGATGTAGGGGAGACTGGAATTCCTGGTGTAGCGGTGAAATGCGCAGATATCAGGAGGAACACCGATGGCGAAGGCAGGTCTCTGGGCATTTACTGACGCTGAGGAGCGAAAGCATGGGGAGCGAACA	d:Bacteria,p:Actinobacteria,c:Actinobacteria,o:Micrococcales,f:Micrococcaceae,g:Glutamicibacter
ZOTU285	ACGTAGGGCGCGAGCGTTGTCCGGATTTATTGGGCGTAAAGAGCTCGTAGGCGGCTTGTCGCGTCGACTGTGAAAACCCGCAGCTCAACTGCGGGCCTGCAGTCGATACGGGCAGGCTAGAGTTCGGTAGGGGAGACTGGAATTCCTGGTGTAGCGGTGAAATGCGCAGATATCAGGAGGAACACCGGTGGCGAAGGCGGGTCTCTGGGCCGATACTGACGCTGAGGAGCGAAAGCGTGGGGAGCGAACA	d:Bacteria,p:Actinobacteria,c:Actinobacteria,o:Micromonosporales,f:Micromonosporaceae,g:Micromonospora
ZOTU286	ACGTAGGGTGCGAGCGTTAATCGGAATTACTGGGCGTAAAGCGTGCGCAGGCGGTTTTTTAAGACAGGCGTGAAATCCCCGGGCTCAACCTGGGAACTGCGCTTGTGACTGGAAGGCTAGAGTATGGCAGAGGGGGGTGGAATTCCACGTGTAGCAGTGAAATGCGTAGAGATGTGGAGGAACACCGATGGCGAAGGCAGCCCCCTGGGCCAATACTGACGCTCATGCACGAAAGCGTGGGGAGCAAACA	d:Bacteria,p:Proteobacteria,c:Betaproteobacteria
ZOTU287	ACGTAGGGGGCTAGCGTTATCCGGAATTACTGGGCGTAAAGGGTGCGTAGGCGGTCTTTCAAGCCAGAAGTGAAAGGCTACGGCTCAACCGTAGTAAGCTTTTGGAACTGTAGGACTTGAGTGCAGGAGAGGAGAGTGGAATTCCTAGTGTAGCGGTGAAATGCGTAGATATTAGGAGGAACACCAGTAGCGAAGGCGGCTCTCTGGACTGTAACTGACGCTGAGGCACGAAAGCGTGGGGAGCGAACAG	d:Bacteria,p:Firmicutes,c:Clostridia,o:Clostridiales,f:Peptostreptococcaceae,g:Paeniclostridium
ZOTU288	ACGGAGGATCCAAGCGTTATCCGGAATCATTGGGTTTAAAGGGTCCGTAGGCGGTCTTATAAGTCAGTGGTGAAAGCCCATCGCTCAACGATGGAACTGCCATTGATACTGTAAGACTTGAATGCTTAGGAAGTAACTAGAATATGTAGTGTAGCGGTGAAATGCTTAGATATTACATGGAATACCAATTGCGAAGGCAGGTTACTACTAAGTGATTGACGCTGATGGACGAAAGCGTGGGGAGCGAACA	d:Bacteria,p:Bacteroidetes,c:Flavobacteriia,o:Flavobacteriales,f:Flavobacteriaceae,g:Flavobacterium
ZOTU290	ACGTAGGGTGCGAGCGTTAATCGGAATTACTGGGCGTAAAGCGTGCGCAGGCGGTGATGTAAGACAGATGTGAAATCCCCGGGCTCAACCTGGGAACTGCATTTGTGACTGCATCGCTGGAGTGCGGCAGAGGGGGATGGAATTCCGCGTGTAGCAGTGAAATGCGTAGATATGCGGAGGAACACCGATGGCGAAGGCAATCCCCTGGGCCTGCACTGACGCTCATGCACGAAAGCGTGGGGAGCAAACA	d:Bacteria,p:Proteobacteria,c:Betaproteobacteria,o:Burkholderiales,f:Comamonadaceae
ZOTU292	ACGAAGGGTGCAAGCGTTACTCGGAATTACTGGGCGTAAAGCGTGCGTAGGTGGTGGTTTAAGTCTGCTGTGAAAGCCCTGGGCTCAACCTGGGAATTGCAGTGGATACTGGGTCACTAGAGTGTGGTAGAGGGATGCGGAATTTCTGGTGTAGCAGTGAAATGCGTAGAGATCAGAAGGAACATCCGTGGCGAAGGCGGCATCCTGGGCCAACACTGACACTGAGGCACGAAAGCGTGGGGAGCAAACA	d:Bacteria,p:Proteobacteria,c:Gammaproteobacteria,o:Xanthomonadales,f:Xanthomonadaceae,g:Pseudoxanthomonas
ZOTU293	ACGAAGGGGGCGAGCGTTGTTCGGAATTACTGGGCGTAAAGGGCGCGTAGGCGGCCCGATCAGTCAGATGTGAAAGCCCCGGGCTCAACCTGGGAACTGCATTTGATACTGTCGGGCTTGAGTTCCGGAGAGGATGGTGGAATTCCCAGTGTAGAGGTGAAATTCGTAGATATTGGGAAGAACACCGGTGGCGAAGGCGGCCATCTGGACGGACACTGACGCTGAGGCGCGAAAGCGTGGGGAGCAAACA	d:Bacteria,p:Proteobacteria,c:Alphaproteobacteria,o:Rhodospirillales,f:Azospirillaceae,g:Azospirillum
ZOTU294	ACGGAGGACCCGAGCGTTATCCGGATTCATTGGGTTTAAAGGGTGCGCAGGCGGCCCGGTAAGTCAGCGGTGAAAGGCCCACGCTCCACGTGGGAGCTGCCGTTGATACTGCCGGGCTGGAATGTCAGCGAGGCGGGCGGAATGCGCGGTGTAGCGGTGAAATGCATAGATATCGCGCAGAACGCCGATTGGGGAGCCAGCTCGCCAGCTGACCATTGACGCTGAGGCACGAAAGCGTGGGGATCGAACA	d:Bacteria,p:Bacteroidetes,c:Bacteroidia,o:Bacteroidales,f:Williamwhitmaniaceae,g:Acetobacteroides
ZOTU295	ACGTAGGTGGCAAGCGTTGTCCGGAATTATTGGGCGTAAAGCGCGCGCAGGTGGTTTCTTAAGTCTGATGTGAAAGCCCCCGGCTCAACCGGGGAGGGTCATTGGAAACTGGGAGACTTGAGTGCAGAAGAGGAAAGTGGAATTCCAAGTGTAGCGGTGAAATGCGTAGAGATTTGGAGGAACACCAGTGGCGAAGGCGACTTTCTGGTCTGTAACTGACACTGAGGCGCGAAAGCGTGGGGAGCGAACA	d:Bacteria,p:Firmicutes,c:Bacilli,o:Bacillales,f:Bacillaceae_1
ZOTU297	ACGAAGGGGGCAAGCGTTGCTCGGAATCACTGGGCGTAAAGCGCACGTAGGCGGATCGTTAAGTCAGGGGTGAAAGCCTGGAGCTCAACTCCAGAACTGCCCTTGATACTGGCGATCTTGAGTTCGAGAGAGGTTGGTGGAACTCCGAGTGTAGAGGTGAAATTCGTAGATATTCGGAAGAACACCAGTGGCGAAGGCGGCCAACTGGCTCGATACTGACGCTGAGGTGCGAAAGCGTGGGGAGCAAACA	d:Bacteria,p:Proteobacteria,c:Alphaproteobacteria,o:Rhizobiales,f:Xanthobacteraceae,g:Azorhizobium
ZOTU298	ACGTAGGGTGCGAGCGTTAATCGGAATTACTGGGCGTAAAGCGTGCGCAGGCGGTTTTGTAAGTCAGATGTGAAATCCCCGAGCTCAACTTGGGAACTGCGTTTGAAACTACAAGACTAGAATATGTCAGAGGGGGGTAGAATTCCACGTGTAGCAGTGAAATGCGTAGAGATGTGGAGGAATACCAATGGCGAAGGCAGCCCCCTGGGATAATATTGACGCTCATGCACGAAAGCGTGGGGAGCAAACA	d:Bacteria,p:Proteobacteria,c:Betaproteobacteria,o:Nitrosomonadales,f:Methylophilaceae
ZOTU299	ACGTAGGGTGCAAGCGTTGTCCGGAATTATTGGGCGTAAAGAGCTCGTAGGCGGTTTGTCGCGTCTGCTGTGAAAATCCAAGGCTCAACCTTGGACCTGCAGTGGGTACGGGCAAGCTAGAGTGCGGTAGGGGAGATGGGAATTCCTGGTGTAGCGGTGGAATGCGCAGATATCAGGAGGAACACCAATGGCGAAGGCACATCTCTGGGCCGTAACTGACGCTGAGGAGCGAAAGCGTGGGGAGCGAACA	d:Bacteria,p:Actinobacteria,c:Actinobacteria,o:Micrococcales,f:Microbacteriaceae,g:Rhodoluna
ZOTU300	ACGGAGGGTGCAAGCGTTAATCGGAATTACTGGGCGTAAAGCGCACGCAGGCGGTTAGATAAGTCAGATGTGAAAGCCCCGGGCTCAACCTGGGAACTGCATTTGAAACTGTCTGACTAGAGTCTTGTAGAGGGGGGTAGAATTCCAGGTGTAGCGGTGAAATGCGTAGAGATCTGGAGGAATACCGGTGGCGAAGGCGGCCCCCTGGACAAAGACTGACGCTCAGGTGCGAAAGCGTGGGGAGCAAACA	d:Bacteria,p:Proteobacteria,c:Gammaproteobacteria,o:Aeromonadales,f:Aeromonadaceae
ZOTU301	ACGTAGGGTCCAAGCGTTAATCGGAATTACTGGGCGTAAAGCGTGCGCAGGTGGTTTGTTAAGCACGATGTGAAATCCCCGAGCTCAACTTGGGAATTGCATTGTGAACTGGCTAACTAGAGTACGGCAGAGGGGGGTGGAATTCCACGTGTAGCAGTGAAATGCGTAGAGATGTGGAGGAACACCGATGGCGAAGGCAACCCCCTGGGCTGATACTGACACTCATGCACGAAAGCGTGGGGAGCAAACA	d:Bacteria,p:Proteobacteria,c:Betaproteobacteria,o:Neisseriales,f:Chromobacteriaceae,g:Chitinibacter
ZOTU302	ACGAAGGGGGCTAGCGTTGCTCGGAATTACTGGGCGTAAAGGGCGCGTAGGCTGTCATGTTAGTTGGGTGTGAAACCCCCGGGCTCAACCTGGGAACTGCACTCAATACGGCATGACTTGAGGACGAGAGAGGGTGGTGGAACTCCCAGTGTAGAGGTGAAATTCGTAGATATTGGGAAGAACACCAGTGGCGAAGGCGGCCACCTGGCTCGTTCCTGACGCTGAGGCGCGAAAGCGTGGGGAGCAAACA	d:Bacteria,p:Proteobacteria,c:Alphaproteobacteria,o:Rhodospirillales
ZOTU303	ACGGAGGATCCGAGCGTTATCCGGATTTATTGGGTTTAAAGGGTGCGTAGGTGGTTTGATAAGTCAGCGGTGAAAGTTTGCAGCTTAACTGTAAAAATGCCGTTGAAACTGTCGGACTTGAGTGTAAATGAGGTAGGCGGAATGCGTGGTGTAGCGGTGAAATGCATAGATATCACGCAGAACTCCGATTGCGAAGGCAGCTTACTAAGCTACAACTGACACTGAAGCACGAAAGCGTGGGGATCAAACA	d:Bacteria,p:Bacteroidetes,c:Bacteroidia,o:Bacteroidales,f:Porphyromonadaceae
ZOTU304	ACGGAGGGTGCAAGCGTTATCCGGATTTATTGGGTTTAAAGGGTCCGTAGGCGGATGCGTAAGTCAGTGGTGAAATCTCACAGCTCAACTGTGAAACTGCCATTGATACTGCGTGTCTTGAGTGAGGTTGAAGTAGCTGGAATAAGTAGTGTAGCGGTGAAATGCATAGATATTACTTAGAACACCAATTGCGAAGGCAGGTTACTAAGTCTCAACTGACGCTGATGGACGAAAGCGTGGGGAGCGAACA	d:Bacteria,p:Bacteroidetes,c:Flavobacteriia,o:Flavobacteriales,f:Weeksellaceae,g:Chryseobacterium
ZOTU305	ACGTAGGGGGCAAGCGTTGTCCGGAATTATTGGGCGTAAAGCGCGCGCAGGCGGTTTCTTAAGTCTGATGTGAAAGCCCACGGCTCAACCGTGGAGGGTCATTGGAAACTGGGAAACTTGAGTGTAGGAGAGGAAAGCGGAATTCCACGTGTAGCGGTGAAATGCGTAGAGATGTGGAGGAACACCAGTGGCGAAGGCGGCTTTCTGGCCTATAACTGACGCTGAGGCGCGAAAGCGTGGGGAGCAAACA	d:Bacteria,p:Firmicutes,c:Bacilli,o:Bacillales,f:Bacillaceae_1
ZOTU306	ACGTAGGGTGCAAGCGTTAATCGGAATTACTGGGCGTAAAGCGTGCGCAGGCGGTTGTGTAAGACAGTTGTGAAATCCCCGGGCTCAACCTGGGAATTGCATCTGTGACTGCACAGCTGGAGTGCGGCAGAGGGGGATGGAATTCCGCGTGTAGCAGTGAAATGCGTAGATATGCGGAGGAACACCGATGGCGAAGGCAATCCCCTGGGCCTGCACTGACGCTCATGCACGAAAGCGTGGGGAGCAAACA	d:Bacteria,p:Proteobacteria,c:Betaproteobacteria,o:Burkholderiales,f:Comamonadaceae
ZOTU308	ACGGAGGATCCGAGCGTTATCCGGATTTATTGGGTTTAAAGGGTGCGTAGGCGGCACTTTAAGTCAGGGGTGAAAGACGGCAGCTCAACTGTCGCAGTGCCCTTGATACTGAAGTGCTTGAATGCGGTTGAAGACGGCGGAATGAGACAAGTAGCGGTGAAATGCATAGATATGTCTCAGAACACCGATTGCGAAGGCAGCTGTCTAAGCCGTTATTGACGCTGATGCACGAAAGCGTGGGGATCGAACA	d:Bacteria,p:Bacteroidetes,c:Sphingobacteriia,o:Sphingobacteriales,f:Sphingobacteriaceae,g:Sphingobacterium
ZOTU309	ACGAAGGGTGCAAGCGTTAATCGGAATTACTGGGCGTAAAGCGCGCGTAGGTGGTTTGGTAAGATGGATGTGAAATCCCCGGGCTCAACCTGGGAACTGCATCCATAACTGCCTGACTAGAGTACGGTAGAGGGTGGTGGAATTTCCTGTGTAGCGGTGAAATGCGTAGATATAGGAAGGAACACCAGTGGCGAAGGCGACCACCTGGACTGATACTGACACTGAGGTGCGAAAGCGTGGGGAGCAAACA	d:Bacteria,p:Proteobacteria,c:Gammaproteobacteria,o:Pseudomonadales,f:Pseudomonadaceae,g:Pseudomonas
ZOTU310	ACGTAGGGTGCAAGCGTTAATCGGAATTACTGGGCGTAAAGCGTGCGCAGGTGGTTGTACAAGACCGACGTGAAATCCCCGGGCTCAACCTGGGAATGGCGTTGGTGACTGTGCGACTAGAGTGTGGCAGAGGGGGGTGGAATTCCACGTGTAGCAGTGAAATGCGTAGAGATGTGGAGGAACACCGATGGCGAAGGCAGCCCCCTGGGCTAACACTGACACTCATGCACGAAAGCGTGGGGAGCAAACA	d:Bacteria,p:Proteobacteria,c:Betaproteobacteria
ZOTU311	ACGTAGGTGGCAAGCGTTGTCCGGATTTACTGGGCGTAAAGGATGCGTAGGCGGATGTTTAAGTGAGATGTGAAATACCCGGGCTCAACTTGGGTGCTGCATTTCAAACTGGATATCTAGAGTGCAGGAGAGGAAAGCGGAATTCCTAGTGTAGCGGTGAAATGCGTAGAGATTAGGAAGAACACCAGTGGCGAAGGCGGCTTTCTGGACTGTAACTGACGCTGAGGCATGAAAGCGTGGGGAGCAAACA	d:Bacteria,p:Firmicutes,c:Clostridia,o:Clostridiales,f:Clostridiaceae_1,g:Clostridium_sensu_stricto
ZOTU312	ACGTAGGTGGCAAGCGTTGTCCGGAATTATTGGGCGTAAAGCGCGCGCAGGTGGTTCTTTAAGTCTGATGTGAAAGCCCACGGCTCAACCGTGGAGGGTCATTGGAAACTGGGGAACTTGAGTGCAGAAGAGGAAAGTGGAATTCCAAGTGTAGCGGTGAAATGCGTAGAGATTTGGAGGAACACCAGTGGCGAAGGCGACTTTCTGGTCTGTAACTGACACTGAGGCGCGAAAGCGTGGGGAGCAAACA	d:Bacteria,p:Firmicutes,c:Bacilli,o:Bacillales
ZOTU313	ACGGAGGGTGCAAGCGTTAATCGGAATTACTGGGCGTAAAGCGCACGCAGGCGGTTAGATAAGTCAGATGTGAAAGCCCCGGGCTCAACCTGGGAACTGCATTTGAAACTGTCTGACTAGAGTCTTGTAGAGGGGGGTAGAATTCCAGGTGTAGCGGTGAAATGCGTAGAGATCTGGAGGAATACCGGTGGCGAAGGCGGCCCCCTGGACAGAGACTGACGCTCAGGTGCGAAAGCGTGGGGAGCAAACA	d:Bacteria,p:Proteobacteria,c:Gammaproteobacteria,o:Aeromonadales,f:Aeromonadaceae
ZOTU314	ACGTAGGGCGCAAGCGTTATCCGGAATTATTGGGCGTAAAGAGCTCGTAGGCGGTTTGTCGCGTCTGCTGTGAAATCCGGAGGCTCAACCTCCGGCCTGCAGTGGGTACGGGCAGACTAGAGTGCGGTAGGGGAGATTGGAATTCCTGGTGTAGCGGTGGAATGCGCAGATATCAGGAGGAACACCGATGGCGAAGGCAGATCTCTGGGCCGTAACTGACGCTGAGGAGCGAAAGGGTGGGGAGCAAACA	d:Bacteria,p:Actinobacteria,c:Actinobacteria,o:Micrococcales,f:Microbacteriaceae,g:Microbacterium
ZOTU315	ACGTAGGTGGCAAGCGTTGTCCGGAATTATTGGGCGTAAAGCGCGCGCAGGCGGCTTCTTAAGTCTGATGTGAAATCTCGGGGCTCAACCCCGAGCGGCCATTGGAAACTGGGAAGCTTGAGTGCAGAAGAGGAGAGTGGAATTCCACGTGTAGCGGTGAAATGCGTAGATATGTGGAGGAACACCAGTGGCGAAGGCGACTCTCTGGTCTGTAACTGACGCTGAGGCGCGAAAGCGTGGGGAGCAAACA	d:Bacteria,p:Firmicutes,c:Bacilli,o:Bacillales,f:Bacillaceae_1,g:Alkalihalobacillus
ZOTU316	ACATAGGGTGCAAGCGTTGTCCGGAATTATTGGGCGTAAAGAGCTCGTAGGTGGTTCGATACGTCGGATGTGAAAATCAGGGGCTCAACCCCTGACCTGCATTCGATACGGTCGAGCTAGAGTGTGGTAGGGGAGACTGGAATTCCTGGTGTAGCGGTGGAATGCGCAGATATCAGGAGGAACACCGATGGCGAAGGCAGGTCTCTGGGCCATTACTGACACTGAGGAGCGAAAGCGTGGGGAGCGAACA	d:Bacteria,p:Actinobacteria,c:Actinobacteria
ZOTU317	ACGAAGGGTGCAAGCGTTAATCGGAATTACTGGGCGTAAAGCGCGCGTAGGTGGTTCAGCAAGTTGGAGGTGAAATCCCCGGGCTCAACCTGGGAACTGCCTCCAAAACTACTGGGCTAGAGTATGGTAGAGGGTGGTGGAATTTCCTGTGTAGCGGTGAAATGCGTAGATATAGGAAGGAACACCAGTGGCGAAGGCGACCACCTGGACTAATACTGACACTGAGGTGCGAAAGCGTGGGGAGCAAACA	d:Bacteria,p:Proteobacteria,c:Gammaproteobacteria,o:Pseudomonadales,f:Pseudomonadaceae,g:Pseudomonas
ZOTU318	ACGAAGGGGGCTAGCGTTGTTCGGAATGACTGGGCGTAAAGCGCACGTAGGCGGCTTGTTTAGTCAGGGGTGAAATCCCGGGGCTTAACCCCGGAACTGCCTTTGATACTGGCAAGCTCGAGTCCGGAAGAGGGTGGCGGAATACCCAGTGTAGAGGTGAAATTCGTAGATATTGGGTAGAACACCGGTGGCGAAGGCGGCCACCTGGTCCGGTACTGACGCTGAGGTGCGAAAGCGTGGGGAGCAAACA	d:Bacteria,p:Proteobacteria,c:Alphaproteobacteria
ZOTU319	ACATAGGGTGCAAGCGTTGTCCGGAATTATTGGGCGTAAAGAGCTCGTAGGTCGTTTGTTACGTCGGATGTGAAAACCTGAGGCTCAACCTCAGGCCTGCATTCGATACGGGCAAACTAGAGTTTGGTAGGGGAGACTGGAATTCCTGGTGTAGCGGTGGAATGCGCAGATATCAGGAGGAACACCAATGGCGAAGGCAGGTCTCTGGGCCAATACTGACACTGAGGAGCGAAAGTCTGGGGAGCGAACA	d:Bacteria,p:Actinobacteria,c:Actinobacteria
ZOTU321	ACGTAGGGGGCAAGCGTTGTCCGGAATTATTGGGCGTAAAGCGCGCGCAGGCGGTCTTTTAAGTCTGATGTGAAAGCCCACGGCTTAACCGTGGAGGGCCATTGGAAACTGGAGGACTTGAGTACAGAAGAGGAGAGTGGAATTCCACGTGTAGCGGTGAAATGCGTAGAGATGTGGAGGAACACCAGTGGCGAAGGCGACTCTCTGGTCTGTAACTGACGCTGAGGTGCGAAAGCGTGGGTAGCGAACA	d:Bacteria,p:Firmicutes,c:Bacilli,o:Bacillales,f:Bacillaceae_2
ZOTU322	ACGTAGGTGGCAAGCGTTGTCCGGAATTATTGGGCGTAAAGCGCGCGCAGGTGGTCCTTTAAGTCTGATGTGAAAGCCCACGGCTCAACCGTGGAGGGTCATTGGAAACTGGGGGACTTGAGTGCAGAAGAGGAAAGTGGAATTCCAAGTGTAGCGGTGAAATGCGTAGAGATTTGGAGGAACACCAGTGGCGAAGGCGACTTTCTGGTCTGTAACTGACACTGAGGCGCGAAAGCGTGGGGAGCAAACA	d:Bacteria,p:Firmicutes,c:Bacilli,o:Bacillales
ZOTU323	ACGTAGGGAGCAAGCGTTGTTCGGATTTACTGGGCGTAAAGGGCGCGTAGGCGGCGCGGTAAGTCACTTGTGAAATCTCTGAGCTTAACTCAGAACGGCCAAGTGATACTGCAGTGCTAGAGTGCAGAAAGGGCAATCAGAATTCTTGGTGTAGCGGTGAAATGCGTAGATATCAAGAGGAATACCTGAGGCGAAGGCGGGTTGCTAGGCTGACACTGACGCTGAGGCGCGAAAGCCAGGGGAGCAAACG	d:Bacteria,p:Acidobacteria,c:Blastocatellia,o:Blastocatellales,f:Blastocatellaceae,g:Stenotrophobacter
ZOTU324	ACGTAGGTGGCAAGCGTTGTCCGGAATTATTGGGCGTAAAGCGCGCGCAGGCGGTCCTTTAAGTCTGATGTGAAAGCCCACGGCTCAACCGTGGAGGGTCATTGGAAACTGGGGGACTTGAGTGCAGAAGAGGAGAGTGGAATTCCACGTGTAGCGGTGAAATGCGTAGAGATGTGGAGGAACACCAGTGGCGAAGGCGACTCTCTGGTCTGTAACTGACGCTGAGGCGCGAAAGCGTGGGGAGCGAACA	d:Bacteria,p:Firmicutes,c:Bacilli,o:Bacillales
ZOTU325	ACGGAGGATCCAAGCGTTATCCGGAATCATTGGGTTTAAAGGGTCCGTAGGCGGCTTTATAAGTCAGTGGTGAAAGCCCATCGCTTAACGATGGAACGGCCATTGATACTGTAGAGCTTGAATTACTTGGAAGTAACTAGAATATGTAGTGTAGCGGTGAAATGCTTAGATATTACATGGAATACCAATTGCGAAGGCAGGTTACTACAAGTGGATTGACGCTGATGGACGAAAGCGTGGGGAGCGAACA	d:Bacteria,p:Bacteroidetes,c:Flavobacteriia,o:Flavobacteriales,f:Flavobacteriaceae,g:Flavobacterium
ZOTU327	ACGTAGGTGGCAAGCGTTGTCCGGAATTATTGGGCGTAAAGCGCGCGCAGGTGGTTTCTTAAGTCTGATGTGAAAGCCCCCGGCTCAACCGGGGAGGGTCATTGGAAACTGGGAGACTTGAGTGCAGAAGAGGAAAGTGGAATTCCAAGTGTAGCGGTGAAATGCGTAGAGATTTGGAGGAACACCAGTGGCGAAGGCGACTTTCTGGTCTGTAACTGACACTGAGGCGCGAAAGCGTGGGGAGCAAACA	d:Bacteria,p:Firmicutes,c:Bacilli,o:Bacillales
ZOTU328	ACGTAGGTGGCAAGCGTTGTCCGGAATTACTGGGCGTAAAGAATGCGTAGGTGGATATGCAAGTCAGATGTGAAATACCCGGGCTCAACTTGGGTGCTGCATTTGAAACTATATATCTAGAGTGCAGGAGAGGAAAGCGGAATTCCTAGTGTAGCGGTGAAATGCGTAGAGATTAGGAAGAACACCAGTGGCGAAGGCGGCTTTCTGGACTGTAACTGACACTGAGGCATGAAAGCGTGGGGAGCAAACA	d:Bacteria,p:Firmicutes,c:Clostridia,o:Clostridiales,f:Clostridiaceae_1,g:Clostridium_sensu_stricto
ZOTU329	ACGTAGGGTGCGAGCGTTAATCGGAATTACTGGGCGTAAAGCGAGCGCAGGCGGTTTTGTAAGTCAGATGTGAAAGCCCCGGGCTCAACCTGGGAACTGCGTTTGAAACTGCAAGGCTAGAGTATGGGAGAGGGGGGTAGAATTCCACGTGTAGCAGTGAAATGCGTAGAGATGTGGAGGAATACCAATGGCGAAGGCAGCCCCCTGGCCTAATACTGACGCTCATGCTCGAAAGCGTGGGGAGCAAACA	d:Bacteria,p:Proteobacteria,c:Betaproteobacteria,o:Nitrosomonadales,f:Methylophilaceae,g:Methylovorus
ZOTU330	ACGGAGGGTCCAAGCGTTAATCGGAATTACTGGGCGTAAAGCGTGCGCAGGCGGTTTGTTAAGCGAGATGTGAAAGCCCCGGGCTCAACCTGGGAATTGCATTTCGAACTGGCAAACTAGAGTCTTGTAGAGGGGGGTAGAATTCCAGGTGTAGCGGTGAAATGCGTAGAGATCTGGAGGAATACCGGTGGCGAAGGCGGCCCCCTGGACAAAGACTGACGCTCATGCACGAAAGCGTGGGGAGCAAACA	d:Bacteria,p:Proteobacteria,c:Gammaproteobacteria,o:Alteromonadales,f:Shewanellaceae,g:Shewanella
ZOTU331	ACGGAGGGTGCAAGCGTTAATCGGAATAACTGGGCGTAAAGCGCACGCAGGCGGTCGGATAAGTCAGATGTGAAAGCCCCGGGCTCAACCTGGGAACTGCATTTGAAACTGTCCGACTAGAGTCTTGTAGAGGGGGGTAGAATTCCAGGTGTAGCGGTGAAATGCGTAGAGATCTGGAGGAATACCGGTGGCGAAGGCGGCCCCCTGGACAAAGACTGACGCTCAGGTGCGAAAGCGTGGGGAGCAAACA	d:Bacteria,p:Proteobacteria,c:Gammaproteobacteria,o:Aeromonadales,f:Aeromonadaceae
ZOTU332	ACGAAGGGGGCTAGCGTTGTTCGGAATTACTGGGCGTAAAGCGCACGTAGGCGGGTCGTTAAGTCAGGGGTGAAATCCCGGAGCTCAACTCCGGAACTGCCTTTGATACTGGCGATCTTGAGATCGGAAGAGGTGAGTGGAATTCCCAGTGTAGAGGTGAAATTCGTAGATATTGGGAAGAACACCAGTGGCGAAGGCGGCTCACTGGTCCGATACTGACGCTGAGGTGCGAAAGCGTGGGGAGCAAACA	d:Bacteria,p:Proteobacteria,c:Alphaproteobacteria,o:Rhizobiales
ZOTU333	ACGGAGGGTGCAAGCGTTAATCGGAATTACTGGGCGTAAAGCGCACGTAGGCTGTAGTGTAAGTCAGGGGTGAAATCCCACGGCTCAACCGTGGAACTGCCTTTGATACTGCACAACTTGAATCCGGGAGAGGGTGGCGGAATTCCAGGTGTAGGAGTGAAATCCGTAGATATCTGGAGGAACATCAGTGGCGAAGGCGGCCACCTGGACCGGTATTGACGCTGAGGTGCGAAAGCGTGGGGAGCAAACA	d:Bacteria,p:Proteobacteria,c:Deltaproteobacteria,o:Desulfovibrionales,f:Desulfovibrionaceae,g:Desulfovibrio
ZOTU334	ACGTAGGTGGCAAGCGTTGTCCGGAATTATTGGGCGTAAAGCGCGCGCAGGCGGTCCTTTAAGTCTGATGTGAAAGCCCACGGCTCAACCGTGGAGGGTCATTGGAAACTGGGGGACTTGAGTGCAGAAGAGAAGAGTGGAATTCCACGTGTAGCGGTGAAATGCGTAGAGATGTGGAGGAACACCAGTGGCGAAGGCGACTCTTTGGTCTGTAACTGACGCTGAGGCGCGAAAGCGTGGGGAGCAAACA	d:Bacteria,p:Firmicutes,c:Bacilli,o:Bacillales,f:Bacillaceae_1
ZOTU335	ACGAACCAAGCGAACGTTATTCGGAATTACTGGGCTTAAAGCGCGTGTAGGCGGATGACCACGTCGATTGTTGAAATCCCCCGGCTCAACCGGGGAACTGGCGTCGATACGAGTTGTCTGGAGGTGGGTAGGGGAGACTGGAACTTCCGGTGGAGCGGTGAAATGCGTTGAGATCGGAAGGAACGCCCGCGGCGAAAGCGAGTCTCTGGACCCATACTGACGCTGAGACGCGAAAGCCAGGGGAGCAAAC	d:Bacteria,p:Planctomycetes,c:Planctomycetacia,o:Planctomycetales,f:Isosphaeraceae
ZOTU336	ACGTAGGGGGCAAGCGTTGTCCGGATTTACTGGGCGTAAAGGGCGCGTAGGCGGCCTGTTAAGTGTGAAGTGAAATCTCCAGAGCTCAACTCGGAAACTGCTTTACATACTGGCATGGCTTGAGGAATGCAGAGGTGAATAGAATTCCTGGTGTAGCGGTGAAATGCGTAGATATCAGGAGGAATACCCATGGCGAAGGCAGTTCACTGGGCATTATCTGACGCTGAGGCGCGAAAGCGTGGGGAGCAAA	d:Bacteria,p:Armatimonadetes,g:Armatimonadetes_gp5
ZOTU337	ACGGAGGGTGCAAGCGTTATCCGGATTCACTGGGTTTAAAGGGTGCGTAGGTGGGTTGGTAAGTCAGTGGTGAAATCTTCGAGCTTAACTCGGAAACTGCCATTGATACTATCAGTCTTGAATATTGTGGAGGTTAGCGGAATATGTCATGTAGCGGTGAAATGCTTAGATATGACATAGAACACCAATTGCGAAGGCAGCTGGCTACACATATATTGACACTGAGGCACGAAAGCGTGGGGATCAAACA	d:Bacteria,p:Bacteroidetes,c:Chitinophagia,o:Chitinophagales,f:Chitinophagaceae,g:Terrimonas
ZOTU338	ACGTAGGGGGCAAGCGTTGTCCGGATTTACTGGGCGTAAAGGGCGCGTAGGCGGCCTGTTAAGTGTGAAGTGAAATCTCCAGAGCTCAACTCGGAAACTGCTTCGCATACTGGCATGGCTTGAGGAATGCAGAGGTGAATAGAATTCCTGGTGTAGCGGTGAAATGCGTAGATATCAGGAGGAATACCCATGGCGAAGGCAGTTCACTGGGCATTATCTGACGCTGAGGCGCGAAAGCGTGGGGAGCAAA	d:Bacteria,p:Armatimonadetes,g:Armatimonadetes_gp5
ZOTU339	ACGTAGGTGGCAAGCGTTGTCCGGAATTATTGGGCGTAAAGCGCGCGCAGGCGGTTCCTTAAGTCTGATGTGAAAGCCCACGGCTCAACCGTGGAGGGTCATTGGAAACTGGGGAACTTGAGTGCAGAAGAGGAGAGTGGAATTCCACGTGTAGCGGTGAAATGCGTAGAGATGTGGAGGAACACCAGTGGCGAAGGCGACTCTCTGGTCTGTAACTGACGCTGAGGCGCGAAAGCGTGGGGAGCAAACA	d:Bacteria,p:Firmicutes,c:Bacilli,o:Bacillales,f:Bacillaceae_1
ZOTU340	ACGGAGGGAGCTAGCGTTGTTCGGAATTACTGGGCGTAAAGCGCACGTAGGCGGCGACTCAAGTCAGAGGTGAAAGCCCGGGGCTCAACCCCGGAACTGCCTTTGAAACTAGGTCGCTAGAATCTTGGAGAGGTCAGTGGAATTCCGAGTGTAGAGGTGAAATTCGTAGATATTCGGAAGAACACCAGTGGCGAAGGCGACTGACTGGACAAGTATTGACGCTGAGGTGCGAAAGCGTGGGGAGCAAACA	d:Bacteria,p:Proteobacteria,c:Alphaproteobacteria,o:Sphingomonadales,f:Erythrobacteraceae,g:Novosphingobium
ZOTU341	ACGGAGGATCCAAGCGTTATCCGGAATCATTGGGTTTAAAGGGTCCGTAGGCGGCCTTATAAGTCAGCGGTGAAAGTTTTTGGCTTAACCAAAAAATTGCCATTGATACTGTAGGGCTTGAATTATTGTGAAGTAACTAGAATATGTAGTGTAGCGGTGAAATGCTTAGATATTACATGGAATACCAATTGCGAAGGCAGGTTACTAACAATATATTGACGCTGATGGACGAAAGCGTGGGTAGCGAACA	d:Bacteria,p:Bacteroidetes,c:Flavobacteriia,o:Flavobacteriales,f:Flavobacteriaceae,g:Flavobacterium
ZOTU342	ACAGAGGGTGCAAGCGTTAATCGGATTTACTGGGCGTAAAGCGCGCGTAGGCGGCCAATTAAGTCAAATGTGAAATCCCCGAGCTTAACTTGGGAATTGCATTCGATACTGGTTGGCTAGAGTGTGGGAGAGGATGGTAGAATTCCAGGTGTAGCGGTGAAATGCGTAGAGATCTGGAGGAATACCGATGGCGAAGGCAGCCATCTGGCCTAACACTGACGCTGAGGTGCGAAAGCATGGGGAGCAAACA	d:Bacteria,p:Proteobacteria,c:Gammaproteobacteria,o:Pseudomonadales,f:Moraxellaceae,g:Acinetobacter
ZOTU343	ACGTAGGGTGCAAGCGTTGTCCGGAATTATTGGGCGTAAAGAGCTCGTAGGCGGTTTGTCACGTCTGCTGTGAAATTTCGAGGCTCAACCTCGAACTTGCAGTGGGTACGGGCAGGCTAGAGTGCGGTAGGGGAGATGGGAATTCCTGGTGTAGCGGTGGAATGCGCAGATATCAGGAGGAACACCAATGGCGAAGGCACATCTCTGGGCCGTAACTGACGCTGAGGAGCGAAAGCGTGGGGAGCGAACA	d:Bacteria,p:Actinobacteria,c:Actinobacteria,o:Micrococcales,f:Microbacteriaceae
ZOTU344	ACGTAGGTGGCAAGCGTTGTCCGGAATTATTGGGCGTAAAGCGCGCGCAGGCGGTCCTTTAAGTCTGATGTGAAAGCCCACGGCTCAACCGTGGAGGGTCATTGGAAACTGGGGGACTTGAGTACAGAAGAGGAAAGCGGAATTCCAAGTGTAGCGGTGAAATGCGTAGAGATTTGGAGGAACACCAGTGGCGAAGGCGGCTTTCTGGTCTGTAACTGACGCTGAGGCGCGAAAGCGTGGGGAGCAAACA	d:Bacteria,p:Firmicutes,c:Bacilli,o:Bacillales,f:Planococcaceae
ZOTU345	ACGTAGGGTGCGAGCGTTAATCGGAATTACTGGGCGTAAAGCGTGCGCAGGCGGTTGTGTAAGACAGGTGTGAAATCCCCGGGCTTAACCTGGGAACTGCGCTTGTGACTGCACGGCTAGAGTACGGCAGAGGGAGGTGGAATTCCACGTGTAGCAGTGAAATGCGTAGAGATGTGGAGGAACACCGATGGCGAAGGCAGCCTCCTGGGCCAGTACTGACGCTCATGCACGAAAGCGTGGGGAGCAAACA	d:Bacteria,p:Proteobacteria,c:Betaproteobacteria,o:Nitrosomonadales,f:Sterolibacteriaceae,g:Methyloversatilis
ZOTU346	ACGTAGGGTGCAAGCGTTAATCGGAATTACTGGGCGTAAAGCGTGCGCAGGCGGTTGTGTAAGACAGTTGTGAAATCCCCGGGCTCAACCTGGGAATTGCATCTGTGACTGCACGGCTGGAGTGCGGCAGAGGGGGATGGAATTCCGCGTGTAGCAGTGAAATGCGTAGATATGCGGAGGAACACCGATGGCGAAGGCAATCCCCTGGGCCTGCACTGACGCTCATGCACGAAAGCGTGGGGAGCAAACA	d:Bacteria,p:Proteobacteria,c:Betaproteobacteria,o:Burkholderiales
ZOTU347	ACGGAGGGTGCAAGCGTTAATCGGAATAACTGGGCGTAAAGCGCACGCAGGCGGTCGGATAAGTCAGATGTGAAAGCCCCGGGCTCAACCTGGGAACTGCATTTGAAACTGTTCGACTAGAGTCTTGTAGAGGGGGGTAGAATTCCAGGTGTAGCGGTGAAATGCGTAGAGATCTGGAGGAATACCGGTGGCGAAGGCGGCCCCCTGGACAAAGACTGACGCTCAGGTGCGAAAGCGTGGGGAGCAAACA	d:Bacteria,p:Proteobacteria,c:Gammaproteobacteria,o:Aeromonadales
ZOTU348	ACGGAGGAGGCTAGCGTTGTTCGGAATTACTGGGCGTAAAGCGTACGCAGGCGGTTGATCAAGTCAGGTGTGAAAGCCCGGGGCTCAACCTCGGAATAGCGCCTGAGACTGGTCGGCTAGAGTTCGGAAGAGGAGAGTGGAATTCCCAGTGTAGAGGTGAAATTCGTAGATATTGGGAAGAACACCAGTGGCGAAGGCGACTCTCTGGTCCGATACTGACGCTCAAGTACGAAAGCGTGGGGAGCAAACA	d:Bacteria,p:Proteobacteria,c:Alphaproteobacteria,o:Sneathiellales,f:Sneathiellaceae,g:Taonella
ZOTU349	ACGGAGGGTGCAAGCGTTATCCGGATTCACTGGGTTTAAAGGGTGCGTAGGCGGATTTGTAAGTCCGTGGTGAAATCTCCAGGCTTAACCTGGAAACTGCCATGGATACTATAAATCTTGAATGTTGTGGAGGTTAGCGGAATATGTCATGTAGCGGTGAAATGCATAGATATGACATAGAACACCAATTGCAAAGGCAGCTGGCTACACAAATATTGACGCTGAGGCACGAAAGCGTGGGGATCAAACA	d:Bacteria,p:Bacteroidetes,c:Chitinophagia,o:Chitinophagales,f:Chitinophagaceae,g:Chitinophaga
ZOTU350	ACGTAGGGTGCGAGCGTTAATCGGAATTACTGGGCGTAAAGCGTGCGCAGGTGGTTGTGTAAGTCAGATGTGAAATCCCCGGGCTCAACCTGGGAACTGCATTTGAGACTGCACGGCTAGAGGATGGCAGAGGGGGGTAGAATTCCACGTGTAGCAGTGAAATGCGTAGAGATGTGGAGGAATACCGATGGCGAAGGCAGCCCCCTGGGCTATTTCTGACACTCATGCACGAAAGCGTGGGGAGCAAACA	d:Bacteria,p:Proteobacteria,c:Betaproteobacteria
ZOTU351	ACGTAGGGTGCAAGCGTTAATCGGAATTACTGGGCGTAAAGCGTGCGCAGGCGGTGATGTAAGACAGATGTGAAATCCCCGGGCTCAACCTGGGAACTGCATTTGTGACTGCATTGCTGGAGTGCGGCAGAGGGGGATGGAATTCCGCGTGTAGCAGTGAAATGCGTAGATATGCGGAGGAACACCGATGGCGAAGGCAATCCCCTGGGCCTGCACTGACGCTCATGCACGAAAGCGTGGGGAGCAAACA	d:Bacteria,p:Proteobacteria,c:Betaproteobacteria,o:Burkholderiales,f:Comamonadaceae
ZOTU352	ACGAAGGGGGCTAGCGTTGTTCGGAATTACTGGGCGTAAAGGGCGCGTAGGCGGCTTTGTCAGTCAGGCGTGAAAGCCCCGGGCTTAACCTGGGAACTGCGCTTGATACTGCAAGGCTAGAGTACCGGAGAGGTAGGTGGAATTCCCAGTGTAGAGGTGAAATTCGTAGATATTGGGAAGAACACCAGTGGCGAAGGCGGCCTACTGGACGGTAACTGACGCTGAGGCGCGAAAGCGTGGGGAGCAAACA	d:Bacteria,p:Proteobacteria,c:Alphaproteobacteria,o:Rhodospirillales,f:Azospirillaceae,g:Niveispirillum
ZOTU353	ACGTAGGGTGCGAGCGTTAATCGGAATTACTGGGCGTAAAGCGTGCGCAGGCGGTTACATAAGACAGATGTGAAATCCCCGGGCTTAACCTGGGAACTGCGTTTGTGACTGTGTGACTAGAGTACGGTAGAGGGGGGTGGAATTCCTGGTGTAGCAGTGAAATGCGTAGATATCAGGAGGAACATCGATGGCGAAGGCAGCCCCCTGGACCTGTACTGACGCTCATGCACGAAAGCGTGGGGAGCAAACA	d:Bacteria,p:Proteobacteria,c:Betaproteobacteria,o:Rhodocyclales,f:Zoogloeaceae
ZOTU354	ACGGAGGGAGCTAGCGTTGTTCGGAATTACTGGGCGTAAAGCGCACGTAGGCGGCTATTCAAGTCAGAGGTGAAAGCCCGGGGCTCAACCCCGGAACTGCCTTTGAAACTAGATGGCTAGAATCTTGGAGAGGTCAGTGGAATTCCGAGTGTAGAGGTGAAATTCGTAGATATTCGGAAGAACACCAGTGGCGAAGGCGACTGACTGGACAAGTATTGACGCTGAGGTGCGAAAGCGTGGGGAGCAAACA	d:Bacteria,p:Proteobacteria,c:Alphaproteobacteria,o:Sphingomonadales,f:Erythrobacteraceae
ZOTU355	ACAGAGGGTGCAAGCGTTAATCGGAATTACTGGGCGTAAAGTGCGCGTAGGTGGTTCAGCAAGTTGGATGTGAAAGCCCCGGGCTCAACCTGGGAACTGCATCCAAAACTACTGAGCTAGAGTACGGTAGAGGGTGGTGGAATTTCCTGTGTAGCGGTGAAATGCGTAGATATAGGAAGGAACACCAGTGGCGAAGGCGACCACCTGGACTGATACTGACACTGAGGTGCGAAAGCGTGGGGAGCAAACA	d:Bacteria,p:Proteobacteria,c:Gammaproteobacteria,o:Pseudomonadales,f:Pseudomonadaceae,g:Pseudomonas
ZOTU356	ACGGAGGACCCGAGCGTTATCCGGATTCATTGGGTTTAAAGGGTGCGCAGGCGGCCCGGTCAGTCAGCGGTGAAATGCCCGCGCTTCACGCGGGAGCTGCCGTTGATACTGCCGGGCTAGAATCTCAGCGAGGCGGGCGGAATGCGCGGTGTAGCGGTGAAATGCATAGATATCGCGCAGAACGCCGATTGGGGAGCCAGCTCGCCAGCTGGGTATTGACGCTGAGGCACGAAAGCGTGGGGATCGAACA	d:Bacteria,p:Bacteroidetes,c:Bacteroidia,o:Bacteroidales,f:Williamwhitmaniaceae,g:Acetobacteroides
ZOTU357	ACGTAGGGTGCAAGCGTTAATCGGAATTACTGGGCGTAAAGCGTGCGCAGGCGGTTATGTAAGACAGAGGTGAAATCCCCGGGCTCAACCTGGGAACTGCCTTTGTGACTGCATAGCTAGAGTACGGCAGAGGGGGATGGAATTCCGCGTGTAGCAGTGAAATGCGTAGATATGCGGAGGAACACCGATGGCGAAGGCAATCCCCTGGGCCTGTACTGACGCTCATGCACGAAAGCGTGGGGAGCAAACA	d:Bacteria,p:Proteobacteria,c:Betaproteobacteria,o:Burkholderiales,f:Comamonadaceae
ZOTU358	ACGGAGGATGCAAGCGTTATCCGGATTTATTGGGTTTAAAGGGTCCGTAGGCGGGTCTTTAAGTCAGTGGTGAAAGCCCACAGCTCAACTGTGGAACTGCCATTGATACTGGAGATCTTGAGTGTAGTAGAAGTAGGCGGAATAGGGCATGTAGCGGTGAAATGCATAGATATGCCCTAGAACACCGATTGCGAAGGCAGCTTACTATGTTACAACTGACGCTGAGGGACGAAAGCGTGGGGAGCAAACA	d:Bacteria,p:Bacteroidetes
ZOTU359	ACGAAGGGGGCAAGCGTTGTTCGGAATTACTGGGCGTAAAGCGCGCGTAGGCGGCGTCGTCAGTCAGAGGTGAAATCCCAGGGCTCAACCTTGGAATTGCCTTTGATACTGCGATGCTTGAGTTCGAGAGAGGGTGGCGGAATACCCAGTGTAGAGGTGAAATTCGTAGATATTGGGTAGAACACCAGTGGCGAAGGCGGCCACCTGGCTCGATACTGACGCTGAGGTGCGAAAGCGTGGGGAGCAAACA	d:Bacteria,p:Proteobacteria,c:Alphaproteobacteria,o:Rhodospirillales,f:Rhodospirillaceae,g:Insolitispirillum
ZOTU360	ACGAAGGGGGCTAGCGTTGCTCGGAATTACTGGGCGTAAAGGGCGCGTAGGCGGCGCTACAAGTCAGGCGTGAAATTCCTGGGCTTAACCTGGGGGCTGCGCTTGAGACTGTGGTGCTAGAGGATGGAAGAGGGTCGTGGAATTCCCAGTGTAGAGGTGAAATTCGTAGATATTGGGAAGAACACCGGTGGCGAAGGCGGCGACCTGGTCCATTACTGACGCTGAGGCGCGACAGCGTGGGGAGCAAACA	d:Bacteria,p:Proteobacteria,c:Alphaproteobacteria,o:Rhodospirillales,f:Acetobacteraceae,g:Roseomonas
ZOTU361	ACGTAGGGTGCGAGCGTTAATCGGAATTACTGGGCGTAAAGCGTGCGCAGGCGGTCTTGTAAGACAGATGTGAAATCCCCGGGCTCAACCTGGGACCTGCATTTGTGACTGCAAGGCTGGAGTACGGCAGAGGGGGATGGAATTCCGCGTGTAGCAGTGAAATGCGTAGATATGCGGAGGAACACCGATGGCGAAGGCAATCCCCTGGGCCTGTACTGACGCTCATGCACGAAAGCGTGGGGAGCAAACA	d:Bacteria,p:Proteobacteria,c:Betaproteobacteria,o:Burkholderiales,f:Comamonadaceae
ZOTU362	ACGGAGGATCCAAGCGTTATCCGGAATCATTGGGTTTAAAGGGTCCGTAGGCGGCTTTATAAGTCAGTGGTGAAAGTTTGCAGCTTAACTGTAAAATTGCCATTGATACTGTAGAGCTTGAATTTTTGTGAAGTAACTAGAATATGTAGTGTAGCGGTGAAATGCTTAGATATTACATGGAATACCAATTGCGAAGGCAGGTTACTAACAAACAATTGACGCTGATGGACGAAAGCGTGGGTAGCGAACA	d:Bacteria,p:Bacteroidetes,c:Flavobacteriia,o:Flavobacteriales,f:Flavobacteriaceae,g:Flavobacterium
ZOTU363	ACGGGAGTGGCAAGCGTTATCCGGAATTATTGGGCGTAAAGCGTCCGCAGGCGGCCTCGTAAGTCTGTCGTTAAAGCGTGGAGCTTAACTCCATTTCAGCGATGGAAACTGTGAGGCTAGAGTGTGGTAGGGGCAGAGGGAATTCCCGGTGTAGCGGTGAAATGCGTAGATATCGGGAAGAACACCAGTGGCGAAGGCGCTCTGCTGGGCCATAACTGACGCTCATGGACGAAAGCCAGGGGAGCGAAAG	d:Bacteria,p:Cyanobacteria/Chloroplast,c:Cyanobacteria,f:Family_II,g:GpIIa
ZOTU364	ACGGAGGGTGCAAGCGTTGTCCGGATTTATTGGGTTTAAAGGGTGCGTAGGCGGCCTGTTAAGTCAGTGGTGAAATGCGGTGGCTCAACCATCGAACTGCCATTGATACTGACGGGCTTGAGTACAGTTGAGGTAGTTGGAATGAGTAGTGTAGCGGTGAAATGCATAGATATTACTCAGAACACCGATTGCGAAGGCAGATTACTAAACTGGAACTGACGCTGAGGCACGAAAGTGTGGGGATCAAACA	d:Bacteria,p:Bacteroidetes
ZOTU365	ACAGAGGTCTCAAGCGTTGTTCGGATTCATTGGGCGTAAAGGGTGCGTAGGCGGCGTGGTAAGTTGAGTGTGAAATCCTAGGGCTTAACCTTAGAACTGCACTCAATACTGCCATGCTAGAGGAATGTAGAGGAGAGTGGAATTCACGGTGTAGCAGTGAAATGCGTAGATATCGTGAGGAAGACCAGTTGCGAAGGCGACTCTCTGGGCATTTCCTGACGCTGAGGCACGAAGGCCAGGGGAGCAAACG	d:Bacteria,p:Verrucomicrobia,c:Spartobacteria,g:Spartobacteria_genera_incertae_sedis
ZOTU366	ACGGAGGATCCAAGCGTTATCCGGAATCATTGGGTTTAAAGGGTCCGTAGGCGGTCTTATAAGTCAGTGGTGAAAGCCCATCGCTCAACGATGGAACTGCCATTGATACTGTAGGACTTGAATTTTTGTGAAGTAACTAGAATATGTAGTGTAGCGGTGAAATGCTTAGATATTACATGGAATACCAATTGCGAAGGCAGGTTACTAACAAACGATTGACGCTGATGGACGAAAGCGTGGGGAGCGAACA	d:Bacteria,p:Bacteroidetes,c:Flavobacteriia,o:Flavobacteriales,f:Flavobacteriaceae,g:Flavobacterium
ZOTU367	ACGTAGGGTGCGAGCGTTAATCGGAATTACTGGGCGTAAAGCGTGCGCAGGCGGTTTTTTAAGACAGGCGTGAAATCCCCGGGCTTAACCTGGGAACTGCGCTTGTGACTGGAAGGCTAGAGTACGGCAGAGGGGGGTGGAATTCCACGTGTAGCAGTGAAATGCGTAGAGATGTGGAGGAACACCGATGGCGAAGGCAGCCCCCTGGGCCGATACTGACGCTCATGCACGAAAGCGTGGGGAGCAAACA	d:Bacteria,p:Proteobacteria,c:Betaproteobacteria,o:Rhodocyclales
ZOTU368	ACGTAGGGGGCAAGCGTTATCCGGAATCACTGGGCGTAAAGGGAGCGTAGGCGGTTTGACAAGCCAGAGGTGAAAGGCAATAGCTTAACTATTGTAAGCCTTTGGAACTGTCGAACTTGAGTGCAGGAGAGGAAAGTGGAATTCCTAGTGTAGCGGTGAAATGCGTAGATATTAGGAGGAACACCAGTGGCGAAGGCGACTTTCTGGACTGTAACTGACGCTGAGGCTCGAAAGCGTGGGGAGCGAACAG	d:Bacteria,p:Firmicutes,c:Clostridia,o:Clostridiales
ZOTU369	ACGTAGGGTGCGAGCGTTAATCGGAATTACTGGGCGTAAAGCGTGCGCAGGCGGTTTTGAAAGTCAGATGTGAAATCCCCGGGCTCAACCTGGGAACTGCGTTTGAAACTCCAAAGCTAGAGTATGGGAGAGGGAGGTAGAATTCCACGTGTAGCAGTGAAATGCGTAGAGATGTGGAGGAATACCAATGGCGAAGGCAGCCTCCTGGCCTAATACTGACGCTCATGCACGAAAGCGTGGGGAGCAAACA	d:Bacteria,p:Proteobacteria,c:Betaproteobacteria,o:Nitrosomonadales
ZOTU371	ACGTAGGGTGCAAGCGTTAATCGGAATTACTGGGCGTAAAGCGTGCGCAGGCGGTTATGCAAGACAGAGGTGAAATCCCCGGGCTCAACCTGGGAACTGCCTTTGTGACTGCATAGCTAGAGTGCGGCAGAGGGGGATGGAATTCCGCGTGTAGCAGTGAAATGCGTAGATATGCGGAGGAACACCGATGGCGAAGGCAATCCCCTGGGCCTGCACTGACGCTCATGCACGAAAGCGTGGGGAGCAAACA	d:Bacteria,p:Proteobacteria,c:Betaproteobacteria,o:Burkholderiales,f:Comamonadaceae,g:Pelomonas
ZOTU372	ACGGAGGGTCCAAGCGTTAATCGGAATTACTGGGCGTAAAGCGTGCGCAGGCGGTTGATTAAGCGAGATGTGAAAGCCCCGGGCTCAACCTGGGAATTGCATTTCGAACTGGTCAACTAGAGTCTTGTAGAGGGGGGTAGAATTCCAGGTGTAGCGGTGAAATGCGTAGAGATCTGGAGGAATACCGGTGGCGAAGGCGGCCCCCTGGACAAAGACTGACGCTCAGGCACGAAAGCGTGGGGAGCAAACA	d:Bacteria,p:Proteobacteria,c:Gammaproteobacteria,o:Alteromonadales,f:Shewanellaceae,g:Shewanella
ZOTU373	ACGTAGGGTGCAAGCGTTAATCGGAATTACTGGGCGTAAAGCGTGCGCAGGCGGTTCGGAAAGAAAGATGTGAAATCCCAGAGCTTAACTTTGGAACTGCATTTTTAACTACCGGGCTAGAGTGTGTCAGAGGGAGGTGGAATTCCGCGTGTAGCAGTGAAATGCGTAGATATGCGGAGGAACACCGATGGCGAAGGCAGCCTCCTGGGATAACACTGACGCTCATGCACGAAAGCGTGGGGAGCAAACA	d:Bacteria,p:Proteobacteria,c:Betaproteobacteria,o:Burkholderiales,f:Alcaligenaceae
ZOTU374	ACGTAGGGTGCAAGCGTTAATCGGAATTACTGGGCGTAAAGCGTGCGCAGGCGGTGATGTAAGACAGATGTGAAATCCCCGGGCTCAACCTGGGAACTGCATTTGTGACTGCATCGCTGGAGTGCGGCAGAGGGGGATGGAATTCCGCGTGTAGCAGTGAAATGCGTAGATATGCGGAGGAACACCGATGGCGAAGGCAATCCCCTGGGCCTGCACTGACGCTCATGCACGAAAGCGTGGGGAGCAAACA	d:Bacteria,p:Proteobacteria,c:Betaproteobacteria,o:Burkholderiales,f:Comamonadaceae
ZOTU375	ACGTAGGGTGCAAGCGTTAATCGGAATTACTGGGCGTAAAGCGTACGCAGGCGGCTTTGCAAGACAGGTGTGAAATCCCCGGGCCTAACCTGGGAACTGCATTTGTGACTGCATCGCTAGAGTCTGTCAGAGGGGGGTGGAATTCCACGTGTAGCAGTGAAATGCGTAGAGATGTGGAAGAACACCGATGGCGAAGGCAGCCCCCTGGGATGAGACTGACGCTCATGTACGAAAGCGTGGGGAGCAAACA	d:Bacteria,p:Proteobacteria,c:Betaproteobacteria
ZOTU376	ACGAAGGATCCAAGCGTTGTCCGGATTTACTGGGTTTAAAGGGTGCGTAGGCGGAAAATTAAGTCAGTGGTGAAAGCCCGCAGCTCAACTGCGGAACTGCCATTGAAACTGATTTTCTTGAATACGGTTGAGGTAGATGGAATATAACATGTAGCGGTGAAATGCTTAGATATGTTATAGAACACCAATTGCGAAGGCAGTCTACTAAGCCGTGATTGACGCTGAGGCACGAAAGCGTGGGGAGCGAACA	d:Bacteria,p:Bacteroidetes
ZOTU377	ACGGAGGGTCCGAGCGTTAATCGGAATTACTGGGCGTAAAGCGTGCGCAGGCGGTTTGTTAAGCGAGATGTGAAAGCCCCGGGCTCAACCTGGGAATTGCATTTCGAACTGGCAAACTAGAGTCTTGTAGAGGGGGGTAGAATTCCAGGTGTAGCGGTGAAATGCGTAGAGATCTGGAGGAATACCGGTGGCGAAGGCGGCCCCCTGGACAAAGACTGACGCTCAGGCACGAAAGCGTGGGGAGCAAACA	d:Bacteria,p:Proteobacteria,c:Gammaproteobacteria,o:Alteromonadales,f:Shewanellaceae,g:Shewanella
ZOTU379	ACGAAGGGGGCTAGCGTTGCTCGGAATCACTGGGCGTAAAGCGCACGTAGGCGGATCCTTAAGTCAGAGGTGAAATCCCAAGGCTCAACCTTGGAACGGCCTTTGATACTGGGGATCTCGAGTCCGGAAGAGGTTGGTGGAACTGCGAGTGTAGAGGTGAAATTCGTAGATATTCGCAAGAACACCAGTGGCGAAGGCGGCCAACTGGTCCGGCACTGACGCTGAGGTGCGAAAGCGTGGGGAGCAAACA	d:Bacteria,p:Proteobacteria,c:Alphaproteobacteria,o:Rhizobiales,f:Alsobacteraceae,g:Alsobacter
ZOTU380	ACGTAGGGGGCAAGCGTTATCCGGATTTACTGGGTGTAAAGGGAGCGTAGACGGCACTGCAAGTCTGGAGTGAAAGCCCGGGGCTCAACCCCGGGACTGCTTTGGAAACTGTGGTGCTAGAGTGCAGGAGAGGTAAGTGGAATTCCTAGTGTAGCGGTGAAATGCGTAGATATTAGGAGGAACACCAGTGGCGAAGGCGGCTTACTGGACTGTAACTGACGTTGAGGCTCGAAAGCGTGGGGAGCAAACA	d:Bacteria,p:Firmicutes,c:Clostridia,o:Clostridiales,f:Lachnospiraceae,g:Lacrimispora
ZOTU381	ACGTAGGTGGCAAGCGTTGTCCGGAATTATTGGGCGTAAAGCGCGCGCAGGCGGTTCCTTAAGTCTGATGTGAAAGCCCACGGCTCAACCGTGGAGGGTCATTGGAAACTGGGGAACTTGAGTGCAGAAGAGAAGAGTGGAATTCCACGTGTAGCGGTGAAATGCGTAGAGATGTGGAGGAACACCAGTGGCGAAGGCGACTCTTTGGTCTGTAACTGACGCTGAGGCGCGAAAGCGTGGGGAGCAAACA	d:Bacteria,p:Firmicutes,c:Bacilli,o:Bacillales,f:Bacillaceae_1
ZOTU382	ACGTAGGGGGCAAGCGTTGTCCGGAATTATTGGGCGTAAAGCGCGCGCAGGCGGCTATTTAAGTCTGGTGTTTAAACCTTGGGCTCAACCTGGGGTCGCACTGGAAACTGGATGGCTTGAGTACAGAAGAGGAAAGTGGAATTCCACGTGTAGCGGTGAAATGCGTAGATATGTGGAGGAACACCAGTGGCGAAGGCGACTTTCTGGGCTGTAACTGACGCTGAGGCGCGAAAGCGTGGGGAGCAAACAG	d:Bacteria,p:Firmicutes,c:Bacilli,o:Bacillales,f:Paenibacillaceae_1,g:Paenibacillus
ZOTU383	ACGGAGGGTGCAAGCGTTATCCGGATTTATTGGGTTTAAAGGGTCCGTAGGCGGATCTGTAAGTCAGTGGTGAAATCTCACAGCTTAACTGTGAAACTGCCATTGATACTGCAGGTCTTGAGTAAGGTAGAAGTGGCTGGAATAAGTAGTGTAGCGGTGAAATGCATAGATATTACTTAGAACACCAATTGCGAAGGCAGGTCACTATGTCTTAACTGACGCTGATGGACGAAAGCGTGGGGAGCGAACA	d:Bacteria,p:Bacteroidetes,c:Flavobacteriia,o:Flavobacteriales,f:Weeksellaceae,g:Chryseobacterium
ZOTU384	ACGGAGGGTGCAAGCGTTAATCGGAATCACTGGGCGTAAAGCGCACGTAGGCTGTCTGGTAAGTCAGGGGTGAAATCCCGCGGCTCAACCGCGGAATTGCCCTTGATACTGCTGGACTTGAGTTCGGGAGAGGGTGGCGGAATTCCAGGTGTAGGAGTGAAATCCGTAGATATCTGGAGGAACATCAGTGGCGAAGGCGGCCACCTGGACCGATACTGACGCTGAGGTGCGAAAGCGTGGGGAGCAAACA	d:Bacteria,p:Proteobacteria,c:Deltaproteobacteria,o:Desulfovibrionales,f:Desulfovibrionaceae,g:Desulfovibrio
ZOTU385	ACGTAGGGTGCAAGCGTTAATCGGAATTACTGGGCGTAAAGCGTGCGCAGGCGGTTGTGTAAGACAGGCGTGAAATCCCCGGGCTCAACCTGGGAATTGCGCTTGTGACTGCACGGCTGGAGTGCGGCAGAGGGGGATGGAATTCCGCGTGTAGCAGTGAAATGCGTAGATATGCGGAGGAACACCGATGGCGAAGGCAATCCCCTGGGCCTGCACTGACGCTCATGCACGAAAGCGTGGGGAGCAAACA	d:Bacteria,p:Proteobacteria,c:Betaproteobacteria,o:Burkholderiales,f:Comamonadaceae
ZOTU386	ACGTAGGGTGCAAGCGTTAATCGGAATTACTGGGCGTAAAGCGTGCGCAGGCGGTGAGATAAGTCAGCTGTGAAAGCCCCGGGCTCAACCTGGGAACTGCGGCCGAAACTGTCTCGCTAGAGTACGTCAGAGGGGGGTGGAATTCCACGTGTAGCAGTGAAATGCGTAGAGATGTGGAGGAACACCAATGGCGAAGGCAGCCCCCTGGGATGATACTGACGCTCATGCACGAAAGCGTGGGGAGCAAACA	d:Bacteria,p:Proteobacteria,c:Betaproteobacteria,o:Neisseriales,f:Chromobacteriaceae,g:Microvirgula
ZOTU387	ACGAAGGGGGCTAGCGTTGTTCGGAATTACTGGGCGTAAAGCGCACGTAGGCGGATTGTTAAGTGAGGGGTGAAATCCCAGGGCTCAACCCTGGAACTGCCTTTCATACTGGCAATCTCGAGGCCGAGAGAGGTGAGTGGAATTCCGAGTGTAGAGGTGAAATTCGTAGATATTCGGAGGAACACCAGTGGCGAAGGCGGCTCACTGGCTCGGTACTGACGCTGAGGTGCGAAAGCGTGGGGAGCAAACA	d:Bacteria,p:Proteobacteria,c:Alphaproteobacteria,o:Rhizobiales
ZOTU389	ACGTAGGGTGCAAGCGTTAATCGGAATTACTGGGCGTAAAGCGTGCGCAGGCGGTTATGCAAGACAGATGTGAAATCCCCGGGCTCAACCTGGGAACTGCATTTGTGACTGCATGGCTAGAGTACGGCAGAGGGGGATGGAATTCCGCGTGTAGCAGTGAAATGCGTAGATATGCGGAGGAACACCGATGGCGAAGGCAATCCCCTGGGCCTGTACTGACGCTCATGCACGAAAGCGTGGGGAGCAAACA	d:Bacteria,p:Proteobacteria,c:Betaproteobacteria,o:Burkholderiales,f:Comamonadaceae
ZOTU390	ACGGGGGGTGCAAGCGTTACTCGGAATCACTGGGCGTAAAGAGCATGTAGGCGGATTAATAAGTTTGAAGTGAAATCCTATAGCTTAACTATAGAACTGCTTTGAAAACTGTTAATCTAGAATGTGGGAGAGGTAGATGGAATTTCTGGTGTAGGGGTAAAATCCGTAGAGATCAGAAGGAATACCGATTGCGAAGGCGATCTACTGGAACATTATTGACGCTGAGATGCGAAAGCGTGGGGAGCAAACA	d:Bacteria,p:Campilobacterota,c:Campylobacteria,o:Campylobacterales,f:Arcobacteraceae,g:Aliarcobacter
ZOTU391	ACGTAGGGTGCAAGCGTTAATCGGAATTACTGGGCGTAAAGCGTGCGCAGGTGGTTATACAAGACCGACGTGAAATCCCCGGGCTCAACCTGGGAATGGCGTTGGTGACTGTATGACTAGAGTGTGGCAGAGGGGGGTGGAATTCCACGTGTAGCAGTGAAATGCGTAGAGATGTGGAGGAACACCGATGGCGAAGGCAGCCCCCTGGGCTAACACTGACACTCATGCACGAAAGCGTGGGGAGCAAACA	d:Bacteria,p:Proteobacteria,c:Betaproteobacteria
ZOTU392	ACGTAGGGTGCAAGCGTTAATCGGAATTACTGGGCGTAAAGCGTGCGCAGGCGGTTATGCAAGACAGGTGTGAAATCCCCGAGCTCAACTTGGGAACTGCACTTGTGACTGCATAGCTAGAGTACGGTAGAGGGGAGTGGAATTCCGCGTGTAGCAGTGAAATGCGTAGATATGCGGAGGAACACCGATGGCGAAGGCAGCTCCCTGGACCTGTACTGACGCTCATGCACGAAAGCGTGGGGAGCAAACA	d:Bacteria,p:Proteobacteria,c:Betaproteobacteria,o:Burkholderiales,f:Comamonadaceae,g:Inhella
ZOTU393	ACGGAGGGTGCAAGCGTTATCCGGATTCACTGGGTTTAAAGGGTGCGTAGGTGGGTTGGTAAGTCAGTGGTGAAATCCCCGAGCTTAACTTGGGAACTGCCATTGATACTATCAGTCTTGAATACCGTGGAGGTCAGCGGAATATGTCATGTAGCGGTGAAATGCATAGATATGACATAGAACACCAATTGCGAAGGCAGCTGGCTACACGAGTATTGACACTGAGGCACGAAAGCGTGGGGATCAAACA	d:Bacteria,p:Bacteroidetes,c:Chitinophagia,o:Chitinophagales,f:Chitinophagaceae,g:Terrimonas
ZOTU394	ACGAAGGGGGCTAGCGTTGTTCGGAATTACTGGGCGTAAAGCGAGTGTAGGTGGTTGTCATAGTCAGGTGTGAAAGCCTTGAGCTCAACTCAAGAAATGCACTTGATACTGGGCGACTAGAGGACCGGAGAGGATAGTGGAATTCCCAGTGTAGTGGTGAAATACGTAGAGATTGGGAAGAACACCAGTGGCGAAGGCGGCTATCTGGACGGTTTCTGACACTAAGACTCGAAAGCGTGGGGAGCAAACA	d:Bacteria,p:Proteobacteria,c:Alphaproteobacteria,o:Rhodospirillales,f:Reyranellaceae,g:Reyranella
ZOTU395	ACAGAGACTGCAAGCGTTACTCGGATTCACTGGGCGTAAAGGGAGCGCAGGCGGGCGGGTGTGTCAGATGTGAAATCCCGGGGCTCAACCCCGGGGCTGCATCTGAAACTACCTGTCTAGAGATTCGGAGGGGTAAGCGGAATTCCTGGTGGAGCAGTGAAATGCGTAGATATCAGGAGGAACACCAACGGCGAAGGCAGCTTACTGGACGAAATCTGACGCTCAGGCTCGAAAGCATGGGGAGCAAAAG	d:Bacteria,p:Verrucomicrobia
ZOTU397	ACGTAGGGTGCGAGCGTTAATCGGAATTACTGGGCGTAAAGCGTGCGCAGGCGGTGATGTAAGACAGATGTGAAATGCCCGGGCTCAACCTGGGACCTGCATTTGTGACTGCATCGCTAGAGTACGGTAGAGGGGGATGGAATTCCGCGTGTAGCAGTGAAATGCGTAGATATGCGGAGGAACACCGATGGCGAAGGCAATCCCCTGGACCTGTACTGACGCTCATGCACGAAAGCGTGGGGAGCAAACA	d:Bacteria,p:Proteobacteria,c:Betaproteobacteria,o:Burkholderiales,f:Comamonadaceae
ZOTU398	ACGGAGGATCCAAGCGTTATCCGGAATCATTGGGTTTAAAGGGTCCGTAGGCGGTTTAGTAAGTCAGTGGTGAAAGCCCATCGCTCAACGGTGGAACGGCCATTGATACTGCTATACTTGAATTATTAGGAAGTAACTAGAATATGTAGTGTAGCGGTGAAATGCTTAGAGATTACATGGAATACCAATTGCGAAGGCAGGTTACTACTAATGGATTGACGCTGATGGACGAAAGCGTGGGTAGCGAACA	d:Bacteria,p:Bacteroidetes,c:Flavobacteriia,o:Flavobacteriales,f:Flavobacteriaceae,g:Flavobacterium
ZOTU399	ACGAAGGGTGCAAGCGTTACTCGGAATTACTGGGCGTAAAGCGTGCGTAGGTGGTTGTTTAAGTCTGTCGTGAAAGCCCCGGGCTCAACCTGGGAATTGCGATGGAAACTGGGCGACTAGAGTGTGGCAGAGGATAGTGGAATTCCTGGTGTAGCAGTGAAATGCGTAGAGATCAGGAGGAACATCCGTGGCGAAGGCGACTGTCTGGGCCAACACTGACACTGAGGCACGAAAGCGTGGGGAGCAAACA	d:Bacteria,p:Proteobacteria,c:Gammaproteobacteria,o:Xanthomonadales,f:Xanthomonadaceae,g:Stenotrophomonas
ZOTU400	ACGAAGGATCCAAGCGTTGTCCGGATTTACTGGGTTTAAAGGGTGCGTAGGCGGAAAATTAAGTCAGTGGTGAAAGCCCGCAGCTCAACTGTGGAACTGCCATTGAAACTGGTTTTCTTGAATATAGCTGAGGCAGATGGAATATAACATGTAGCGGTGAAATGCTTAGATATGTTATAGAACACCGATTGCGAAGGCAGTCTGCTAAACTATTATTGACGCTGAGGCACGAAAGCGTGGGGAGCGAACA	d:Bacteria,p:Bacteroidetes
ZOTU401	ACGGAGGGTGCAAGCGTTATCCGGAATCATTGGGTTTAAAGGGTCCGCAGGCGGACTTATAAGTCAGTGGTGAAAGCCTACAGCTTAACTGTAGAACTGCCATTGATACTGTAAGTCTTGAATTCGGTCGAAGTGGGCGGAATGTGTAGTGTAGCGGTGAAATGCTTAGATATTACACAGAACACCGATAGCGAAGGCAGCTCACTAGGCCTGGATTGACGCTCAGGGACGAAAGCGTGGGGATCAAACA	d:Bacteria,p:Bacteroidetes,c:Flavobacteriia,o:Flavobacteriales,f:Cryomorphaceae,g:Fluviicola
ZOTU402	ACGTAGGCACCAAGCGTTGTCCGGATTTATTGGGCGTAAAGAGCTCGTAGGCGGTTCAGCAAGTCGGGTGTGAAAACTCTGGGCTTAACCCAGAGCCTGCACCCGAAACTGCTGTGACTAGAGTTCGGTAGGGGAGCGGGGAATTCCTGGTGTAGCGGTGAAATGCGCAGATATCAGGAGGAACACCGGTGGCGAAGGCGCCGCTCTGGGCCGAAACTGACGCTGAGGAGCGAAAGCGTGGGTAGCAAAC	d:Bacteria,p:Actinobacteria,c:Acidimicrobiia,o:Acidimicrobiales
ZOTU403	ACGTAGGGGGCAAGCGTTGTCCGGAATTATTGGGCGTAAAGCGCGCGCAGGCGGCCGTTTAAGTCTGGTGTTTAAGCCCGGGGCTCAACCCCGGTTCGCACTGGAAACTGGGCGGCTTGAGTGCAGGAGAGGAAAGCGGAATTCCACGTGTAGCGGTGAAATGCGTAGAGATGTGGAGGAACACCAGTGGCGAAGGCGGCTTTCTGGCCTGTAACTGACGCTGAGGCGCGAAAGCGTGGGGAGCAAACAG	d:Bacteria,p:Firmicutes,c:Bacilli,o:Bacillales,f:Paenibacillaceae_1,g:Paenibacillus
ZOTU404	ACGTAGGGGGCAAGCGTTGTCCGGAATTATTGGGCGTAAAGCGCGCGCAGGCGGCCGCTTAAGTCTGGTGTTTAAGCCCGGGGCTCAACCCCGGTTCGCACTGGAAACTGGGCGGCTTGAGTGCAGGAGAGGAAAGCGGAATTCCACGTGTAGCGGTGAAATGCGTAGAGATGTGGAGGAACACCAGTGGCGAAGGCGGCTTTCTGGCCTGTAACTGACGCTGAGGCGCGAAAGCGTGGGGAGCAAACAG	d:Bacteria,p:Firmicutes,c:Bacilli,o:Bacillales,f:Paenibacillaceae_1,g:Paenibacillus
ZOTU405	ACAGAGGGTGCAAGCATTGTCCGGAATGATTGGGCGTAAAGCGTCTGTAGGTGGTTTTTAAAGTCGACTGTCAAATCCCAGAGCTCAACTTTGGACAGGCAGTCGAGGACTTAGAAGCTAGAGTATGGTAGGGGTAGAGGGAATTCCTTGTGGAGCGGTGAAATGCGTAGAGATAAGGAAGAACACCAGTGGCGAAGGCGCTCTACTGGGCCATGACTGACACTGAGAGACGACAGCTGGGGGAGCGAAT	d:Bacteria,p:Cyanobacteria/Chloroplast
ZOTU406	ACGTAGGGGGCGAGCGTTGTCCGAAGTTACTGGGCGTAAAGCGCGCGTAGGCGGTTATTCAAGTCTGGGGTGAAAGGTTCAGCGCTCAACGTGAACAGTGCCTTGGATACTGGATGACTTGAGTCTGGGAGGGGGAAGGGGAATTCCTGGTGTAGCGGTGAAATGCGTAGATATCAGGAGGAACACCGGTGGCGAAGGCGCCTTCCTGGCCTAAGACTGACGCTGAGGTGCGAAAGCGTGGGGAGCAAAC	d:Bacteria,p:Armatimonadetes,c:Armatimonadia,o:Armatimonadales,f:Armatimonadaceae,g:Armatimonas/Armatimonadetes_gp1
ZOTU407	ACGGAGGGTGCAAGCGTTATCCGGATTCACTGGGTTTAAAGGGTGCGTAGGCGGGCAGGTAAGTCAGTGGTGAAATCCTGGAGCTTAACTCCAGAACTGCCATTGATACTATCTGTCTTGAATATTGTGGAGGTAAGCGGAATATGTCATGTAGCGGTGAAATGCTTAGATATGACATAGAACACCTATTGCGAAGGCAGCTTACTACGCATATATTGACGCTGAGGCACGAAAGCGTGGGGATCAAACA	d:Bacteria,p:Bacteroidetes,c:Chitinophagia,o:Chitinophagales,f:Chitinophagaceae,g:Sediminibacterium
ZOTU408	ACGGAGGGTGCAAGCGTTATCCGGATTTATTGGGTTTAAAGGGTCCGTAGGCGGGCCGATAAGTCAGTGGTGAAAGCCCATAGCTCAACTATGGAACTGCCATTGATACTGTCGGTCTTGAGTATATGTGATGTTGGCGGAATGTGTAGTGTAGCGGTGAAATGCTTAGATATTACACAGAACACCGATTGCGAAGGCAGCTGACAAATATATAACTGACGCTGAGGGACGAAAGTGTGGGGATCAAACA	d:Bacteria,p:Bacteroidetes,c:Flavobacteriia
ZOTU409	ACGTAGGGTGCAAGCGTTAATCGGAATTACTGGGCGTAAAGCGTGCGCAGGCGGCTATGCAAGACAGGTGTGAAATCCCCGGGCTTAACCTGGGAACTGCACTTGTGACTGTATGGCTAGAGTGCGTCAGAGGGAGGTGGAATTCCGCGTGTAGCAGTGAAATGCGTAGAGATGCGGAGGAACACCGATGGCGAAGGCAGCCTCCTGGGATGACACTGACGCTCATGCACGAAAGCGTGGGGAGCAAACA	d:Bacteria,p:Proteobacteria,c:Betaproteobacteria
ZOTU410	ACGTAGGGTGCAAGCGTTGTCCGGATTTATTGGGCGTAAAGAGCTCGTAGGCGGTCTGTTACGTCGGTTGTGAAAACTCGGGGCTTAACCCCGAGCCTGCATCCGATACGGGCAGACTTGAGTGTGGTAGGGGAGACTGGAATTCCTGGTGTAGCGGTGAAATGCGCAGATATCAGGAGGAACACCGATGGCGAAGGCAGGTCTCTGGGCCACAACTGACGCTGAGGAGCGAAAGCGTGGGGAGCAAACA	d:Bacteria,p:Actinobacteria,c:Actinobacteria
ZOTU411	ACGGAGGATCCAAGCGTTATCCGGAATCATTGGGTTTAAAGGGTCCGTAGGCGGTTTGGTAAGTCAGTGGTGAAAGCCCGCAGCTCAACTGTGGAACGGCCATTGATACTGCCAGACTTGAATTACAAGGAAGTAACTAGAATATGTAGTGTAGCGGTGAAATGCTTAGATATTACATGGAATACCAATTGCGAAGGCAGGTTACTACTTGTGGATTGACGCTGATGGACGAAAGCGTGGGGAGCGAACA	d:Bacteria,p:Bacteroidetes,c:Flavobacteriia,o:Flavobacteriales,f:Flavobacteriaceae,g:Flavobacterium
ZOTU412	ACGAAGGGGGCTAGCGTTGCTCGGAATTACTGGGCGTAAAGGGCGCGTAGGCGGACATTTAAGTCGGGGGTGAAATCCCAGGGCTCAACCCTGGAACTGCCTTCGATACTGGATGTCTTGAGTGCGGGAGAGGTGTGTGGAACTCCGAGTGTAGAGGTGAAATTCGTAGATATTCGGAAGAACACCAGTGGCGAAGGCGACACACTGGCCCGTTACTGACGCTGAGGCGCGAAAGCGTGGGGAGCAAACA	d:Bacteria,p:Proteobacteria,c:Alphaproteobacteria,o:Caulobacterales,f:Caulobacteraceae,g:Brevundimonas
ZOTU413	ACGTAGGGTGCAAGCGTTAATCGGAATTACTGGGCGTAAAGCGTGCGCAGGCGGTTGTGCAAGACAGATGTGAAATCCCCGGGCTCAACCTGGGAATGGCATTTGTGACTGCACGGCTAGAGTGTGTCAGAGGGGGGTAGAATTCCACGTGTAGCAGTGAAATGCGTAGATATGTGGAGGAATACCGATGGCGAAGGCAGCCCCCTGGGATAACACTGACGCTCATGCACGAAAGCGTGGGGAGCAAACA	d:Bacteria,p:Proteobacteria,c:Betaproteobacteria,o:Burkholderiales,f:Oxalobacteraceae
ZOTU414	ACGAAGGGTGCAAGCGTTAATCGGAATTACTGGGCGTAAAGCGCGCGTAGGTGGTTCGTTAAGTTGGATGTGAAAGCCCCGGGCTCAACCTGGGAACTGCATCCAAAACTGGCGAGCTAGAGTATGGCAGAGGGTGGTGGAATTTCCTGTGTAGCGGTGAAATGCGTAGATATAGGAAGGAACACCAGTGGCGAAGGCGACCACCTGGGCTAATACTGACACTGAGGTGCGAAAGCGTGGGGAGCAAACA	d:Bacteria,p:Proteobacteria,c:Gammaproteobacteria,o:Pseudomonadales,f:Pseudomonadaceae,g:Pseudomonas
ZOTU415	ACGTAGGTGGCAAGCGTTGTCCGGAATTATTGGGCGTAAAGCGCGCGCAGGCGGCCTTTTAAGTCTGATGTGAAAGCCCCCGGCTCAACCGGGGAGGGCCATTGGAAACTGGAAGGCTTGAGTACAGAAGAGAAGAGTGGAATTCCACGTGTAGCGGTGAAATGCGTAGAGATGTGGAGGAACACCAGTGGCGAAGGCGACTCTTTGGTCTGTAACTGACGCTGAGGCGCGAAAGCGTGGGGAGCAAACA	d:Bacteria,p:Firmicutes,c:Bacilli,o:Bacillales,f:Bacillales_Incertae_Sedis_XII,g:Exiguobacterium
ZOTU416	ACGGAGGGTGCAAGCGTTATCCGGATTTATTGGGTTTAAAGGGTCCGTAGGCGGGCCCGTAAGTCAGTGGTGAAATCTCGCAGCTTAACTGTGAAACTGCCATTGATACTGCGGGTCTTGAGTAAATTTGAAGTGGCTGGAATAAGTAGTGTAGCGGTGAAATGCATAGATATTACTTAGAACACCAATTGCGAAGGCAGGTCACTAAGATTTAACTGACGCTGATGGACGAAAGCGTGGGGAGCGAACA	d:Bacteria,p:Bacteroidetes,c:Flavobacteriia,o:Flavobacteriales,f:Weeksellaceae,g:Chryseobacterium
ZOTU417	ACGGAGGATCCGAGCGTTATCCGGATTTATTGGGTTTAAAGGGTGCGTAGGTGGTTTTATAAGTCAGCGGTGAAAGTTTGCAGCTTAACTGTAAAAATGCCGTTGAAACTGTAAGACTTGAGTGTAAATGAGGTAGGCGGAATGCGTGGTGTAGCGGTGAAATGCATAGATATCACGCAGAACTCCGATTGCGAAGGCAGCTTACTAAGCTACAACTGACACTGAAGCACGAAAGCGTGGGGATCAAACA	d:Bacteria,p:Bacteroidetes,c:Bacteroidia,o:Bacteroidales,f:Porphyromonadaceae
ZOTU418	ACGGAGGGTGCAAGCGTTATCCGGATTTATTGGGTTTAAAGGGTCCGTAGGCGGGCCTGTAAGTCAGTGGTGAAATCTCATAGCTTAACTATGAAACTGCCATTGATACTGCAGGTCTTGAGTAAATTTGAAGTGGCTGGAATAAGTAGTGTAGCGGTGAAATGCATAGATATTACTTAGAACACCAATTGCGAAGGCAGGTCACTAAGATTTAACTGACGCTGATGGACGAAAGCGTGGGTAGCGAACA	d:Bacteria,p:Bacteroidetes,c:Flavobacteriia,o:Flavobacteriales,f:Weeksellaceae,g:Chryseobacterium
ZOTU419	ACGGAGGATCCAAGCGTTATCCGGAATCATTGGGTTTAAAGGGTCCGTAGGCGGTCTAATAAGTCAGTGGTGAAAGCCCATCGCTCAACGATGGAACGGCCATTGATACTGTTAGACTTGAATTACTGGGAAGTAACTAGAATATGTAGTGTAGCGGTGAAATGCTTAGATATTACATGGAATACCAATTGCGAAGGCAGGTTACTACCAGTGGATTGACGCTGATGGACGAAAGCGTGGGGAGCGAACA	d:Bacteria,p:Bacteroidetes,c:Flavobacteriia,o:Flavobacteriales,f:Flavobacteriaceae,g:Flavobacterium
ZOTU420	ACGGAGGATCCAAGCGTTGTCCGGATTTACTGGGTTTAAAGGGTGCGTAGGCGGACGATTAAGTCAGTGGTGAAAGCCTGTAGCTTAACTACAGAAGTGCCACTGAAACTGGTTGTCTTGAGTACGGTTGAGGTTGTTGGAATGCATCATGTAGCGGTGAAATGCTTAGATATGATACAGAACACCAATTGCGAAGGCAGACAACTAAGCCGTAACTGACGCTGAGGCACGAAAGCGTGGGGAGCAAACA	d:Bacteria,p:Bacteroidetes
ZOTU421	ACGTAGGTGGCAAGCGTTGTCCGGAATTATTGGGCGTAAAGCGCGCGCAGGTGGTTCCTTAAGTCTGATGTGAAAGCCCCCGGCTCAACCGGGGAGGGTCATTGGAAACTGGGGAACTTGAGTGCAGAAGAGGATAGTGGAATTCCAAGTGTAGCGGTGAAATGCGTAGAGATTTGGAGGAACACCAGTGGCGAAGGCGACTGTCTGGTCTGTAACTGACACTGAGGCGCGAAAGCGTGGGGAGCAAACA	d:Bacteria,p:Firmicutes,c:Bacilli,o:Bacillales,f:Planococcaceae
ZOTU422	ACGAAGGTCCCGAGCGTTGTTCGGAATCACTGGGCGTAAAGGGAGCGTAGGCGGCGTGGTAAGTCAGACGTGAAATCCCGGGGCTCAACCCCGGAACTGCGTCCGATACTGCCGTGCTTAGAGGGTTGGAGAGGTAGCTGGAATTCTTGGTGTAGCAGTGAAATGCGTGGATATCAAGAGGAACACTCGTGGCGAAAGCGAGCTACTGGACAACACCTGACGCTGAGGCTCGAAGGCCGGGGGAGCGAAA	d:Bacteria,p:Verrucomicrobia,c:Verrucomicrobiae,o:Verrucomicrobiales,f:Verrucomicrobiaceae,g:Luteolibacter
ZOTU423	ACGAAGGGGGCTAGCGTTGTTCGGAATCACTGGGCGTAAAGCGCACGTAGGCGGACCATTAAGTCAGGGGTGAAAGCCTGGAGCTCAACTCCAGAACTGCCTTTGATACTGATGGTCTCGAGTTCGGAAGAGGTTGGTGGAACTGCGAGTGTAGAGGTGAAATTCGTAGATATTCGCAAGAACACCAGTGGCGAAGGCGGCCAACTGGTCCGATACTGACGCTGAGGTGCGAAAGCGTGGGGAGCAAACA	d:Bacteria,p:Proteobacteria,c:Alphaproteobacteria,o:Rhizobiales,f:Phreatobacteraceae,g:Phreatobacter
ZOTU425	ACGTAGGTGGCAAGCGTTGTCCGGATTTATTGGGCGTAAAGCGCGCGCAGGCGGCTATGTAAGTCTGGTGTTAAAGCCCGGGGCTCAACCCCGGTTCGCATCGGAAACTGTGTAGCTTGAGTGCAGAAGAGGAAAGCGGTATTCCACGTGTAGCGGTGAAATGCGTAGAGATGTGGAGGAACACCAGTGGCGAAGGCGGCTTTCTGGTCTGTAACTGACGCTGAGGCGCGAAAGCGTGGGGAGCAAACAG	d:Bacteria,p:Firmicutes,c:Bacilli,o:Bacillales,f:Paenibacillaceae_1,g:Brevibacillus
ZOTU426	ACGAAGGGGGCTAGCGTTGCTCGGAATCACTGGGCGTAAAGCGCACGTAGGCGGCTTTCTAAGTCAGGGGTGAAATCCCGGAGCTCAACTCCGGAACTGCCTTTGATACTGGGAGGCTCGAGTCCGGGAGAGGTGAGTGGAACTGCGAGTGTAGAGGTGAAATTCGTAGATATTCGCAAGAACACCAGTGGCGAAGGCGGCTCACTGGCCCGGTACTGACGCTGAGGTGCGAAAGCGTGGGGAGCAAACA	d:Bacteria,p:Proteobacteria,c:Alphaproteobacteria,o:Rhizobiales,f:Bradyrhizobiaceae,g:Rhodoplanes
ZOTU427	ACGTAGGTGGCAAGCGTTGTCCGGAATTATTGGGCGTAAAGGGCTCGCAGGCGGTTCCTTAAGTCTGATGTGAAAGCCCCCGGCTCAACCGGGGAGGGTCATTGGAAACTGGGGAACTTGAGTGCAGAAGAGGAGAGTGGAATTCCACGTGTAGCGGTGAAATGCGTAGAGATGTGGAGGAACACCAGTGGCGAAGGCGACTCTCTGGTCTGTAACTGACGCTGAGGAGCGAAAGCGTGGGGAGCGAACA	d:Bacteria,p:Firmicutes,c:Bacilli,o:Bacillales,f:Bacillaceae_1,g:Bacillus
ZOTU428	ACGTAGGGGGCAAGCGTTGTCCGGAATTATTGGGCGTAAAGGGCGCGCAGGCGGTCTTTTAAGTCTGATGTGAAATCTCGTAGCTTAACTACGAGCGGTCATTGGAAACTGGAAGACTTGAGGACAGAAGAGGAGAGTGGAATTCCACGTGTAGCGGTGAAATGCGTAGAGATGTGGAGGAACACCAGTGGCGAAGGCGACTCTCTGGTCTGTAACTGACGCTGAGGCGCGAAAGCGTGGGGAGCGAACA	d:Bacteria,p:Firmicutes,c:Bacilli,o:Bacillales,f:Bacillaceae_2,g:Pseudogracilibacillus
ZOTU429	ACATAGGGTGCAAGCGTTGTCCGGAATTATTGGGCGTAAAGAGCTCGTAGGTCGTTTGCCGCGTCGATTGTGAAAATCTGAGGCTCAACCTCAGACCTGCAGTCGATACGGGCAAACTAGAGTGTGGTAGGGGAGACTGGAATTCCTGGTGTAGCGGTGGAATGCGCAGATATCAGGAGGAACACCAATGGCGAAGGCAGGTCTCTGGGCCATAACTGACACTGAGGAGCGAAAGCGCGGGGAGCGAACA	d:Bacteria,p:Actinobacteria,c:Actinobacteria,o:Micrococcales
ZOTU430	ACGGAGGGTGCAAGCGTTATCCGGATTCACTGGGTTTAAAGGGTGTGTAGGCGGGCATTTAAGTCAGTGGTGAAATCTCCGAGCTCAACTCGGAAACTGCCATTGATACTATTTGTCTTGAATATCGTTGAGGTTGGCGGAATATATCATGTAGCGGTGAAATGCTTAGATATGATATAGAACACCGATTGCGAAGGCAGCTAACTAAGCGATGATTGACGCTGAGGCACGAAAGCGTGGGGATCAAACA	d:Bacteria,p:Bacteroidetes,c:Chitinophagia,o:Chitinophagales,f:Chitinophagaceae
ZOTU431	ACGTAGGATCCAAGCGTTGTCCGGATTTATTGGGTTTAAAGGGTGCGCAGGCGGCCTGATAAGTCAGTGGTGAAAGCCTACCGCTTAACGGTAGAATTGCCATTGATACTGTTGGGCTTGAGTATAGTTGAGGTTGGCGGAATGTATCATGTAGCGGTGAAATGCATAGATATGATACAGAACACCGATTGCGAAGGCAGCTGACTAAGCTATTACTGACGCTCATGCACGAAAGCGTGGGGATCAAACA	d:Bacteria,p:Bacteroidetes
ZOTU432	ACGGAGGATCCAAGCGTTATCCGGATTTATTGGGTTTAAAGGGTGCGTAGGCGGCCTGTTAAGTCAGGGGTGAAAGACGGTAGCTCAACTATCGCAGTGCCCTTGATACTGATGGGCTTGAATGGACTAGAGGTAGGCGGAATGAGACAAGTAGCGGTGAAATGCATAGATATGTCTCAGAACACCGATTGCGAAGGCAGCTTACTATGGTCTTATTGACGCTGAGGCACGAAAGCGTGGGGATCAAACA	d:Bacteria,p:Bacteroidetes,c:Sphingobacteriia,o:Sphingobacteriales,f:Sphingobacteriaceae,g:Pedobacter
ZOTU433	ACGTAGGGTGCAAGCGTTGTCCGGAATTATTGGGCGTAAAGAGCTCGTAGGCGGTTTGTCGCGTCTGCTGTGAAAATCCAAGGCTCAACCTTGGACCTGCAGTGGGTACGGGCAGACTAGAGTGCGGTAGGGGAGATGGGAATTCCTGGTGTAGCGGTGGAATGCGCAGATATCAGGAGGAACACCAATGGCGAAGGCACATCTCTGGGCCGTAACTGACGCTGAGGAGCGAAAGCGTGGGGAGCGAACA	d:Bacteria,p:Actinobacteria,c:Actinobacteria,o:Micrococcales,f:Microbacteriaceae
ZOTU435	ACGTAGGTGGCAAGCGTTGTCCGGATTTACTGGGCGTAAAGGGAGCGTAGGCGGATATCTAAGTGGGATGTGAAATACCCGGGCTCAACCTGGGTGCTGCATTCCAAACTGGATATCTAGAGTGCAGGAGGGGAAAGTGGAATTCCTAGTGTAGCGGTGAAATGCGTAGAGATTAGGAAGAACACCAGTGGCGAAGGCGACTTTCTGGACTGTAACTGACGCTGAGGCTCGAAAGCGTGGGGAGCAAACA	d:Bacteria,p:Firmicutes,c:Clostridia,o:Clostridiales,f:Clostridiaceae_1,g:Clostridium_sensu_stricto
ZOTU436	ACGTAGGGGGCGAGCGTTGTCCGGATTTACTGGGCGTAAAGGGTGAGTAGGCGGTTATATAAGTCAGATGTAAAAGGCACAGGCTTAACTTGTGTAAGCATTTGAAACTGTATAACTTGAGTGCAGGAGAGGTAAGTGGAATTCCTAGTGTAGCGGTGAAATGCGTAGATATTAGGAGGAACACCAGTGGCGAAGGCGACTTACTGGACTGTAACTGACGCTGAGTCACGAAAGCGTGGGTAGCAAACAG	d:Bacteria,p:Firmicutes,c:Clostridia,o:Clostridiales,f:Clostridiales_Incertae_Sedis_XI,g:Sedimentibacter
ZOTU437	ACGGAGGATGCAAGTGTTATCCGGAATCACTGGGCGTAAAGCGTCTGTAGGTGGTTTGATAAGTCAACTGTTAAATCTTGAGGCTCAACCTCAAAACCGCAGTCGAAACTATTAGACTAGAGTATAGTAGGGGTAAAGGGAATTTCCAGTGGAGCGGTGAAATGCGTAGAGATTGGAAAGAACACCGATGGCGAAGGCACTTTACTGGGCTATTACTAACACTGAGAGACGAAAGCTAGGGTAGCAAATG	d:Bacteria,p:Cyanobacteria/Chloroplast,c:Chloroplast,f:Chloroplast,g:Bacillariophyta
ZOTU438	ACGTAGGGTGCAAGCGTTAATCGGAATTACTGGGCGTAAAGCGTGCGCAGGCGGTTCGGAAAGAAAGGTGTGAAATCCCAGGGCTTAACCTTGGAACTGCACTTTTAACTACCGAGCTAGAGTATGTCAGAGGGGGGTGGAATTCCGCGTGTAGCAGTGAAATGCGTAGATATGCGGAGGAACACCGATGGCGAAGGCAGCCCCCTGGGATAATACTGACGCTCATGCACGAAAGCGTGGGGAGCAAACA	d:Bacteria,p:Proteobacteria,c:Betaproteobacteria,o:Burkholderiales,f:Alcaligenaceae
ZOTU439	ACGTAGGGTCCGAGCGTTGTCCGGAATTATTGGGCGTAAAGAGCTCGTAGGCGGTTTGTCGCGTCTGCTGTGAAAACTAGAGGCTCAACCTCTAGCCTGCAGTGGGTACGGGCAGACTTGAGTGGTGTAGGGGAGACTGGAATTCCTGGTGTAGCGGTGGAATGCGCAGATATCAGGAGGAACACCGATGGCGAAGGCAGGTCTCTGGGCACTTACTGACGCTGAGGAGCGAAAGCGTGGGGAGCGAACA	d:Bacteria,p:Actinobacteria,c:Actinobacteria,o:Micrococcales,f:Microbacteriaceae,g:Agromyces
ZOTU440	ACAGAGACTGCAAGCGTTATTCGGATTCACTGGGCGTAAAGGGTGCGCAGGCGGCCGTGTGTGTAAGGTGTGAAATCCCGGGGCTCAACCCCGGAACTGCGCCTTAAACTACATGGCTAGAGTATTGGAGAGGGTAGTGGAATTCACGGTGTAGCAGTGAAATGCGTAGATATCGTGAGGAACACCAGAGGCGAAGGCGACTACCTGGACAATTACTGACGCTCAGGCACGAAAGCGTGGGGAGCAAAAG	d:Bacteria,p:Verrucomicrobia,c:Opitutae,o:Opitutales,f:Opitutaceae,g:Oleiharenicola
ZOTU441	ACGTAGGTGGCGAGCGTTGTCCGGAATTACTGGGCGTAAAGGATGCGTAGGTGGATACTTAAGTGGGATGTGAAATCCCCGGGCTCAACCCGGGAACTGCATTCCAAACTGGGTATCTAGAGTGCAGGAGAGGAAAGCGGAATTCCTAGTGTAGCGGTGAAATGCGTAGATATTAGGAGGAACACCAGTGGCGAAGGCGGCTTTCTGGACTGTAACTGACACTGAGGCATGAAAGCGTGGGTAGCAAACA	d:Bacteria,p:Firmicutes,c:Clostridia,o:Clostridiales,f:Clostridiaceae_1,g:Proteiniclasticum
ZOTU442	ACGGAGGGTGCAAGCGTTATCCGGATTTATTGGGTTTAAAGGGTCCGTAGGCGGATGTGTAAGTCAGTGGTGAAATCTCACAGCTTAACTGTGAAACTGCCATTGATACTGCATGTCTTGAGTAAGGTAGAAGTGGCTGGAATAAGTAGTGTAGCGGTGAAATGCATAGATATTACTTAGAACACCAATTGCGAAGGCAGGTCACTATGTCTTAACTGACGCTGATGGACGAAAGCGTGGGGAGCGAACA	d:Bacteria,p:Bacteroidetes,c:Flavobacteriia,o:Flavobacteriales,f:Weeksellaceae,g:Chryseobacterium
ZOTU443	ACGGAGGGTGCAAGCGTTATCCGGATTTACTGGGTTTAAAGGGTGCGTAGGCGGGCAGGTAAGTCAGTGGTGAAATCCCCGAGCTTAACTCGGGAACTGCCGTTGATACTATCTGTCTTGAATATCGTGGAGGTAAGCGGAATATGTCATGTAGCGGTGAAATGCTTAGATATGACATAGAACACCAATTGCGAAGGCAGCTTGCTACACGATTATTGACGCTGAGGCACGAAAGCGTGGGGATCAAACA	d:Bacteria,p:Bacteroidetes,c:Chitinophagia,o:Chitinophagales,f:Chitinophagaceae
ZOTU444	ACAGAGGGTGCAAGCGTTAATCGGAATTACTGGGCGTAAAGCGCGCGTAGGTGGTTGGTTAAGTTGGATGTGAAAGCCCCGGGCTCAACCTGGGAACTGCATCCAAAACTGGCCGACTAGAGTACAGTAGAGGGTGGTGGAATTTCCTGTGTAGCGGTGAAATGCGTAGATATAGGAAGGAACACCAGTGGCGAAGGCGACCACCTGGACTGATACTGACACTGAGGTGCGAAAGCGTGGGGAGCAAACA	d:Bacteria,p:Proteobacteria,c:Gammaproteobacteria,o:Pseudomonadales,f:Pseudomonadaceae,g:Pseudomonas
ZOTU446	ACGTAGGGTGCGAGCGTTAATCGGAATTACTGGGCGTAAAGCGTGCGCAGGCGGTTTTGTAAGTCAGATGTGAAATCCCCGGGCTCAACCTGGGAACTGCGTTTGAAACTACAAGGCTAGAGTATGGTAGAGGGGGGTAGAATTCCACGTGTAGCAGTGAAATGCGTAGAGATGTGGAGGAATACCAATGGCGAAGGCAGCCCCCTGGACTAATACTGACGCTCATGCACGAAAGCGTGGGGAGCAAACA	d:Bacteria,p:Proteobacteria,c:Betaproteobacteria
ZOTU447	ACGTAGGGGGCAAGCGTTATCCGGAATCACTGGGCGTAAAGGGAGCGTAGGCGGTTTGACAAGCCAGCGGTGAAAGGCAATAGCTTAACTATTGTAAGCCATTGGAACTGTCGAACTTGAGTGTAGGAGAGGAAAGTGGAATTCCTAGTGTAGCGGTGAAATGCGTAGATATTAGGAGGAACACCAGTGGCGAAGGCGACTTTCTGGACTATAACTGACGCTGAGGCTCGAAAGCGTGGGGAGCAAACAG	d:Bacteria,p:Firmicutes,c:Clostridia
ZOTU448	ACGAACCGTACAAACGTTACTCGGAATTACTGGGCTTAAAGGGTGCGTAGGCTGCGCGGAAAGTTGGGTGTGAAAGCCCTCGGCTCAACCGAGGAATTGCATTCAAAACTACCGTGCTCGAGGGAGACAGAGGTAAGCGGAACTCAAGGTGGAGCGGTGAAATGCGTTGATATCTTGAGGAACACCGGTGGCGAAGGCGGCTTACTGGGTCTCTTCTGACGCTGAGGCACGAAAGCTAAGGTAGCAAACG	d:Bacteria,p:Planctomycetes,c:Planctomycetacia,o:Pirellulales
ZOTU450	ACGGAGGAGGCTAGCGTTGTTCGGAATTACTGGGCGTAAAGCGTGCGCAGGTTGTGAGTTAAGTTGGATGTGAAAGCCCGGGGCTTAACCTCGGATGTGCATCCGATACTGGCTCGCTGGAGGTTGGAAGAGGAGAGTGGAATTCCCAGTGTAGAGGTGAAATTCGTAGATATTGGGAAGAACACCAGTGGCGAAGGCGGCTCTCTGGTCCATACCTGACACTCATGCACGAAAGCGTGGGGAGCAAACA	d:Bacteria,p:Proteobacteria,c:Alphaproteobacteria,o:Sneathiellales,f:Sneathiellaceae,g:Ferrovibrio
ZOTU451	ACGAAGGGTGCAAGCGTTACTCGGAATTACTGGGCGTAAAGCGTGCGTAGGTGGTTGTTTAAGTCTGTTGTGAAAGCCCTGGGCTCAACCTGGGAATTGCAGTGGATACTGGGCGACTAGAGTGTGGTAGAGGGTAGTGGAATTCCTGGTGTAGCAGTGAAATGCGTAGAGATCAGGAGGAACATCCATGGCGAAGGCAGCTACCTGGACCAACACTGACACTGAGGCACGAAAGCGTGGGGAGCAAACA	d:Bacteria,p:Proteobacteria,c:Gammaproteobacteria,o:Xanthomonadales,f:Xanthomonadaceae,g:Stenotrophomonas
ZOTU452	ACGTAGGTGGCAAGCGTTGTCCGGAATTATTGGGCGTAAAGCGCGCGCAGGTGGTTCCTTAAGTCTGATGTGAAAGCCCACGGCTCAACCGTGGAGGGTCATTGGAAACTGGGGAACTTGAGTGCAGAAGAGGAAAGTGGAATTCCACGTGTAGCGGTGAAATGCGTAGAGATGTGGAGGAACACCAGTGGCGAAGGCGACTTTCTGGTCTGTAACTGACACTGAGGCGCGAAAGCGTGGGGAGCGAACA	d:Bacteria,p:Firmicutes,c:Bacilli,o:Bacillales,f:Bacillaceae_1
ZOTU453	ACGAAGGGTGCAAGCGTTACTCGGAATTACTGGGCGTAAAGCGTGCGTAGGTGGTTCGTTAAGTCTGATGTGAAAGCCCTGGGCTCAACCTGGGAATTGCATTGGATACTGGCGGGCTAGAGTACGGTAGAGGGTAGTGGAATTCCTGGTGTAGCAGTGAAATGCGTAGAGATCAGGAGGAACATCCGTGGCGAAGGCGACTACCTGGACCAGTACTGACACTGAGGCACGAAAGCGTGGGGAGCAAACA	d:Bacteria,p:Proteobacteria,c:Gammaproteobacteria,o:Xanthomonadales,f:Xanthomonadaceae,g:Luteimonas
ZOTU454	ACGGGAGTGGCAAGCGTTATCCGGAATTATTGGGCGTAAAGCGTCCGCAGGCGGCCTCATAAGTCTGTTGTCAAAGCGTGGAGCTTAACTCCATTTCGGCAATGGAAACTGTGAGGCTTGAGTGTGGTAGGGGCAGAGGGAATTCCCGGTGTAGCGGTGAAATGCGTAGATATCGGGAAGAACACCAGTGGCGAAGGCGCTCTGCTGGGCCATAACTGACGCTCATGGACGAAAGCCAGGGGAGCGAAAG	d:Bacteria,p:Cyanobacteria/Chloroplast,c:Cyanobacteria,f:Family_II,g:GpIIa
ZOTU455	ACGTAGGGTGCAAGCGTTAATCGGAATTACTGGGCGTAAAGCGTGCGCAGGCGGTGATGTAAGACAGAGGTGAAATCCCCGGGCTCAACCTGGGAACTGCCTTTGTGACTGCATCGCTGGAGTACGGCAGAGGGGGATGGAATTCCGCGTGTAGCAGTGAAATGCGTAGATATGCGGAGGAACACCGATGGCGAAGGCAATCCCCTGGGCCTGTACTGACGCTCATGCACGAAAGCGTGGGGAGCAAACA	d:Bacteria,p:Proteobacteria,c:Betaproteobacteria,o:Burkholderiales,f:Comamonadaceae
ZOTU456	ACATAGGGTGCAAGCGTTGTCCGGAATTATTGGGCGTAAAGAGCTCGTAGGTCGTTTGTCGCGTCGATTGTGAAAATCTGAGGCTCAACCTCAGACCTGCAGTCGATACGGGCAAACTAGAGTGTGGTAGGGGAGACTGGAATTCCTGGTGTAGCGGTGGAATGCGCAGATATCAGGAGGAACACCAATGGCGAAGGCAGGTCTCTGGGCCATAACTGACACTGAGGAGCGAAAGTGCGGGGAGCGAACA	d:Bacteria,p:Actinobacteria,c:Actinobacteria,o:Micrococcales
ZOTU457	ACGGAGGATGCAAGCGTTATCCGGATTTATTGGGTTTAAAGGGTGCGTAGGCGGTTGGATAAGTCAGCGGTGAAAGTTTTCTGCTTAACAGGAAAAATGCCGTTGATACTGTCTGGCTAGAATATGGTTGCTGTGAGTGGAATGTGTGGTGTAGCGGTGAAATGCTTAGATATCACACAGAATATCGATTGCGAAGGCAGCTCACAAAGCCATTATTGACGCTGAGGCACGAAAGTGTGGGGATCAAACA	d:Bacteria,p:Bacteroidetes
ZOTU458	ACGAAGGGTGCAAGCGTTAATCGGAATTACTGGGCGTAAAGCGCGCGTAGGTGGTTTGTTAAGTTGAATGTGAAAGCCCCGGGCTCAACCTGGGAACTGCATCCAAAACTGGCAAGCTAGAGTATGGCAGAGGGTGGTGGAATTTCCTGTGTAGCGGTGAAATGCGTAGATATAGGAAGGAACACCAGTGGCGAAGGCGACCACCTGGGCTAATACTGACACTGAGGTGCGAAAGCGTGGGGAGCAAACA	d:Bacteria,p:Proteobacteria,c:Gammaproteobacteria,o:Pseudomonadales,f:Pseudomonadaceae,g:Pseudomonas
ZOTU460	ACGGAGGGGGCTAGCGTTGTTCGGAATTACTGGGCGTAAAGCGCACGTAGGCGGACTGGAAAGTCAGGGGTGAAATCCCGGGGCTCAACCCCGGAACTGCCTTTGAAACTCCCAGTCTTGAGGTCGAGAGAGGTGAGTGGAATTCCGAGTGTAGAGGTGAAATTCGTAGATATTCGGAGGAACACCAGTGGCGAAGGCGGCTCACTGGCTCGATACTGACGCTGAGGTGCGAAAGCGTGGGGAGCAAACA	d:Bacteria,p:Proteobacteria,c:Alphaproteobacteria,o:Rhodobacterales,f:Rhodobacteraceae
ZOTU461	ACGAAGGTCCCGAGCGTTGTTCGGAATCACTGGGCGTAAAGGGAGCGTAGGCGGCGTGGCAAGTCAGACGTGAAATCCCGGGGCTCAACCCCGGAACTGCGTCCGATACTGCCATGCTAAGAGGGTTGGAGAGGTAGCTGGAATTCTTGGTGTAGCAGTGAAATGCGTGGATATCAAGAGGAACACTCGTGGCGAAAGCGAGCTACTGGACAACACCTGACGCTGAGGCTCGAAGGCCAGGGGAGCGAAA	d:Bacteria,p:Verrucomicrobia,c:Verrucomicrobiae,o:Verrucomicrobiales,f:Verrucomicrobiaceae,g:Luteolibacter
ZOTU462	ACGGAGGGTGCAAGCGTTATCCGGATTCACTGGGTTTAAAGGGTGCGTAGGTGGGTCGGTAAGTCAGTGGTGAAATCCCCGAGCTTAACTTGGGAACTGCCATTGATACTATCGGTCTTGAATACCGTGAAGGTCAGCGGAATATGTCATGTAGCGGTGAAATGCTTAGATATGACATAGAACACCAATTGCGAAGGCAGCTGGCTGCTCGGATATTGACACTGAGGCACGAAAGCGTGGGGATCAAACA	d:Bacteria,p:Bacteroidetes,c:Chitinophagia,o:Chitinophagales,f:Chitinophagaceae,g:Terrimonas
ZOTU463	ACGAAGGGGGCTAGCGTTGTTCGGAATTACTGGGCGTAAAGCGCACGTAGGCGGATATTTAAGTCAGGGGTGAAATCCCAGAGCTCAACTCTGGAACTGCCTTTGATACTGGGTATCTTGAGTATGGAAGAGGTAAGTGGAATTGCGAGTGTAGAGGTGAAATTCGTAGATATTCGCAGGAACACCAGTGGCGAAGGCGGCTTACTGGTCCATTACTGACGCTGAGGTGCGAAAGCGTGGGGAGCAAACA	d:Bacteria,p:Proteobacteria,c:Alphaproteobacteria,o:Rhizobiales,f:Rhizobiaceae
ZOTU464	ACGGAGGATCCAAGCGTTATCCGGAATCATTGGGTTTAAAGGGTCCGTAGGCGGTCTTATAAGTCAGTGGTGAAATCCCATCGCTCAACGATGGAACTGCCATTGATACTGTAAGACTTGAATACTTAGGAAGTAACTAGAATATGTAGTGTAGCGGTGAAATGCTTAGATATTACATGGAATACCAATTGCGAAGGCAGGTTACTACTAAGTGATTGACGCTGATGGACGAAAGCGTGGGGAGCGAACA	d:Bacteria,p:Bacteroidetes,c:Flavobacteriia,o:Flavobacteriales,f:Flavobacteriaceae,g:Flavobacterium
ZOTU465	ACGTAGGGTGCGAGCGTTAATCGGAATTACTGGGCGTAAAGCGTGCGCAGGCGGTTTTTTAAGATAGGCGTGAAATCCCCGGGCTTAACCTGGGAACTGCGCTTATGACTGGAAGACTAGAGTACGGCAGAGGGGGGTGGAATTCCACGTGTAGCAGTGAAATGCGTAGAGATGTGGAGGAACACCGATGGCGAAGGCAGCCCCCTGGGCCGATACTGACGCTCATGCACGAAAGCGTGGGGAGCAAACA	d:Bacteria,p:Proteobacteria,c:Betaproteobacteria,o:Rhodocyclales
ZOTU466	ACGAAGGGGGCTAGCGTTGTTCGGAATTACTGGGCGTAAAGCGCACGTAGGCGGGTCGTTAAGTCAGGGGTGAAATCCCGGAGCTCAACTCCGGAACTGCCTTTGATACTGGCGATCTAGAGATCGGAAGAGGTGAGTGGAATTCCCAGTGTAGAGGTGAAATTCGTAGATATTGGGAAGAACACCAGTGGCGAAGGCGGCTCACTGGTCCGATACTGACGCTGAGGTGCGAAAGCGTGGGGAGCAAACA	d:Bacteria,p:Proteobacteria,c:Alphaproteobacteria,o:Rhizobiales
ZOTU467	ACGAAGGGGGCTAGCGTTGTTCGGAATTACTGGGCGTAAAGGGCGCGTAGGCGGCCGATTAAGTTAGGTGTGAAAGTCCTGGGCTCAACCTGGGGACTGCACTTAATACTGATTGGCTTGAATTCGGGAGAGGATAGCGGAATTCCCAGTGTAGAGGTGAAATTCGTAGATATTGGGAAGAACACCGGTGGCGAAGGCGGCTATCTGGACCGACATTGACGCTGAGGCGCGAAAGCGTGGGGAGCAAACA	d:Bacteria,p:Proteobacteria,c:Alphaproteobacteria,o:Rhodospirillales,f:Rhodospirillaceae,g:Dongia
ZOTU468	ACGAAGGGGGCTAGCGTTGTTCGGAATCACTGGGCGTAAAGCGCACGTAGGCGGATTGTTAAGTCAGAGGTGAAAGCCTGGAGCTCAACTCCAGAACTGCCTTTGATACTGGCAATCTCGAGTCCGGAAGAGGTAAGTGGAACTGCGAGTGTAGAGGTGAAATTCGTAGATATTCGCAAGAACACCAGTGGCGAAGGCGGCTTACTGGTCCGGTACTGACGCTGAGGTGCGAAAGCGTGGGGAGCAAACA	d:Bacteria,p:Proteobacteria,c:Alphaproteobacteria,o:Rhizobiales,f:Xanthobacteraceae,g:Ancylobacter
ZOTU469	ACGGAGGATCCAAGCGTTATCCGGATTTATTGGGTTTAAAGGGTGCGTAGGTGGCTTAATAAGTCAGGGGTGAAAGACATCGGCTCAACCGATGCAGTGCCTTTGATACTGTTGAGCTTGAATTATGTTGAAGATGGCGGAATGAGACAAGTAGCGGTGAAATGCATAGATATGTCTCAGAACACCGATTGCGAAGGCAGCTGTCTAAACATGGATTGACACTGATGCACGAAAGCGTGGGGATCAAACA	d:Bacteria,p:Bacteroidetes,c:Sphingobacteriia,o:Sphingobacteriales,f:Sphingobacteriaceae,g:Sphingobacterium
ZOTU470	ACAGAGGGTGCAAGCGTTAATCGGAATTACTGGGCGTAAAGCGCACGTAGGCGGTTAGTTAAGTTGGATGTGAAAGCCCCGGGCTCAACCTGGGAATTGCATTCAAAACTGGCTAACTAGAGTATGTGAGAGGGGGGTAGAATTCCAAGTGTAGCGGTGAAATGCGTAGAGATTTGGAGGAATACCAGTGGCGAAGGCGGCCCCCTGGCACAATACTGACGCTGAGGTGCGAAAGCGTGGGGAGCAAACA	d:Bacteria,p:Proteobacteria,c:Gammaproteobacteria,o:Chromatiales,f:Chromatiaceae,g:Rheinheimera
ZOTU471	ACGAAGGGGGCTAGCGTTGCTCGGAATTACTGGGCGTAAAGGGCGCGTAGGCGGCGCTGCAAGTCAGGCGTGAAATTCCTGGGCTTAACCTGGGGGCTGCGCTTGAGACTGTGGTGCTAGAGGATGGAAGAGGGTCGTGGAATTCCCAGTGTAGAGGTGAAATTCGTAGATATTGGGAAGAACACCGGTGGCGAAGGCGGCGACCTGGTCCATTACTGACGCTGAGGCGCGACAGCGTGGGGAGCAAACA	d:Bacteria,p:Proteobacteria,c:Alphaproteobacteria,o:Rhodospirillales,f:Acetobacteraceae,g:Roseomonas
ZOTU472	ACGAGGGATCCTAGCGTTGTTCGGAATTATTGGGCGTAAAGCGGATGTAGGTGGCTTTGTAAGTCAGGTGTGAAAGCCTGGGGCTCAACCCCAGAAGTGCATTTGATACTGCGAAGCTTGAGTGTCGGAGAGGTTACTAGAATTGTTGGTGTAGTGGTGAAATACGTAGATATCAACAGGAATACCGGAGGCGAAGGCGGGTAACTGGCCGAACACTGACACTGAGATCCGAAAGCGTGGGGATCAAACA	d:Bacteria,p:Proteobacteria,c:Deltaproteobacteria,o:Bdellovibrionales,f:Bdellovibrionaceae,g:Bdellovibrio
ZOTU473	ACGTAGGTGGCAAGCGTTGTCCGGAATTATTGGGCGTAAAGCGCGCGCAGGCGGTTCTTTAAGTCTGATGTGAAAGCCCACGGCTCAACCGTGGAGGGTCATTGGAAACTGGAGAACTTGAGTACAGAAGAGGAAAGCGGAATTCCACGTGTAGCGGTGAAATGCGTAGAGATGTGGAGGAACACCAGTGGCGAAGGCGGCTTTCTGGTCTGTAACTGACGCTGAGGCGCGAAAGCGTGGGGAGCAAACA	d:Bacteria,p:Firmicutes,c:Bacilli,o:Bacillales,f:Planococcaceae,g:Sporosarcina
ZOTU474	ACGTAGGGCGCAAGCGTTGTCCGGAATTATTGGGCGTAAAGAGCTCGTAGGCGGTTTGTCGCGTCTGCTGTGAAATCCTCAGGCTCAACCTGGGGCTTGCAGTGGGTACGGGCAGACTAGAGTGCGGTAGGGGTGACTGGAATTCCTGGTGTAGCGGTGGAATGCGCAGATATCAGGAGGAACACCGATGGCGAAGGCAGGTCACTGGGCCGCAACTGACGCTGAGGAGCGAAAGCATGGGGAGCGAACA	d:Bacteria,p:Actinobacteria,c:Actinobacteria,o:Micrococcales,f:Cellulomonadaceae,g:Cellulomonas
ZOTU475	ACGTAGGGGGCAAGCGTTGTCCGGAATTATTGGGCGTAAAGCGCGCGCAGGCGGCTATTTAAGTCTGGTGTTTAAACCTTGGGCTCAACCTGAGGTCGCACTGGAAACTGGGTGGCTTGAGTACAGAAGAGGAAAGTGGAATTCCACGTGTAGCGGTGAAATGCGTAGAGATGTGGAGGAACACCAGTGGCGAAGGCGACTTTCTGGGCTGTAACTGACGCTGAGGCGCGAAAGCGTGGGGAGCAAACAG	d:Bacteria,p:Firmicutes,c:Bacilli,o:Bacillales,f:Paenibacillaceae_1,g:Paenibacillus
ZOTU476	ACGAGCTCCCCAAACGTTATTCGGTATCACTGGGCTTAAAGAGTTCGTAGGCGGCGAAGTAGGTGAGGTGTGAAAGCCCTCGGCTCAACCGAGGAACTGCGCTTCAAACCGCTTTGCTAGAGGGAGATAGGGGTAAGCGGAACAGATGGTGGAGCGGTGAAATGCATTGATATCATCTGGAACACCGGTGGCGAAAGCGGCTTACTGGGTCTTTTCTGACGCTGAGGAACGAAAGCTAGGGTAGCGAACG	d:Bacteria,p:Planctomycetes,c:Planctomycetacia,o:Pirellulales
ZOTU477	ACGGAGGGTCCGAGCGTTAATCGGAATTACTGGGCGTAAAGCGTGCGCAGGCGGTTTGTTAAGCGAGATGTGAAAGCCCCGGGCTCAACCTGGGAATTGCATTTCGAACTGGCGAACTAGAGTCTTGTAGAGGGGGGTAGAATTCCAGGTGTAGCGGTGAAATGCGTAGAGATCTGGAGGAATACCGGTGGCGAAGGCGGCCCCCTGGACAAAGACTGACGCTCAGGCACGAAAGCGTGGGGAGCAAACA	d:Bacteria,p:Proteobacteria,c:Gammaproteobacteria,o:Alteromonadales,f:Shewanellaceae,g:Shewanella
ZOTU478	ACGAAGGGGGCTAGCGTTGTTCGGATTTACTGGGCGTAAAGCGCGTGTAGGCGGGCTGGTAAGTTGGGGGTGAAATCCCGAGGCTCAACCTCGGAACTGCCTCCAAAACTGTCAGCCTGGACTCAAGTAGAGGCAAGTGGAATTGCGAGTGTAGAGGTGAAATTCGTAGATATTCGCAGGAACACCAGTGGCGAAGGCGACTTGCTGGACTTGTAGTGACGCTGAGACGCGAAAGCGTGGGGAGCAAACA	d:Bacteria,p:Proteobacteria,c:Alphaproteobacteria
ZOTU479	ACGTAGGGTGCAAGCGTTAATCGGAATTACTGGGCGTAAAGCGTGCGCAGGCGGTTGTGCAAGACAGATGTGAAATCCCCGGGCTCAACCTGGGAATTGCATTTGTGACTGCACGGCTAGAGTGTGTCAGAGGGGGGTAGAATTCCACGTGTAGCAGTGAAATGCGTAGATATGTGGAGGAATACCGATGGCGAAGGCAGCCCCCTGGGATAACACTGACGCTCATGCACGAAAGCGTGGGGAGCAAACA	d:Bacteria,p:Proteobacteria,c:Betaproteobacteria,o:Burkholderiales,f:Oxalobacteraceae
ZOTU480	ACGGAGGGAGCTAGCGTTGTTCGGAATTACTGGGCGTAAAGCGCACGTAGGCGGCTATTCAAGTCAGAGGTGAAAGCCCGGGGCTCAACCCCGGAACTGCCTTTGAAACTAGATAGCTTGAATCTTGGAGAGGCGAGTGGAATTCCGAGTGTAGAGGTGAAATTCGTAGATATTCGGAAGAACACCAGTGGCGAAGGCGACTCGCTGGACAAGTATTGACGCTGAGGTGCGAAAGCGTGGGGAGCAAACA	d:Bacteria,p:Proteobacteria,c:Alphaproteobacteria,o:Sphingomonadales
ZOTU481	ACGGAGGATGCAAGCGTTATCCGGAATCATTGGGTTTAAAGGGTCCGTAGGCGGCCAAATAAGTCAGTGGTGAAAGCCCATCGCTCAACGATGGAACGGCCATTGATACTGTTTGGCTTGAATTATTAGGAAGTAACTAGAATATGTAGTGTAGCGGTGAAATGCTTAGAGATTACATGGAATACCAATTGCGAAGGCAGGTTACTACTAATATATTGACGCTGATGGACGAAAGCGTGGGGAGCGAACA	d:Bacteria,p:Bacteroidetes,c:Flavobacteriia,o:Flavobacteriales,f:Flavobacteriaceae,g:Flavobacterium
ZOTU482	ACGTAGGTGGCAAGCGTTGTCCGGAATTATTGGGCGTAAAGCGCGCGCAGGCGGCCTTTTAAGTCTGATGTGAAAGCCCCCGGCTCAACCGGGGAGGGTCATTGGAAACTGGAAGGCTTGAGTACAGAAGAGAAGAGTGGAATTCCATGTGTAGCGGTGAAATGCGTAGAGATGTGGAGGAACACCAGTGGCGAAGGCGACTCTTTGGTCTGTAACTGACGCTGAGGCGCGAAAGCGTGGGGAGCAAACA	d:Bacteria,p:Firmicutes,c:Bacilli,o:Bacillales,f:Bacillales_Incertae_Sedis_XII,g:Exiguobacterium
ZOTU483	ACGTAGGTGGCAAGCGTTGTCCGGATTTATTGGGCGTAAAGCGCTCGCAGGCGGTCTTTTAAGTCTGATGTGAAAGCCCACGGCTTAACCGTGGAGGGTCATTGGAAACTGGAGGACTTGAGTGCAGAAGAGGAGAGTGGAATTCCATGTGTAGCGGTGAAATGCGTAGAGATATGGAGGAACACCAGTGGCGAAGGCGACTCTCTGGTCTGTAACTGACGCTGAGGAGCGAAAGCGTGGGTAGCGAACA	d:Bacteria,p:Firmicutes,c:Bacilli,o:Bacillales,f:Bacillaceae_2,g:Oceanobacillus
ZOTU484	ACGAAGGGTGCAAGCGTTACTCGGAATTACTGGGCGTAAAGCGTGCGTAGGTGGTTGTTTAAGTCTGTCGTGAAAGCCCTGGGCTCAACCTGGGAACTGCGATGGAAACTGGGCGACTAGAGTGTGGTAGAGGGTAGCGGAATTCCTGGTGTAGCAGTGAAATGCGTAGATATCAGGAGGAACATCCATGGCGAAGGCAGCTACCTGGGCCAACACTGACACTGAGGCACGAAAGCGTGGGGAGCAAACA	d:Bacteria,p:Proteobacteria,c:Gammaproteobacteria,o:Xanthomonadales,f:Xanthomonadaceae,g:Stenotrophomonas
ZOTU485	ACGTAGGGTGCAAGCGTTAATCGGAATTACTGGGCGTAAAGCGTGCGCAGGCGGTTGTGCAAGACAGGTGTGAAATCCCCGGGCTTAACCTGGGAACTGCACTTGTGACTGCACGGCTAGAGTACGGTAGAGGGGGATGGAATTCCACGTGTAGCAGTGAAATGCGTAGATATGTGGAGGAACACCGATGGCGAAGGCAATCCCCTGGACCTGTACTGACGCTCATGCACGAAAGCGTGGGGAGCAAACA	d:Bacteria,p:Proteobacteria,c:Betaproteobacteria,o:Burkholderiales,f:Comamonadaceae
ZOTU486	ACGTAGGGTGCGAGCGTTAATCGGAATTACTGGGCGTAAAGCGTGCGCAGGCGGTTGTGTAAGACAGATGTGAAATCCCCGAGCTTAACTTGGGAATTGCATTTGTGACTGCATAACTAGAGTGCGTCAGAGGGGGGTGGAATTCCACGTGTAGCAGTGAAATGCGTAGAGATGTGGAGGAACACCAATGGCGAAGGCAGCCCCCTGGGATGACACTGACGCTCATGCACGAAAGCGTGGGGAGCAAACA	d:Bacteria,p:Proteobacteria,c:Betaproteobacteria
ZOTU487	ACGTAGGGGGCAAGCGTTGTCCGGAATTATTGGGCGTAAAGCGCGCGCAGGCGGTAATGTAAGTTGGGTGTTTAAACCTAGGGCTCAACCTTGGGTCGCACCCAAAACTGCATCACTTGAGTGCAGCAGAGGAAAGTGGAATTCCACGTGTAGCGGTGAAATGCGTAGAGATGTGGAGGAACACCAGTGGCGAAGGCGACTTTCTGGGCTGTAACTGACGCTGAGGCGCGAAAGCGTGGGGAGCAAACAG	d:Bacteria,p:Firmicutes,c:Bacilli,o:Bacillales,f:Paenibacillaceae_1,g:Paenibacillus
ZOTU488	ACGTAGGGCGCAAGCGTTGTCCGGAATTATTGGGCGTAAAGAGCTCGTAGGCGGTTTGTCGCGTCTGCTGTGAAATCCCGAGGCTCAACCTCGGGTCTGCAGTGGGTACGGGCAGACTAGAGTGTGGTAGGGGAGACTGGAATTCCTGGTGTAGCGGTGGAATGCGCAGATATCAGGAGGAACACCGATGGCGAAGGCAGGTCTCTGGGCCACAACTGACGCTGAGGAGCGAAAGCGTGGGGAGCGAACA	d:Bacteria,p:Actinobacteria,c:Actinobacteria,o:Micrococcales,f:Demequinaceae,g:Demequina
ZOTU489	ACGGAGGGTGCAAGCGTTACTCGGAATCACTGGGCGTAAAGAGCGTGTAGGCGGGTATATAAGTCAGAAGTGAAATCCTATAGCTTAACTATAGAACTGCTTTTGAAACTGTATACCTAGAATGTGGGAGAGGTAGATGGAATTTCTGGTGTAGGGGTAAAATCCGTAGAGATCAGAAGGAATACCGATTGCGAAGGCGATCTACTGGAACATTATTGACGCTGAGACGCGAAAGCGTGGGGAGCAAACA	d:Bacteria,p:Campilobacterota,c:Campylobacteria,o:Campylobacterales,f:Arcobacteraceae,g:Pseudarcobacter
ZOTU490	ACGTAGGGCGCAAGCGTTGTCCGGAATTATTGGGCGTAAAGAGCTCGTAGGCGGTTTGTCGCGTCTGCTGTGAAAACGCGAGGCTTAACCTCGCGCCTGCAGTGGGTACGGGCAGACTAGAGTGCGGTAGGGGAGACTGGAATTCCTGGTGTAGCGGTGGAATGCGCAGATATCAGGAGGAACACCGGTGGCGAAGGCGGGTCTCTGGGCCGTTACTGACGCTGAGGAGCGAAAGCATGGGGAGCGAACA	d:Bacteria,p:Actinobacteria,c:Actinobacteria,o:Micrococcales,f:Bogoriellaceae,g:Georgenia
ZOTU491	ACGGAGGATGCGAGCGTTATCCGGATTCATTGGGTTTAAAGGGTGCGCAGGCGGATATATAAGTCGGAGGTGAAATTCTGATGCTCAACATCAGCCGTGCCTTCGATACTGTATATCTAGAGTCAAGTTGGAGTAGGCGGAATGTGTTGTGTAGCGGTGAAATGCTTAGATATAACACAGAACACCGATCGCGAAGGCAGCTTACTAAACTTTGACTGACGCTCATGCACGAAAGCGTGGGGATCAAACA	d:Bacteria,p:Bacteroidetes,c:Bacteroidia,o:Bacteroidales
ZOTU492	ACGTAGGGTGCAAGCGTTAATCGGAATTACTGGGCGTAAAGCGTGCGCAGGCGGTTAGATAAGCCAGATGTGAAATCCCCGAGCTCAACTTGGGAACTGCGTTTGGAACTGTTTAACTAGAGTGCGTCAGAGGGGGGTGGAATTCCGCGTGTAGCAGTGAAATGCGTAGAGATGCGGAGGAACACCGATGGCGAAGGCAGCCCCCTGGGATGACACTGACGCTCATGCACGAAAGCGTGGGGAGCAAACA	d:Bacteria,p:Proteobacteria,c:Betaproteobacteria,o:Neisseriales,f:Chromobacteriaceae,g:Vogesella
ZOTU493	ACGGAGGGTGCAAGCGTTAATCGGAATTACTGGGCGTAAAGCGCACGCAGGCGGTCTGTCAAGTCGGATGTGAAATCCCCGGGCTCAACCTGGGAACTGCATTCGAAACTGGCAGGCTGGAGTCTCGTAGAGGGAGGTAGAATTCCAGGTGTAGCGGTGAAATGCGTAGAGATCTGGAGGAATACCGGTGGCGAAGGCGGCCTCCTGGACGAAGACTGACGCTCAGGTGCGAAAGCGTGGGGAGCAAACA	d:Bacteria,p:Proteobacteria,c:Gammaproteobacteria,o:Enterobacterales,f:Enterobacteriaceae
ZOTU494	ACGAAGGGGGCTAGCGTTGCTCGGAATTACTGGGCGTAAAGGGCGCGTAGGCGGCTTGGCCAGTCAGGCGTGAAATTCCTGGGCTTAACCTGGGGACTGCGCTTGATACTGCCAGGCTTGAGGCCGAGAGAGGGTGGTGGAATTCCCAGTGTAGAGGTGAAATTCGTAGATATTGGGAAGAACACCGGTGGCGAAGGCGACCACCTGGCTCGGTACTGACGCTGAGGCGCGACAGCGTGGGGAGCAAACA	d:Bacteria,p:Proteobacteria,c:Alphaproteobacteria,o:Rhodospirillales,f:Acetobacteraceae,g:Roseomonas
ZOTU495	ACGAAGGGGGCTAGCGTTGTTCGGAATCACTGGGCGTAAAGCGCACGTAGGCGGACCATTAAGTCAGGGGTGAAAGCCTGGAGCTCAACTCCAGAACTGCCTTTGATACTGATGGTCTCGAGTGTGGAAGAGGTTGGTGGAACTGCGAGTGTAGAGGTGAAATTCGTAGATATTCGCAAGAACACCAGTGGCGAAGGCGGCCAACTGGTCCATTACTGACGCTGAGGTGCGAAAGCGTGGGGAGCAAACA	d:Bacteria,p:Proteobacteria,c:Alphaproteobacteria,o:Rhizobiales,f:Phreatobacteraceae,g:Phreatobacter
ZOTU496	ACGTAGGGTGCGAGCGTTAATCGGAATTACTGGGCGTAAAGCGTGCGCAGGCGGTTTCGTAAGACAGAGGTGAAATCCCCGGGCTCAACCTGGGAACTGCCTTTGTGACTGCGAGGCTAGAGTATGGCAGAGGGGGGTGGAATTCCACGTGTAGCAGTGAAATGCGTAGAGATGTGGAGGAACACCGATGGCGAAGGCAGCCCCCTGGGCCAATACTGACGCTCATGCACGAAAGCGTGGGGAGCAAACA	d:Bacteria,p:Proteobacteria,c:Betaproteobacteria
ZOTU498	ACGTAGGGTGCGAGCGTTAATCGGAATTACTGGGCGTAAAGCGTGCGCAGGCGGTTTGGTAAGACAGATGTGAAATCCCCGGGCTTAACCTGGGAATTGCATTTGTGACTGCCCGGCTAGAGTGTGTCAGAGGGGGGTAGAATTCCACGTGTAGCAGTGAAATGCGTAGATATGTGGAGGAATACCGATGGCGAAGGCAGCCCCCTGGGATAACACTGACGCTCATGCACGAAAGCGTGGGGAGCAAACA	d:Bacteria,p:Proteobacteria,c:Betaproteobacteria,o:Burkholderiales,f:Oxalobacteraceae
ZOTU499	ACGTAGGGTGCAAGCGTTGTCCGGAATTATTGGGCGTAAAGAGCTCGTAGGCGGTTTGTCGCGTCTGCTGTGAAAATCCGAGGCTCAACCTCGGACCTGCAGTGGGTACGGGCAAGCTAGAGTGCGGTAGGGGAGATGGGAATTCCTGGTGTAGCGGTGGAATGCGCAGATATCAGGAGGAACACCAATGGCGAAGGCACATCTCTGGGCCGTAACTGACGCTGAGGAGCGAAAGCGTGGGGAGCGAACA	d:Bacteria,p:Actinobacteria,c:Actinobacteria,o:Micrococcales,f:Microbacteriaceae,g:Rhodoluna
ZOTU500	ACGAGCTCCCCAAACGTTATTCGGTATTACTGGGCTTAAAGAGTTCGTAGGCGGCGAAGTAGGTGAGGTGTGAAAGCCCTCGGCTCAACCGAGGAACTGCGCTTCAAACCACTTTGCTAGAGGGAGATAGGGGTAAGCGGAACAGATGGTGGAGCGGTGAAATGCATTGATATCATCTGGAACACCGGTGGCGAAAGCGGCTTACTGGGTCTTTTCTGACGCTGAGGAACGAAAGCTAGGGTAGCGAACG	d:Bacteria,p:Planctomycetes,c:Planctomycetacia,o:Pirellulales
ZOTU501	ACGAAGGGGGCTAGCGTTGTTCGGAATCACTGGGCGTAAAGCGCACGTAGGCGGACTTTTAAGTCAGGGGTGAAATCCTGGAGCTCAACTCCAGAACTGCCTTTGATACTGGGAGTCTCGAGTGTGGAAGAGGTTGGTGGAACTGCGAGTGTAGAGGTGAAATTCGTAGATATTCGCAAGAACACCAGTGGCGAAGGCGGCCAACTGGTCCATTACTGACGCTGAGGTGCGAAAGCGTGGGGAGCAAACA	d:Bacteria,p:Proteobacteria,c:Alphaproteobacteria,o:Rhizobiales
ZOTU502	ACGTAGGGCGCAAGCGTTATCCGGAATTATTGGGCGTAAAGAGCTCGTAGGCGGTTTGTCGCGTCTGCTGTGAAATCCCGAGGCTCAACTTCGGGTCTGCAGTGGGTACGGGCAGACTAGAGTGCGGTAGGGGAGATTGGAATTCCTGGTGTAGCGGTGGAATGCGCAGATATCAGGAGGAACACCGATGGCGAAGGCAGATCTCTGGGCCGTAACTGACGCTGAGGAGCGAAAGGGTGGGGAGCAAACA	d:Bacteria,p:Actinobacteria,c:Actinobacteria,o:Micrococcales,f:Microbacteriaceae,g:Microbacterium
ZOTU503	ACGGAGGGTGCAAGCGTTAATCGGAATTACTGGGCGTAAAGCGCACGCAGGCGGTTTGTTAAGTCAGATGTGAAATCCCCGGGCTCAACCTGGGAACTGCATTTGAAACTGGCAAGCTAGAGTCTCGTAGAGGGGGGTAGAATTCCAGGTGTAGCGGTGAAATGCGTAGAGATCTGGAGGAATACCGGTGGCGAAGGCGGCCCCCTGGACGAAGACTGACGCTCAGGTGCGAAAGCGTGGGGAGCAAACA	d:Bacteria,p:Proteobacteria,c:Gammaproteobacteria,o:Enterobacterales
ZOTU504	ACGTAGGGTGCGAGCGTTAATCGGAATTACTGGGCGTAAAGCGTGCGCAGGCGGTTATATAAGACAGATGTGAAATCCCCGGGCTCAACCTGGGAACTGCGTTTGTGACTGTATGACTAGAGTACGGTAGAGGGGGGTGGAATTCCTGGTGTAGCAGTGAAATGCGTAGATATCAGGAGGAACATCGATGGCGAAGGCAGCCCCCTGGACCTGTACTGACGCTCATGCACGAAAGCGTGGGGAGCAAACA	d:Bacteria,p:Proteobacteria,c:Betaproteobacteria,o:Rhodocyclales,f:Zoogloeaceae
ZOTU505	ACGGAGGGTGCAAGCGTTATCCGGATTCACTGGGTTTAAAGGGTGCGTAGGTGGGTTGGTAAGTCAGTGGTGAAATCCCCGAGCTTAACTTGGGAACTGCCATTGATACTATCAGTCTTGAATACCGTGGAGGTCAGCGGAATATGTCATGTAGCGGTGAAATGCTTAGATATGACATAGAACACCAATTGCGAAGGCAGCTGGCTACTCGGATATTGACACTGAGGCACGAAAGCGTGGGGATCAAACA	d:Bacteria,p:Bacteroidetes,c:Chitinophagia,o:Chitinophagales,f:Chitinophagaceae,g:Terrimonas
ZOTU506	ACGTAGGGTGCAAGCGTTGTCCGGAATTACTGGGTGTAAAGGGAGCGTAGGCGGGATTGTAAGTTGGATGTGTAATGTACCGGCTCAACCGGTAACTTGCATTCAAAACTGCAGTTCTTGAGTGAAGTAGAGGCAGGCGGAATTCCTAGTGTAGCGGTGAAATGCGTAGATATTAGGAGGAACACCAGTGGCGAAGGCGGCCTGCTGGGCTTTTACTGACGCTGAGGCTCGAAAGCATGGGTAGCAAACA	d:Bacteria,p:Firmicutes,c:Clostridia,o:Clostridiales,f:Ruminococcaceae,g:Hydrogenoanaerobacterium
ZOTU507	ACGTAGGGTGCGAGCGTTAATCGGAATTACTGGGCGTAAAGCGTGCGCAGGCGGTTTTGTAAGACAGATGTGAAATCCCCGGGCTTAACCTGGGAACTGCGTTTGTGACTGCAAGGCTAGAGTACGGCAGAGGGGGGTGGAATTCCACGTGTAGCAGTGAAATGCGTAGAGATGTGGGGGAACACCGATGGCGAAGGCAGCCCCCTGGGCCTGTACTGACGCTCATGCACGAAAGCGTGGGGAGCAAACA	d:Bacteria,p:Proteobacteria,c:Betaproteobacteria,o:Rhodocyclales
ZOTU508	ACGTAGGGGGCAAGCGTTGTCCGGAATTATTGGGCGTAAAGCGCGCGCAGGCGGTCTCTTAAGTCTGATGTGAAAGCCCACGGCTCAACCGTGGAGGGTCATTGGAAACTGGGAGACTTGAGTGTAGGAGAGGAAAGCGGAATTCCACGTGTAGCGGTGAAATGCGTAGAGATGTGGAGGAACACCAGTGGCGAAGGCGGCTTTCTGGCCTATAACTGACGCTGAGGCGCGAAAGCGTGGGGAGCAAACA	d:Bacteria,p:Firmicutes,c:Bacilli,o:Bacillales,f:Bacillaceae_1
ZOTU509	ACGAAGGGGGCTAGCGTTGTTCGGAATTACTGGGCGTAAAGGGCGCGTAGGCGGCTTATCAAGTCAGGCGTGAAAGCCCCGGGCTTAACCTGGGAACTGCGCTTGAGACTGGTATGCTAGAGTACCGGAGAGGTGGGTGGAATTCCCAGTGTAGAGGTGAAATTCGTAGATATTGGGAAGAACACCGGTGGCGAAGGCGGCCCACTGGACGGTAACTGACGCTGAGGCGCGAAAGCGTGGGGAGCAAACA	d:Bacteria,p:Proteobacteria,c:Alphaproteobacteria,o:Rhodospirillales,f:Azospirillaceae,g:Niveispirillum
ZOTU510	ACGTAGGTGGCAAGCGTTGTCCGGAATTATTGGGCGTAAAGCGCGCGCAGGTGGTTCCTTAAGTCTGATGTGAAAGCCCACGGCTCAACCGTGGAGGGTCATTGGAAACTGGGGGACTTGAGTGCAGAAGAGGAAAGTGGAATTCCAAGTGTAGCGGTGAAATGCGTAGATATTTGGAGGAACACCAGTGGCGAAGGCGACTTTCTGGTCTGTAACTGACACTGAGGCGCGAAAGCGTGGGGAGCAAACA	d:Bacteria,p:Firmicutes,c:Bacilli,o:Bacillales,f:Bacillaceae_1,g:Bacillus
ZOTU511	ACGTAGGTGGCAAGCGTTGTCCGGAATTATTGGGCGTAAAGCGCGCGCAGGCGGCCTCTTAAGTCTGATGTGAAAGCCCCCGGCTCAACCGGGGAGGGCCATTGGAAACTGGGAGGCTTGAGTATAGGAGAGAAGAGTGGAATTCCACGTGTAGCGGTGAAATGCGTAGAGATGTGGAGGAACACCAGTGGCGAAGGCGACTCTTTGGCCTATAACTGACGCTGAGGCGCGAAAGCGTGGGGAGCAAACA	d:Bacteria,p:Firmicutes,c:Bacilli,o:Bacillales,f:Bacillales_Incertae_Sedis_XII,g:Exiguobacterium
ZOTU512	ACGGAGGGAGCTAGCGTTGTTCGGAATTACTGGGCGTAAAGCGCACGTAGGCGGCTACTCAAGTCAGAGGTGAAAGCCCGGGGCTCAACCCCGGAACTGCCTTTGAAACTAGGTAGCTAGAATCTTGGAGAGGTCAGTGGAATTCCGAGTGTAGAGGTGAAATTCGTAGATATTCGGAAGAACACCAGTGGCGAAGGCGACTGACTGGACAAGTATTGACGCTGAGGTGCGAAAGCGTGGGGAGCAAACA	d:Bacteria,p:Proteobacteria,c:Alphaproteobacteria,o:Sphingomonadales,f:Erythrobacteraceae,g:Novosphingobium
ZOTU513	ACGAAGGGTGCAAGCGTTACTCGGAATTACTGGGCGTAAAGCGTGCGTAGGTGGTTGTTTAAGTCTGTTGTGAAAGCCCTGGGCTCAACCTGGGAACTGCAGTGGAAACTGGACGACTAGAGTGTGGTAGAGGGTAGCGGAATTCCTGGTGTAGCAGTGAAATGCGTAGAGATCAGGAGGAACATCCATGGCGAAGGCAGCTACCTGGACCAACACTGACACTGAGGCACGAAAGCGTGGGGAGCAAACA	d:Bacteria,p:Proteobacteria,c:Gammaproteobacteria,o:Xanthomonadales,f:Xanthomonadaceae,g:Stenotrophomonas
ZOTU514	ACGGAGGGTGCAAGCGTTATCCGGATTCACTGGGTTTAAAGGGAGCGTAGGCGGGCAGTTAAGTCAGTGGTGAAATCTCTGGGCTTAACCCGGAAACTGCCATTGATACTATCTGTCTTGAATATTCTGGAGGTAAGCGGAATATGTCATGTAGCGGTGAAATGCTTAGATATGACATAGAACACCCATTGCGAAGGCAGCTTACTACGGGATTATTGACGCTGAGGCTCGAAAGCGTGGGGATCAAACA	d:Bacteria,p:Bacteroidetes,c:Chitinophagia,o:Chitinophagales,f:Chitinophagaceae,g:Lacibacter
ZOTU515	ACGAAGGGGGCTAGCGTTGCTCGGAATTACTGGGCGTAAAGGGCGCGTAGGCGGACAGTTTAGTCAGAGGTGAAAGCCCAGGGCTCAACCTTGGAATTGCCTTTGATACTGGCTGTCTTGAGTTCGGGAGAGGTGAGTGGAATGCCGAGTGTAGAGGTGAAATTCGTAGATATTCGGCGGAACACCAGTGGCGAAGGCGACTCACTGGCCCGATACTGACGCTGAGGCGCGAAAGCGTGGGGAGCAAACA	d:Bacteria,p:Proteobacteria,c:Alphaproteobacteria,o:Caulobacterales,f:Caulobacteraceae,g:Phenylobacterium
ZOTU516	ACGAAGGGTGCAAGCGTTAATCGGAATTACTGGGCGTAAAGCGCGCGTAGGTGGTTTGATAAGTTGGATGTGAAAGCCCCGGGCTCAACCTGGGAATTGCATCCAAAACTGTCTGACTAGAGTACGGTAGAGGGTAGTGGAATTTCCTGTGTAGCGGTGAAATGCGTAGATATAGGAAGGAACACCAGTGGCGAAGGCGACTACCTGGACTGATACTGACACTGAGGTGCGAAAGCGTGGGGAGCAAACA	d:Bacteria,p:Proteobacteria,c:Gammaproteobacteria,o:Pseudomonadales,f:Pseudomonadaceae,g:Pseudomonas
ZOTU517	ACGGAGGGTGCAAGCGTTAATCGGAATTACTGGGCGTAAAGCGCACGCAGGCGGTTTGTTAAGTCAGATGTGAAATCCCCGGGCTCAACCTGGGAACTGCATCTGATACTGGCAAGCTTGAGTCTCGTAGAGGGGGGTAGAATTCCAGGTGTAGCGGTGAAATGCGTAGAGATCTGGAGGAATACCGGTGGCGAAGGCGGCCCCCTGGACGAAGACTGACGCTCAGGTGCGAAAGCGTGGGGAGCAAACA	d:Bacteria,p:Proteobacteria,c:Gammaproteobacteria,o:Enterobacterales,f:Enterobacteriaceae
ZOTU518	ACGTAGGGTGCGAGCGTTAATCGGAATTACTGGGCGTAAAGCGTGCGCAGGCGGTTATACAAGACAGGCGTGAAATCCCCGGGCTTAACCTGGGAATGGCGCCTGTGACTGTATAGCTAGAGTGTGTCAGAGGGGGGTAGAATTCCACGTGTAGCAGTGAAATGCGTAGATATGTGGAGGAATACCAATGGCGAAGGCAGCCCCCTGGGATAACACTGACGCTCATGCACGAAAGCGTGGGGAGCAAACA	d:Bacteria,p:Proteobacteria,c:Betaproteobacteria,o:Burkholderiales,f:Burkholderiaceae,g:Polynucleobacter
ZOTU519	ACAGAGGGTGCAAGCGTTAATCGGAATTACTGGGCGTAAAGCGTGCGTAGACGGTTATCTAAGTCGGATGTGAAATCCCCGGGCTCAACCTGGGAATTGCATTCGAGACTGAATAGCTAGGGTGCGGAAGAGGGAAGCGGAATTTCCGGTGTAGCGGTGAAATGCGTAGATATCGGAAGGAACATCAGTGGCGAAAGCGGCTTCCTGGTCCAGCACCGACGTTCAGGCACGAAAGCGTGGGGAGCAAACA	d:Bacteria,p:Proteobacteria,c:Gammaproteobacteria,o:Gammaproteobacteria_incertae_sedis,g:Acidibacter
ZOTU520	ACGAAGGGGGCTAGCGTTGTTCGGAATTACTGGGCGTAAAGCGCACGTAGGCGGATCGGTCAGTTAGGGGTGAAATCCCGGGGCTCAACCCCGGAACTGCCTTTAATACTGCCGGTCTAGAGTCCGAGAGAGGTGAGTGGAATTCCGAGTGTAGAGGTGAAATTCGTAGATATTCGGAGGAACACCAGTGGCGAAGGCGGCTCACTGGCTCGGTACTGACGCTGAGGTGCGAAAGCGTGGGGAGCAAACA	d:Bacteria,p:Proteobacteria,c:Alphaproteobacteria,o:Rhizobiales,f:Phyllobacteriaceae
ZOTU522	ACAGAGGTCTCGAGCGTTGTTCGGATTCATTGGGCGTAAAGGGTGCGTAGGTGGTTCTGTAAGTCGGATGTGAAATCCCGGGGCTCAACCCCGGAACTGCATTCGATACTGCAGGGCTTGAGTGCTGGAGAGGAGATCGGAATTTACGGTGTAGCAGTGAAATGCGTAGATATCGTAAGGAAGACCGGTGGCGAAGGCGGATCTCTGGACAGCAACTGACACTGAGGCACGAAGGCCAGGGGAGCAAACG	d:Bacteria,p:Verrucomicrobia,c:Spartobacteria
ZOTU523	ACGTAGGGGGCAAGCGTTGTCCGGATTTATTGGGCGTAAAGGGTTCGCAGGCGGCCTTTTAAGTCAGATGTGAAAGACTACAGCTCAACTGTGGTAAGCATTTGAAACTGAAAGGCTTGAGTTAAGGAGAGGAAAGTGGAATTCCTAGTGTAGCGGTGAAATGCGTAGATATTAGGAGGAATACCAGTGGCGAAGGCGACTTTCTGGACTTATACTGACGCTGAGGAACGAAAGCGTGGGGAGCAAACAG	d:Bacteria,p:Firmicutes,c:Clostridia,o:Clostridiales,f:Tissierellaceae,g:Tissierella
ZOTU525	ACGGAGGGTGCAAGCGTTAATCGGAATAACTGGGCGTAAAGCGCACGCAGGCGGTTGGATAAGTCAGATGTGAAAGCCCCGGGCTCAACCTGGGAACTGCATTTGAAACTGTCTGACTAGAGTCTTGTAGAGGGGGGTAGAATTCCAGGTGTAGCGGTGAAATGCGTAGAGATCTGGAGGAATACCGGTGGCGAAGGCGGCCCCCTGGACAAAGACTGACGCTCAGGTGCGAAAGCGTGGGGAGCAAACA	d:Bacteria,p:Proteobacteria,c:Gammaproteobacteria,o:Aeromonadales,f:Aeromonadaceae
ZOTU526	ACGGAGGGTGCAAGCGTTATCCGGAATCATTGGGTTTAAAGGGTCCGCAGGCGGATTTATAAGTCAGTGGTGAAATCCTATCGCTTAACGATAGAACTGCCATTGATACTGTAGGTCTTGAATTCGGTCGAAGTGGGCGGAATGTGTAGTGTAGCGGTGAAATGCATAGATATTACACAGAACACCGATAGCGAAGGCAGCTCACTAGGCCTGGATTGACGCTCAGGGACGAAAGCGTGGGGATCAAACA	d:Bacteria,p:Bacteroidetes,c:Flavobacteriia,o:Flavobacteriales,f:Cryomorphaceae
ZOTU527	ACGTAGGTGGCAAGCGTTGTCCGGATTTACTGGGCGTAAAGGATGCGTAGGCGGATATTTAAGTCAGATGTGAAATACCCGGGCTCAACTTGGGTGCTGCATTTGAAACTGGATATCTAGAGTGCGGGAGAGGTAAGTGGAATTCCTAGTGTAGCGGTGAAATGCGTAGAGATTAGGAAGAACACCAGTGGCGAAGGCGACTTACTGGACCGTAACTGACGCTGAGGCATGAAAGCGTGGGGAGCAAACA	d:Bacteria,p:Firmicutes,c:Clostridia,o:Clostridiales,f:Clostridiaceae_1,g:Clostridium_sensu_stricto
ZOTU528	ACGGAGGATCCGAGCGTTATCCGGATTTATTGGGTTTAAAGGGTGCGTAGGCGGCTCATTAAGTCAGGGGTGAAAGACGGCAGCTCAACTGTCGCAGTGCCTTTGATACTGATGAGCTTGAATGTGGTTGAAGATGGCGGAATGAGACAAGTAGCGGTGAAATGCATAGATATGTCTCAGAACTCCGATTGCGAAGGCAGCTGTCTAAGTCATTATTGACGCTGATGCACGAAAGCGTGGGGATCGAACA	d:Bacteria,p:Bacteroidetes,c:Sphingobacteriia,o:Sphingobacteriales,f:Sphingobacteriaceae,g:Sphingobacterium
ZOTU529	ACGTAGGGGGCAAGCGTTATCCGGAATCATTGGGCGTAAAGGGTGCGTAGGCTGCCCTATAGGTCAGAGGTCAAAGGCTACGGCTCAACCGTAGTAAGCCTTTGAAACTGTAGGGCTTGAGTGCAGGAGAGGAGAGTGGAATTCCTAGTGTAGCGGTGAAATGCGTAGATATTAGGAGGAACACCAGTGGCGAAGGCGACTCTCTGGACTGCAACTGACGCTGAGGCACGAAAGCGTGGGTAGCGAACAG	d:Bacteria,p:Firmicutes,c:Clostridia,o:Clostridiales,f:Clostridiaceae_2,g:Alkaliphilus
ZOTU530	ACGTAGGGTGCGAGCGTTAATCGGAATTACTGGGCGTAAAGCGTGCGCAGGCGGTTGTGCAAGACAGATGTGAAATCCCCGGGCTTAACCTGGGAATTGCATTTGTGACTGCACGGCTAGAGTGTGTCAGAGGGGGGTAGAATTCCACGTGTAGCAGTGAAATGCGTAGATATGTGGAGGAATACCGATGGCGAAGGCAGCCCCCTGGGATAACACTGACGCTCATGCACGAAAGCGTGGGGAGCAAACA	d:Bacteria,p:Proteobacteria,c:Betaproteobacteria,o:Burkholderiales,f:Oxalobacteraceae
ZOTU531	ACGTAGGGTGCGAGCGTTAATCGGAATTACTGGGCGTAAAGCGTGCGCAGGCGGTTGTGCAAGACAGATGTGAAATCCCCGGGCTCAACCTGGGAATTGCATTTGTGACTGCACGGCTAGAGTGTGTCAGAGGGGGGTAGAATTCCACGTGTAGCAGTGAAATGCGTAGATATGTGGAGGAATACCGATGGCGAAGGCAGCCCCCTGGGATAACACTGACGCTCATGCACGAAAGCGTGGGGAGCAAACA	d:Bacteria,p:Proteobacteria,c:Betaproteobacteria,o:Burkholderiales,f:Oxalobacteraceae
ZOTU532	ACGTAGGGCGCGAGCGTTGTCCGGATTTATTGGGCGTAAAGAGCTCGTAGGCGGCTTGTCGCGTCGACCGTGAAAACTTGGGGCTCAACCCCAAGCCTGCGGTCGATACGGGCAGGCTAGAGTTCGGTAGGGGAGACTGGAATTCCTGGTGTAGCGGTGAAATGCGCAGATATCAGGAGGAACACCGGTGGCGAAGGCGGGTCTCTGGGCCGATACTGACGCTGAGGAGCGAAAGCGTGGGGAGCGAACA	d:Bacteria,p:Actinobacteria,c:Actinobacteria,o:Micromonosporales,f:Micromonosporaceae,g:Micromonospora
ZOTU533	ACGGGAGTGGCAAGCGTTATCCGGAATTATTGGGCGTAAAGCGTCCGCAGGCGGCCTTGAAAGTCTGTCGTTAAAGCGTGGAGCTTAACTCCATTTCAGCGATGGAAACTACAAGGCTTGAGTGTGGTAGGGGCAGAGGGAATTCCCGGTGTAGCGGTGAAATGCGTAGATATCGGGAAGAACACCAGTGGCGAAGGCGCTCTGCTGGGCCATAACTGACGCTCATGGACGAAAGCCAGGGGAGCGAAAG	d:Bacteria,p:Cyanobacteria/Chloroplast,c:Cyanobacteria,f:Family_II,g:GpIIa
ZOTU535	ACGTAGGGTGCGAGCGTTAATCGGAATTACTGGGCGTAAAGCGTGCGCAGGCGGTTGTGTAAGACAGGTGTGAAATCCCCGGGCTTAACCTGGGAACTGCGCTTGTGACTGCACAGCTAGAGTACGGCAGAGGGGGGTGGAATTCCTGGTGTAGCAGTGAAATGCGTAGATATCAGGAGGAACACCGATGGCGAAGGCAGCCCCCTGGGCCTGTACTGACGCTCATGCACGAAAGCGTGGGGAGCAAACA	d:Bacteria,p:Proteobacteria,c:Betaproteobacteria,o:Rhodocyclales
ZOTU536	ACGTAGGTGGCAAGCGTTGTCCGGAATTATTGGGCGTAAAGCGCGCGCAGGCGGTCTCTTAAGTCTGATGTGAAAGCCCACGGCTCAACCGTGGAGGGTCATTGGAAACTGGGAGACTTGAGTGCAGAAGAGGAGAGTGGAATTCCATGTGTAGCGGTGAAATGCGTAGATATATGGAGGAACACCAGTGGCGAAGGCGACTCTCTGGTCTGTAACTGACGCTGAGGCGCGAAAGCGTGGGGAGCAAACA	d:Bacteria,p:Firmicutes,c:Bacilli,o:Bacillales
ZOTU537	ACGGAGGATCCAAGCGTTATCCGGAATCATTGGGTTTAAAGGGTCCGTAGGCGGTTTAATAAGTCAGTGGTGAAAGCCCATCGCTTAACGATGGAACGGCCATTGATACTGTTAGACTTGAATTATTAGGAAGTAACTAGAATATGTAGTGTAGCGGTGAAATGCTTAGATATTACATGGAATACCAATTGCGAAGGCAGGTTACTACTAATATATTGACGCTGATGGACGAAAGCGTGGGGAGCGAACA	d:Bacteria,p:Bacteroidetes,c:Flavobacteriia,o:Flavobacteriales,f:Flavobacteriaceae,g:Flavobacterium
ZOTU538	ACGTAGGGTGCAAGCGTTAATCGGAATTACTGGGCGTAAAGCGTGCGCAGGCGGTTTTATAAGACAGAGGTGAAATCCCCGGGCTCAACCTGGGAACTGCCTTTGTGACTGTAAGGCTAGAGTGTGTCAGAGGGGGGTAGAATTCCACGTGTAGCAGTGAAATGCGTAGATATGTGGAGGAATACCGATGGCGAAGGCAGCCCCCTGGGATAACACTGACGCTCATGCACGAAAGCGTGGGGAGCAAACA	d:Bacteria,p:Proteobacteria,c:Betaproteobacteria,o:Burkholderiales,f:Oxalobacteraceae,g:Undibacterium
ZOTU539	ACGTAGGTGGCAAGCGTTGTCCGGAATTATTGGGCGTAAAGCGCGCGCAGGCGGTCCTTTAAGTCTGATGTGAAAGCCCACGGCTCAACCGTGGAAGGTCATTGGAAACTGGAGGACTTGAGTACAGAAGAGGAAAGCGGAATTCCACGTGTAGCGGTGAAATGCGTAGAGATGTGGAGGAACACCAGTGGCGAAGGCGGCTTTCTGGTCTGTAACTGACGCTGAGGCGCGAAAGCGTGGGGAGCAAACA	d:Bacteria,p:Firmicutes,c:Bacilli,o:Bacillales,f:Planococcaceae,g:Sporosarcina
ZOTU540	ACGTAGGGGGCGAGCGTTGTCCGGAATTATTGGGCGTAAAGCGCGCGCAGGCGGTCCTTTAAGTCTGATGTGAAAGCCCACGGCTTAACCGTGGAGGGTCATTGGAAACTGGAGGACTTGAGTGCAGAAGAGGAGAGTGGAATTCCATGTGTAGCGGTGAAATGCGTAGAGATATGGAGGAACACCAGTGGCGAAGGCGACTCTCTGGTCTGCAACTGACGCTGAGGCGCGAAAGCGTGGGTAGCGAACA	d:Bacteria,p:Firmicutes,c:Bacilli,o:Bacillales,f:Bacillaceae_2
ZOTU541	ACGTAGGATCCGAGCGTTGTCCGGATTTACTGGGTATAAAGGGTGCGTAGGCGGGTTTGTGCTTCAGAGGTTAAAGACCGCAGCTCAACTGCGGGAGTGCCTCTGATAAGGCAAATCTTGGATATGAGAGGGGTAGGTAGAATTCCTGGTGTAGCGGTGAAATGCGTAGATATCAGGAGGAATACCAGTGGCGAAGGCGGCCTACTGGCTCATAATCGACGCTGAGGCACGAAAGCGTGGGGATCAAACA	d:Bacteria
ZOTU543	ACGAAGGGTGCAAGCGTTACTCGGAATTACTGGGCGTAAAGCGTGCGTAGGTGGTTGTTTAAGTCTGTCGTGAAAGCCCTGGGCTCAACCTGGGAATTGCGATGGAAACTGGGCGACTAGAGTGTGGCAGAGGATAGTGGAATTCCTGGTGTAGCAGTGAAATGCGTAGAGATCAGGAGGAACATCCGTGGCGAAGGCGACTGTCTGGGCCAACACTGACACTGAGGCACGAAAGCGTGGGGAGCAAACA	d:Bacteria,p:Proteobacteria,c:Gammaproteobacteria,o:Xanthomonadales,f:Xanthomonadaceae,g:Stenotrophomonas
ZOTU544	ACGTAGGGGGCGAGCGTTGTCCGGAATTACTGGGTGTAAAGGGTGCGTAGGCGGCCTTGCAAGTCAGATGTGAAAGATCACGGCTTAACTGTGGTAAGCATTTGAAACTGTAAGGCTTGAGTGCAGGAGAGGAGAGTGGAATTCCTAGTGTAGCGGTGAAATGCGTAGATATTAGGAAGAATATCAGTGGCGAAGGCGGCTCTCTGGACTGCAACTGACGCTGAGGCACGAAAGCGTGGGGAGCAAACAG	d:Bacteria,p:Firmicutes,c:Clostridia,o:Clostridiales,f:Tissierellaceae,g:Anaerosalibacter
ZOTU545	ACGAAGGGTGCAAGCGTTACTCGGAATTACTGGGCGTAAAGCGTGCGTAGGTGGTTGTTTAAGTCTGTCGTGAAAGCCCTGGGCTCAACCTGGGAATTGCGATGGATACTGGGCGACTAGAGTGTGGTAGAGGGTGGCGGAATTCCCGGTGTAGCAGTGAAATGCGTAGAGATCGGGAGGAACATCCGTGGCGAAGGCGGCCACCTGGGCCAACACTGACACTGAGGCACGAAAGCGTGGGGAGCAAACA	d:Bacteria,p:Proteobacteria,c:Gammaproteobacteria,o:Xanthomonadales,f:Xanthomonadaceae,g:Pseudoxanthomonas
ZOTU546	ACGAACCGTACAAACGTTACTCGGAATTACTGGGCTTAAAGGGTGCGTAGGCTGCGCAGAAAGTTGGGTGTGAAAGCCCTCGGCTCAACCGGGGAATTGCATTCAAAACTACTGTGCTCGAGGGAGACAGAGGTAAGCGGAACTCAAGGTGGAGCGGTGAAATGCGTTGATATCTTGAGGAACACCGGTGGCGAAGGCGGCTTACTGGGTCTCTTCTGACGCTGAGGCACGAAAGCTAAGGTAGCAAACG	d:Bacteria,p:Planctomycetes,c:Planctomycetacia,o:Pirellulales
ZOTU547	ACGTAGGGGGCAAGCGTTGTCCGGAATTATTGGGCGTAAAGCGCGCGCAGGCGGTCATGTAAGTCTGGTGTTTAATCCCGGGGCTCAACCCCGGATCGCACTGGAAACTGTGTGACTTGAGTGCAGAAGAGGAGAGTGGAATTCCACGTGTAGCGGTGAAATGCGTAGAGATGTGGAGGAACACCAGTGGCGAAGGCGACTCTCTGGGCTGTAACTGACGCTGAGGCGCGAAAGCGTGGGGAGCAAACAG	d:Bacteria,p:Firmicutes,c:Bacilli,o:Bacillales,f:Paenibacillaceae_1,g:Paenibacillus
ZOTU548	ACGGAGGATCCAAGCGTTATCCGGAATCATTGGGTTTAAAGGGTCCGTAGGCGGTTTTATAAGTCAGTGGTGAAATCCGGCAGCTTAACTGTCGAACTGCCATTGATACTGTAGGACTTGAATCATTGTGAAGTAACTAGAATATGTAGTGTAGCGGTGAAATGCTTAGATATTACATGGAATACCAATTGCGAAGGCAGGTTACTAACACTGTATTGACGCTGATGGACGAAAGCGTGGGGAGCGAACA	d:Bacteria,p:Bacteroidetes,c:Flavobacteriia,o:Flavobacteriales,f:Flavobacteriaceae,g:Flavobacterium
ZOTU549	ACGAAGGGGGCTAGCGTTGTTCGGAATCACTGGGCGTAAAGCGCACGTAGGCGGATCTTTAAGTCAGGGGTGAAATCCCGAGGCTCAACCTCGGAACTGCCTTTGATACTGGGGGTCTAGAGTCCGGGAGAGGTGAGTGGAACTGCGAGTGTAGAGGTGAAATTCGTAGATATTCGCAAGAACACCAGTGGCGAAGGCGGCTCACTGGCCCGGTACTGACGCTGAGGTGCGAAAGCGTGGGGAGCAAACA	d:Bacteria,p:Proteobacteria,c:Alphaproteobacteria,o:Rhizobiales
ZOTU550	ACGTAGGTCCCGAGCGTTGTCCGGATTTATTGGGCGTAAAGCGAGCGCAGGTGGTTTAATAAGTCTGATGTAAAAGGCAGTGGCTCAACCATTGTGTGCATTGGAAACTGTTAGACTTGAGTGCAGTAGAGGAGAGTGGAATTCCATGTGTAGCGGTGAAATGCGTAGATATATGGAGGAACACCGGTGGCGAAAGCGGCTCTCTGGACTGTCACTGACACTGAGGCTCGAAAGCGTGGGTAGCAAACAG	d:Bacteria,p:Firmicutes,c:Bacilli,o:Lactobacillales,f:Streptococcaceae,g:Lactococcus
ZOTU551	ACGAAGGGGGCTAGCGTTGTTCGGAATCACTGGGCGTAAAGCGCACGTAGGCGGATTGTTAAGTCAGGGGTGAAAGCCTGGAGCTCAACTCCAGAACTGCCCTTGATACTGGCAATCTCGAGTCCGGAAGAGGTAAGTGGAACTGCGAGTGTAGAGGTGAAATTCGTAGATATTCGCAAGAACACCAGTGGCGAAGGCGGCTTACTGGTCCGGTACTGACGCTGAGGTGCGAAAGCGTGGGGAGCAAACA	d:Bacteria,p:Proteobacteria,c:Alphaproteobacteria,o:Rhizobiales,f:Xanthobacteraceae,g:Starkeya
ZOTU552	ACGGAGGGTGCAAGCGTTAATCGGAATTACTGGGCGTAAAGCGCACGCAGGCGGTTGGATAAGTCAGATGTGAAAGCCCCGGGCTCAACCTGGGAACTGCATTTGAAACTGTTCGACTAGAGTCTTGTAGAGGGGGGTAGAATTCCAGGTGTAGCGGTGAAATGCGTAGAGATCTGGAGGAATACCGGTGGCGAAGGCGGCCCCCTGGACAAAGACTGACGCTCAGGTGCGAAAGCGTGGGGAGCAAACA	d:Bacteria,p:Proteobacteria,c:Gammaproteobacteria,o:Aeromonadales,f:Aeromonadaceae
ZOTU554	ACGGAGGGAGCTAGCGTTGTTCGGAATTACTGGGCGTAAAGCGCACGTAGGCGGTTATTCAAGTCAGAGGTGAAAGCCCGGGGCTCAACCCCGGAACTGCCTTTGAAACTAGATGACTGGAATCTTGGAGAGGTCAGTGGAATTCCGAGTGTAGAGGTGAAATTCGTAGATATTCGGAAGAACACCAGTGGCGAAGGCGACTGACTGGACAAGTATTGACGCTGAGGTGCGAAAGCGTGGGGAGCAAACA	d:Bacteria,p:Proteobacteria,c:Alphaproteobacteria,o:Sphingomonadales,f:Erythrobacteraceae,g:Novosphingobium
ZOTU555	ACGAAGGGGGCTAGCGTTGTTCGGATTTACTGGGCGTAAAGCGTGCGTAGGCGGCTTATCAAGTCAGAAGTGAAAGCCCGGGGCTCAACTCCGGAATGGCTTTTGAGACTGGTAGGCTGGAGTTCGGGAGAGGGTAGTGGAATTCCCAGTGTAGAGGTGAAATTCGTAGATATTGGGAAGAACACCGGTGGCGAAGGCGGCTGCCTGGCCCGAAACTGACGCTGAGGCACGAAAGCGTGGGGAGCAAACA	d:Bacteria,p:Proteobacteria,c:Alphaproteobacteria,o:Rhodospirillales,f:Geminicoccaceae,g:Tistrella
ZOTU556	ACGTAGGGTGCAAGCGTTAATCGGAATTACTGGGCGTAAAGCGTGCGCAGGTGGTTCGTTAAGACAGTTGTGAAATCCCCGGGCTTAACCTGGGAACTGCAATTGTGACTGGCGGACTAGAGTTTGGCAGAGGGGGGTGGAATTCCTGGTGTAGCAGTGAAATGCGTAGATATCAGGAGGAACACCGATGGCGAAGGCAGCCCCCTGGGCCATGACTGACACTCATGCACGAAAGCGTGGGGAGCAAACA	d:Bacteria,p:Proteobacteria,c:Betaproteobacteria
ZOTU557	ACGTAGGTGGCAAGCGTTGTCCGGAATTATTGGGCGTAAAGCGCGCGCAGGCGGTTTCTTAAGTCTGATGTGAAAGCCCCCGGCTCAACCGGGGAGGGTCATTGGAAACTGGGAAACTTGAGTGCAGAAGAGGAGAGTGGAATTCCACGTGTAGCGGTGAAATGCGTAGAGATGTGGAGGAACACCAGTGGCGAAGGCGACTCTCTGGTCTGTAACTGACGCTGAGGCGCGAAAGCGTGGGGAGCGAACA	d:Bacteria,p:Firmicutes,c:Bacilli,o:Bacillales,f:Bacillaceae_1
ZOTU558	ACGAAGGGGGCTAGCGTTACTCGGAATTACTGGGCGTAAAGGGCGCGTAGGCGGCTCGACCAGTCAGGCGTGAAATTCCTGGGCTTAACCTGGGGACTGCGCTTGATACTGTTGGGCTTGAGGCCGAGAGAGGGTGGTGGAATTCCCAGTGTAGAGGTGAAATTCGTAGATATTGGGAAGAACACCGGTGGCGAAGGCGACCACCTGGCTCGGTACTGACGCTGAGGCGCGACAGCGTGGGGAGCAAACA	d:Bacteria,p:Proteobacteria,c:Alphaproteobacteria,o:Rhodospirillales,f:Acetobacteraceae,g:Roseomonas
ZOTU559	ACGAAGGATCCAAGCGTTGTCCGGATTTACTGGGTTTAAAGGGTGCGTAGGCGGACCGATAAGTCAGTGGTGAAAGCCCATAGCTCAACTATGGAACTGCCATTGAAACTGCCGGTCTTGAATTCGGTTGAGGCAGATGGAATATAACATGTAGCGGTGAAATGCTTAGATATGTTATAGAACACCGATTGCGAAGGCAGTCTGCTAAGTCGACATTGACGCTGAGGCACGAAAGCGTGGGGAGCGAACA	d:Bacteria,p:Bacteroidetes
ZOTU560	ACGAAGGGGGCTAGCGTTGTTCGGAATCACTGGGCGTAAAGGGCGCGTAGGCGGCTTGATAAGTCGGGGGTGAAAGCCTGTGGCTCAACCACAGAATTGCCTTCGATACTGTCTGGCTTGAGACCGGAAGAGGTAAGTGGAACTGCGAGTGTAGAGGTGAAATTCGTAGATATTCGCAAGAACACCAGTGGCGAAGGCGGCTTACTGGTCCGGTTCTGACGCTGAGGCGCGAAAGCGTGGGGAGCAAACA	d:Bacteria,p:Proteobacteria,c:Alphaproteobacteria,o:Rhizobiales,f:Methylobacteriaceae,g:Microvirga
ZOTU561	ACGGAGGATCCGAGCGTTATCCGGATTTATTGGGTTTAAAGGGTGCGTAGGCGGAATAATAAGTCAGTTGTGAAAGTTTGCGGCTCAACCGTAAAATTGCAGTTGATACTGTTATTCTTGAGTGTACATAAGGTAGGCGGAATTCGTGGTGTAGCGGTGAAATGCTTAGATATCACGAAGAACTCCAATTGCGAAGGCAGCTTACCGGGGTACAACTGACGCTGAGGCACGAAAGTGTGGGTATCAAACA	d:Bacteria,p:Bacteroidetes,c:Bacteroidia,o:Bacteroidales,f:Bacteroidaceae,g:Bacteroides
ZOTU563	ACGGAGGGTGCAAGCGTTAATCGGAATTACTGGGCGTAAAGCGCATGCAGGTGGTTTGTTAAGTCAGATGTGAAAGCCCTGGGCTCAACCTAGGAATCGCATTTGAAACTGACAAGCTAGAGTACTGTAGAGGGGGGTAGAATTTCAGGTGTAGCGGTGAAATGCGTAGAGATCTGAAGGAATACCGGTGGCGAAGGCGGCCCCCTGGACAGATACTGACACTCAGATGCGAAAGCGTGGGGAGCAAACA	d:Bacteria,p:Proteobacteria,c:Gammaproteobacteria,o:Vibrionales,f:Vibrionaceae,g:Vibrio
ZOTU564	ACGTAGGGGGCAAGCGTTGTCCGGAATTATTGGGCGTAAAGCGCGCGCAGGCGGTCATGTAAGTCTGGTGTTTAATCCCGGGGCTCAACCCCGGATCGCACTGGAAACTGCGTGACTTGAGTGCAGAAGAGGAGAGTGGAATTCCACGTGTAGCGGTGAAATGCGTAGAGATGTGGAGGAACACCAGTGGCGAAGGCGACTCTCTGGGCTGTAACTGACGCTGAGGCGCGAAAGCGTGGGGAGCAAACAG	d:Bacteria,p:Firmicutes,c:Bacilli,o:Bacillales,f:Paenibacillaceae_1,g:Paenibacillus
ZOTU565	ACGTAGGGTGCGAGCGTTAATCGGAATTACTGGGCGTAAAGCGTGCGCAGGCGGTTTTGTAAGTCAGATGTGAAATCCCCGAGCTCAACTTGGGAACTGCGTTTGAAACTACAAGGCTAGAATATGTCAGAGGGGGGTAGAATTCCACGTGTAGCAGTGAAATGCGTAGAGATGTGGAGGAATACCAATGGCGAAGGCAGCCCCCTGGGATAATATTGACGCTCATGCACGAAAGCGTGGGGAGCAAACA	d:Bacteria,p:Proteobacteria,c:Betaproteobacteria,o:Nitrosomonadales,f:Methylophilaceae
ZOTU566	ACGTAGGTGGCAAGCGTTGTCCGGAATTATTGGGCGTAAAGCGCGCGCAGGCGGTCTCTTAAGTCTGATGTGAAATCTCGCGGCTCAACCGCGAGCGGTCATTGGAAACTGGGAGACTTGAGTGCAGAAGAGGAGAGTGGAATTCCATGTGTAGCGGTGAAATGCGTAGATATATGGAGGAACACCAGTGGCGAAGGCGACTCTCTGGTCTGTAACTGACGCTGAGGCGCGAAAGCGTGGGGAGCAAACA	d:Bacteria,p:Firmicutes,c:Bacilli,o:Bacillales
ZOTU567	ACGTAGGGTGCGAGCGTTAATCGGAATTACTGGGCGTAAAGCGTGCGCAGGCGGTTGTGTAAGTCAGATGTGAAATCCCCGGGCTCAACCTGGGAACTGCATTTGAGACTGCACGGCTAGAGTGTGACAGAGGGGGGTAGAATTCCACGTGTAGCAGTGAAATGCGTAGAGATGTGGAGGAATACCGATGGCGAAGGCAGCCCCCTGGGTTACTACTGACGCTCATGCACGAAAGCGTGGGGAGCAAACA	d:Bacteria,p:Proteobacteria,c:Betaproteobacteria,o:Rhodocyclales
ZOTU568	ACGTAGGGTGCAAGCGTTAATCGGAATTACTGGGCGTAAAGCGTGCGCAGGCGGTTATGCAAGACAGATGTGAAATCCCCGGGCTCAACCTGGGAACTGCATTTGTGACTGCATAGCTAGAGTACGGTAGAGGGGGATGGAATTCCACGTGTAGCAGTGAAATGCGTAGATATGTGGAGGAACACCGATGGCGAAGGCAATCCCCTGGACCTGTACTGACGCTCATGCACGAAAGCGTGGGGAGCAAACA	d:Bacteria,p:Proteobacteria,c:Betaproteobacteria,o:Burkholderiales,f:Comamonadaceae
ZOTU569	ACGGGAGTGGCAAGCGTTATCCGGAATTATTGGGCGTAAAGCGTCCGCAGGCGGTTTTGTAAGTCTGTCGTTAAAGCGTGGAGCTTAACTCCATTTAAGCGATGGAAACTGCAAGACTAGAGTGTGGTAGGGGCAGAGGGAATTCCCGGTGTAGCGGTGAAATGCGTAGATATCGGGAAGAACACCAGTGGCGAAGGCGCTCTGCTGGGCCATAACTGACGCTCATGGACGAAAGCCAGGGGAGCGAAAG	d:Bacteria,p:Cyanobacteria/Chloroplast,c:Cyanobacteria,f:Family_II,g:GpIIa
ZOTU570	ACGAGCTCCCCAAACGTTATTCGGTATTACTGGGCTTAAAGAGTTCGTAGGCGGCGAAGTAGGTGAGGTGTGAAAGCCCTCGGCTCAACCGAGGAACTGCGCTTCAAACCACTTTGCTAGAGGGAGATAGGGGTAAGCGGAACAGATGGTGGAACGGTGAAATGTATTGATATCATCTGGAACACCGGTGGCGAAAGCGGCTTACTGGGTCTTTTCTGACGCTGAGGAACGAAAGCTAGGGTAGCGAACG	d:Bacteria,p:Planctomycetes,c:Planctomycetacia,o:Pirellulales
ZOTU571	ACGGAGGGTGCAAGCGTTATCCGGATTCACTGGGTTTAAAGGGTGCGTAGGCGGGCGAATAAGTCTGTGGTGAAATCTCTGAGCTTAACTCGGAAACTGCCATGGATACTATTTGTCTTGAATGTTGTGGAGGTGAGCGGAATATGTCATGTAGCGGTGAAATGCTTAGATATGACATAGAACACCAATTGCGAAGGCAGCTCACTACACAAATATTGACGCTGAGGCACGAAAGCGTGGGGATCAAACA	d:Bacteria,p:Bacteroidetes,c:Chitinophagia,o:Chitinophagales,f:Chitinophagaceae,g:Flavihumibacter
ZOTU572	ACGAAGGGGGCTAGCGTTGTTCGGAATTACTGGGCGTAAAGCGCACGTAGGCGGATATTTAAGTCAGGGGTGAAATCCCAGAGCTCAACTCTGGAACTGCCTTTGATACTGGGTATCTCGAGTATGGAAGAGGTAAGTGGAATTCCGAGTGTAGAGGTGAAATTCGTAGATATTCGGAGGAACACCAGTGGCGAAGGCGGCTTACTGGTCCATTACTGACGCTGAGGTGCGAAAGCGTGGGGAGCAAACA	d:Bacteria,p:Proteobacteria,c:Alphaproteobacteria,o:Rhizobiales,f:Rhizobiaceae,g:Rhizobium
ZOTU573	ACGAAGGGGGCTAGCGTTGTTCGGATTTACTGGGCGTAAAGCGCACGTAGGCGGACTTTTAAGTCAGGGGTGAAATCCCGGGGCTCAACCCCGGAACTGCCTTTGATACTGGAAGTCTTGAGTATGGTAGAGGTGAGTGGAATTCCGAGTGTAGAGGTGAAATTCGTAGATATTCGGAGGAACACCAGTGGCGAAGGCGGCTCACTGGACCATTACTGACGCTGAGGTGCGAAAGCGTGGGGAGCAAACA	d:Bacteria,p:Proteobacteria,c:Alphaproteobacteria,o:Rhizobiales,f:Brucellaceae,g:Brucella
ZOTU574	ACGGAGGATTCGAGCGTTGTCCGGATTTATTGGGTTTAAAGGGTGCGTAGGCGGATTTTTAAGTCAGTGGTGAAAGCCTGCAGCTCAACTGTAGAATTGCCATTGAAACTGAAAATCTTGAATTTGGTTAAAGTAGGCGGAATGTATCATGTAGCGGTGAAATGCTTAGATATGATACAGAACACCGATAGCGAAGGCAGCTTGCTGAACCAATATTGACGCTGAGGCACGAAAGCGTGGGGAGCAAACA	d:Bacteria,p:Bacteroidetes
ZOTU575	ACGGAGGGTGCAAGCGTTATCCGGAATCATTGGGTTTAAAGGGTCCGCAGGCGGATTTATAAGTCAGTGGTGAAATCCTGCAGCTCAACTGCAGAACTGCCATTGATACTGTAAGTCTTGAATTTGATCGGAGTGGGCGGAATGTGTAGTGTAGCGGTGAAATGCATAGATATTACACAGAACACCGATAGCGAAGGCAGCTCACTAGGTTATAATTGACGCTCATGGACGAAAGCGTGGGGATCAAACA	d:Bacteria,p:Bacteroidetes,c:Flavobacteriia,o:Flavobacteriales
ZOTU577	ACGAAGGGGGCTAGCGTTGCTCGGAATTACTGGGCGTAAAGGGCGCGTAGGCGGCTTAGTCAGTCAGGCGTGAAATTCCTGGGCTTAACCTGGGGGCTGCGTTTGAGACGGCTAGGCTAGAGGGTAGGAGAGGGTCGTGGAATTCCCAGTGTAGAGGTGAAATTCGTAGATATTGGGAAGAACACCGGTGGCGAAGGCGGCGACCTGGCCTATTACTGACGCTGAGGCGCGACAGCGTGGGGAGCAAACA	d:Bacteria,p:Proteobacteria,c:Alphaproteobacteria,o:Rhodospirillales,f:Acetobacteraceae,g:Roseomonas
ZOTU578	ACGAAGGGTGCAAGCGTTGCTCGGAATTATTGGGCGTAAAGGGTAGGTAGGTTGTTACGTATGTCTGGGGTGAAATCCCTGAGCTTAACTCAGGAAGTGCCTTGGAAACGGCGTAACTAGAGTGCTAGAGAGGTTCGTGGAATTCCCAGTGTAGCGGTGAAATGCGTAGAGATTGGGAGGAACACCAGAGGCGAAGGCGGCGAACTGGATAGCAACTGACACTGAACTACGAAAGCGTGGGTAGCAAACA	d:Bacteria
ZOTU579	ACGGAGGGTGCAAGCGTTATCCGGATTCACTGGGTTTAAAGGGTGTGTAGGCGGGTATTTAAGTCAGTGGTGAAATCTCCGAGCTCAACTCGGAAACTGCCATTGATACTATTTATCTTGAATATTGTTGAGGTAGGCGGAATATGTCATGTAGCGGTGAAATGCTTAGATATGACATAGAACACCGATTGCGAAGGCAGCTTGCTAAACAATTATTGACGCTGAGGCACGAAAGCGTGGGGATCAAACA	d:Bacteria,p:Bacteroidetes,c:Chitinophagia,o:Chitinophagales,f:Chitinophagaceae,g:Rurimicrobium
ZOTU580	ACGGAGGGTGCAAGCGTTAATCGGAATTACTGGGCGTAAAGCGCACGCAGGCGGTTTGTTAAGTCAGATGTGAAATCCCCGCGCTTAACGTGGGAACTGCATTTGAAACTGGCAAGCTAGAGTCTTGTAGAGGGGGGTAGAATTCCAGGTGTAGCGGTGAAATGCGTAGAGATCTGGAGGAATACCGGTGGCGAAGGCGGCCCCCTGGACAAAGACTGACGCTCAGGTGCGAAAGCGTGGGGAGCAAACA	d:Bacteria,p:Proteobacteria,c:Gammaproteobacteria,o:Enterobacterales,f:Yersiniaceae
ZOTU581	ACGGAGGATCCGAGCGTTATCCGGATTTATTGGGTTTAAAGGGTGCGTAGGCGGCCTATTAAGTCAGGGGTGAAATACGGTGGCTCAACCATCGCAGTGCCTTTGATACTGATGGGCTTGAATCCATTTGAAGTGGGCGGAATAAGACAAGTAGCGGTGAAATGCATAGATATGTCTTAGAACTCCGATTGCGAAGGCAGCTCACTAAGCTGGTATTGACGCTGATGCACGAAAGCGTGGGGATCGAACA	d:Bacteria,p:Bacteroidetes,c:Sphingobacteriia,o:Sphingobacteriales,f:Sphingobacteriaceae,g:Sphingobacterium
ZOTU582	ACGTAGGTGGCAAGCGTTGTCCGGAATTATTGGGCGTAAAGCGCGCGCAGGTGGCTATGTAAGTCTGATGTTAAAGCCCGGGGCTCAACCTCGGTTCGCATTGGAAACTGCGTAGCTTGAGTGCAGGAGAGGAAAGTGGTATTCCACGTGTAGCGGTGAAATGCGTAGAGATGTGGAGGAACACCAGTGGCGAAGGCGACTTTCTGGCCTGTAACTGACACTGAGGCGCGAAAGCGTGGGGAGCAAACAG	d:Bacteria,p:Firmicutes,c:Bacilli,o:Bacillales,f:Paenibacillaceae_1,g:Brevibacillus
ZOTU583	ACGAAGGGGGCTAGCGTTGCTCGGAATTACTGGGCGTAAAGGGAGCGTAGGCGGACATTTAAGTCAGAGGTGAAATCCCGGAGCTTAACTTCGGAACTGCCTTTGATACTGGATGTCTTGAGTGTGAGAGAGGTATGTGGAACTCCGAGTGTAGAGGTGAAATTCGTAGATATTCGGAAGAACACCAGTGGCGAAGGCGACATACTGGCTCATTACTGACGCTGAGGCTCGAAAGCGTGGGGAGCAAACA	d:Bacteria,p:Proteobacteria,c:Alphaproteobacteria,o:Caulobacterales,f:Caulobacteraceae,g:Brevundimonas
ZOTU584	ACGGAGGGAGCTAGCGTTGTTCGGAATTACTGGGCGTAAAGCGCACGTAGGCGGCTTTTTAAGTCAGGGGTGAAATCCCGGGGCTCAACCCCGGAACTGCCCTTGAAACTGGGAAGCTAGAATCTTGGAGAGGCGAGTGGAATTCCGAGTGTAGAGGTGAAATTCGTAGATATTCGGAAGAACACCAGTGGCGAAGGCGACTCGCTGGACAAGTATTGACGCTGAGGTGCGAAAGCGTGGGGAGCAAACA	d:Bacteria,p:Proteobacteria,c:Alphaproteobacteria,o:Sphingomonadales,f:Erythrobacteraceae,g:Porphyrobacter
ZOTU585	ACGTAGGTGGCAAGCGTTGTCCGGATTTACTGGGCGTAAAGGATGCGTAGGCGGATATTTAAGTGGGATGTGAAATACCTGAGCTCAACTCGGGTGCTGCATTCCAAACTGGATATCTAGAGTGTCGGAGGGGAAAGCGGAATTCCTAGTGTAGCGGTGAAATGCGTAGAGATTAGGAAGAACACCAGTGGCGAAGGCGGCTTTCTGGACGATAACTGACGCTGAGGCATGAAAGCGTGGGGAGCAAACA	d:Bacteria,p:Firmicutes,c:Clostridia,o:Clostridiales,f:Clostridiaceae_1,g:Clostridium_sensu_stricto
ZOTU586	ACGTAGGGTGCAAGCGTTAATCGGAATTACTGGGCGTAAAGCGTGCGCAGGCGGTTATGCAAGACAGATGTGAAATCCCCGGGCTTAACCTGGGAACTGCATTTGTGACTGCATAGCTAGAGTGCGGCAGAGGGGGATGGAATTCCGCGTGTAGCAGTGAAATGCGTAGATATGCGGAGGAACACCGATGGCGAAGGCAATCCCCTGGGCCTGCACTGACGCTCATGCACGAAAGCGTGGGGAGCAAACA	d:Bacteria,p:Proteobacteria,c:Betaproteobacteria,o:Burkholderiales,f:Comamonadaceae
ZOTU587	ACGAAGGGGGCTAGCGTTGTTCGGAATTACTGGGCGTAAAGGGCGCGTAGGCGGCTTATCAAGTCAGGCGTGAAAGCCCCGGGCTTAACCTGGGAACTGCGCTTGAGACTGGTAGGCTAGAGTACCGGAGAGGTGGGTGGAATTCCCAGTGTAGAGGTGAAATTCGTAGATATTGGGAAGAACACCGGTGGCGAAGGCGGCCCACTGGACGGTAACTGACGCTGAGGCGCGAAAGCGTGGGGAGCAAACA	d:Bacteria,p:Proteobacteria,c:Alphaproteobacteria,o:Rhodospirillales,f:Azospirillaceae,g:Niveispirillum
ZOTU589	ACATAGGGTGCAAGCGTTGTCCGGAATTATTGGGCGTAAAGAGCTCGTAGGTGGTTAGATACGTCGGATGTGAAAATCAGGGGCTCAACCCCTGACCTGCATTCGATACGGTCTAGCTAGAGTGTGGTAGGGGAGACTGGAATTCCTGGTGTAGCGGTGGAATGCGCAGATATCAGGAGGAACACCGATGGCGAAGGCAGGTCTCTGGGCCATTACTGACACTGAGGAGCGAAAGCGTGGGGAGCGAACA	d:Bacteria,p:Actinobacteria,c:Actinobacteria
ZOTU590	ACGGAGGGTGCAAGCGTTATCCGGATTCACTGGGTTTAAAGGGTGCGTAGGCGGGTTTGTAAGTCAGTGGTGAAATCCTGGAGCTTAACTCCAGAACTGCCATTGATACTATAAGTCTTGAATATTGCGGAGGTAAGCGGAATATGTCATGTAGCGGTGAAATGCTTAGATATGACATAGAACACCCATTGCGAAGGCAGCTTACTACACATATATTGACGCTGAGGCACGAAAGCGTGGGGATCAAACA	d:Bacteria,p:Bacteroidetes,c:Chitinophagia,o:Chitinophagales,f:Chitinophagaceae,g:Sediminibacterium
ZOTU591	ACGTAGGGTGCGAGCGTTGTCCGGAATTACTGGGCGTAAAGAGCTCGTAGGCGGTTTGTCGCGTCGTCTGTGAAAACCCGCAGCTCAACTGCGGGCTTGCAGGCGATACGGGCAGACTTGAGTACTGCAGGGGAGACTGGAATTCCTGGTGTAGCGGTGAAATGCGCAGATATCAGGAGGAACACCGGTGGCGAAGGCGGGTCTCTGGGCAGTAACTGACGCTGAGGAGCGAAAGCGTGGGTAGCGAACA	d:Bacteria,p:Actinobacteria,c:Actinobacteria,o:Mycobacteriales,f:Nocardiaceae,g:Rhodococcus
ZOTU594	ACGGAGGATGCAAGCGTTATCCGGATTTATTGGGTTTAAAGGGTCCGCAGGCGGAAAGATAAGTCAGTGGTGAAAGCCCGTAGCTCAACTACGGAACTGCCATTGATACTGTTTTTCTTGAGTATGGTTGCCGTTGGCGGAATATAACATGTAGCGGTGAAATGCTTAGATATGTTATAGAACACCGATTGCGAAGGCAGCTAACGAAACCATTACTGACGCTCAGGGACGAAAGCGTGGGGAGCAAACA	d:Bacteria,p:Bacteroidetes
ZOTU595	ACGTAGGGGGCAAGCGTTGTCCGGAATTATTGGGCGTAAAGCGCGCGCAGGCGGTCAATTAAGTCTGGTGTTTAAGGCTGGGGCTCAACCCCAGTTCGCACTGGAAACTGGTTGACTTGAGTGCAGAAGAGGAAAGTGGAATTCCACGTGTAGCGGTGAAATGCGTAGAGATGTGGAGGAACACCAGTGGCGAAGGCGACTTTCTGGGCTGTAACTGACGCTGAGGCGCGAAAGCGTGGGGAGCAAACAG	d:Bacteria,p:Firmicutes,c:Bacilli,o:Bacillales,f:Paenibacillaceae_1,g:Paenibacillus
ZOTU596	ACGTAGGGGGCAAGCGTTATCCGGATTTACTGGGTGTAAAGGGAGCGTAGGTGGCTAGGTAAGTCAGATGTGAAAGCCCGGGGCTCAACCCCGGGATTGCATTTGAAACTATTTAGCTAGAGTGCAGGAGAGGTAAGTGGAATTCCTAGTGTAGCGGTGAAATGCGTAGATATTAGGAGGAACACCAGTGGCGAAGGCGGCTTACTGGACTGTAACTGACACTGAGGCTCGAAAGCGTGGGGAGCAAACA	d:Bacteria,p:Firmicutes,c:Clostridia,o:Clostridiales,f:Lachnospiraceae
ZOTU597	ACGTAGGGTGCAAGCGTTGTCCGGAATTATTGGGCGTAAAGAGCTCGTAGGCGGTTTGTCACGTCTGCTGTGAAAATCCAAGGCTCAACCTTGGACTTGCAGTGGGTACGGGCAGGCTAGAGTGCGGTAGGGGAGATGGGAATTCCTGGTGTAGCGGTGGAATGCGCAGATATCAGGAGGAACACCGATGGCGAAGGCACATCTCTGGGCCGTAACTGACGCTGAGGAGCGAAAGCGTGGGGAGCGAACA	d:Bacteria,p:Actinobacteria,c:Actinobacteria,o:Micrococcales,f:Microbacteriaceae
ZOTU598	ACGGAGGGTGCAAGCGTTATCCGGAATCATTGGGTTTAAAGGGTCCGCAGGCGGTCTTATAAGTCAGTGGTGAAAGCCTATTGCTCAACAATAGAACTGCCATTGATACTGTTAGACTTGAATTAGGTCGGAGTGGGCGGAATATGACATGTAGCGGTGAAATGCTTAGATATGTCATAGAACACCGATAGCGAAGGCAGCTCACTAGCCCTAAATTGACGCTCATGGACGAAAGCGTGGGGAGCAAACA	d:Bacteria,p:Bacteroidetes,c:Flavobacteriia,o:Flavobacteriales,f:Cryomorphaceae,g:Fluviicola
ZOTU599	ACGTAGGTGGCAAGCGTTGTCCGGAATTATTGGGCGTAAAGCGCGCGCAGGCGGTTTCTTAAGTCTGATGTGAAAGCCCACGGCTCAACCGTGGAGGGTCATTGGAAACTGGGAAACTTGAGTGCAGAAGAGGAGAGTGGAATTCCACGTGTAGCGGTGAAATGCGTAGAGATGTGGAGGAACACCAGTGGCGAAGGCGGCTCTCTGGTCTGTAACTGACGCTGAGGCGCGAAAGCGTGGGGAGCGAACA	d:Bacteria,p:Firmicutes,c:Bacilli,o:Bacillales,f:Bacillaceae_1
ZOTU600	ACATAGGGTGCAAGCGTTGTCCGGAATTATTGGGCGTAAAGAGCTCGTAGGTCGTTTGACACGTCGGATGTGAAAATCTGAGGCTTAACCTCAGACCTGCATTCGATACGGTCAAACTAGAGTGTGGTAGGGGAGACTGGAATTCCTGGTGTAGCGGTGGAATGCGCAGATATCAGGAGGAACACCAATGGCGAAGGCAGGTCTCTGGGCCATTACTGACACTGAGGAGCGAAAGCGCGGGGAGCGAACA	d:Bacteria,p:Actinobacteria,c:Actinobacteria
ZOTU602	ACGAAGGGGGCTAGCGTTGTTCGGAATTACTGGGCGTAAAGCGCGCGCAGGCGGTTCGATAAGTTGGGGGTGAAATCCCCGGGCTCAACCCGGGAATGGCCTTCAAGACTGTCGAGCTAGAGGACGAGAGAGGTGAGTGGAATTCCCAGTGTAGAGGTGAAATTCGTAGATATTGGGAAGAACACCGGTGGCGAAGGCGGCTCACTGGCTCGTTTCTGACGCTGAGGCGCGAAAGCGTGGGGAGCAAACA	d:Bacteria,p:Proteobacteria,c:Alphaproteobacteria
ZOTU603	ACGGAGGATCCAAGCGTTATCCGGAATCATTGGGTTTAAAGGGTCCGTAGGCGGTCTAGTAAGTCAGTGGTGAAAGCCCATCGCTCAACGGTGGAACGGCCATTGATACTGCTGGACTTGAATTACTGGGAAGTAACTAGAATATGTAGTGTAGCGGTGAAATGCTTAGAGATTACATGGAATACCAATTGCGAAGGCAGGTTACTACCAGTGGATTGACGCTGATGGACGAAAGCGTGGGTAGCGAACA	d:Bacteria,p:Bacteroidetes,c:Flavobacteriia,o:Flavobacteriales,f:Flavobacteriaceae,g:Flavobacterium
ZOTU604	ACGTAGGGGGCGAGCGTTATCCGGAATTACTGGGCGTAAAGGGTGCGTAGGCGGCCTTTTAAGTCAGATGTGAAAGGCTACGGCTTAACCGTAGTTAGCATTTGAAACTAGAAGGCTTGAGTGCAGGAGAGGAGAGTGGAATTCCTAGTGTAGCGGTGAAATGCGTAGATATTAGGAGGAACACCAGTGGCGAAGGCGACTCTCTGGACTGCAACTGACGCTGAGGCACGAAAGCGTGGGGAGCAAACAG	d:Bacteria,p:Firmicutes,c:Clostridia,o:Clostridiales,f:Clostridiales_incertae_sedis,g:Proteiniborus
ZOTU605	ACGTAGGGTGCAAGCGTTAATCGGAATTACTGGGCGTAAAGCGTGCGCAGGCGGTTGTGCAAGACAGGTGTGAAATCCCCGGGCTTAACCTGGGAACTGCACTTGTGACTGCACGGCTTGAGTGCGGCAGAGGGGGATGGAATTCCGCGTGTAGCAGTGAAATGCGTAGATATGCGGAGGAACACCGATGGCGAAGGCAATCCCCTGGGCCTGCACTGACGCTCATGCACGAAAGCGTGGGGAGCAAACA	d:Bacteria,p:Proteobacteria,c:Betaproteobacteria,o:Burkholderiales,f:Comamonadaceae
ZOTU606	ACGAAGGGGGCTAGCGTTGTTCGGAATCACTGGGCGTAAAGCGCACGTAGGCGGATCTTTAAGTCAGGGGTGAAATCCCGGGGCTCAACCCCGGAACTGCCCTTGATACTGGAGATCTCGAGTCCGGGAGAGGTGAGTGGAACTGCGAGTGTAGAGGTGAAATTCGTAGATATTCGCAAGAACACCAGTGGCGAAGGCGGCTCACTGGCCCGGAACTGACGCTGAGGTGCGAAAGCGTGGGGAGCAAACA	d:Bacteria,p:Proteobacteria,c:Alphaproteobacteria,o:Rhizobiales
ZOTU607	ACGTAGGGTGCGAGCGTTGTCCGGAATTACTGGGCGTAAAGAGCTCGTAGGCGGTTTGTCGCGTCGTCCGTGAAAACTTGGGGCTCAACCCCAAGCTTGCGGGCGATACGGGCAGACTTGAGTACTGCAGGGGAGACTGGAATTCCTGGTGTAGCGGTGAAATGCGCAGATATCAGGAGGAACACCGGTGGCGAAGGCGGGTCTCTGGGCAGTAACTGACGCTGAGGAGCGAAAGCGTGGGTAGCGAACA	d:Bacteria,p:Actinobacteria,c:Actinobacteria,o:Mycobacteriales,f:Nocardiaceae,g:Rhodococcus
ZOTU608	ACGGAGGGGGCTAGCGTTGTTCGGAATTACTGGGCGTAAAGCGCACGTAGGCGGAACAGAAAGTCAGAGGTGAAATCCCAGGGCTCAACCTTGGAACTGCCTTTGAAACTCCTGTTCTTGAGGTCGAGAGAGGTGAGTGGAATTCCGAGTGTAGAGGTGAAATTCGTAGATATTCGGAGGAACACCAGTGGCGAAGGCGGCTCACTGGCTCGATACTGACGCTGAGGTGCGAAAGCGTGGGGAGCAAACA	d:Bacteria,p:Proteobacteria,c:Alphaproteobacteria,o:Rhodobacterales,f:Rhodobacteraceae,g:Gemmobacter
ZOTU610	ACGAAGGGGGCTAGCGTTGTTCGGAATTACTGGGCGTAAAGCGCACGTAGGCGGACATTTAAGTCAGGGGTGAAATCCCAGAGCTCAACTCTGGAACTGCCTTTGATACTGGGTGTCTCGAGTATGGAAGAGGTAAGTGGAATTCCGAGTGTAGAGGTGAAATTCGTAGATATTCGGAGGAACACCAGTGGCGAAGGCGGCTTACTGGTCCATTACTGACGCTGAGGTGCGAAAGCGTGGGGAGCAAACA	d:Bacteria,p:Proteobacteria,c:Alphaproteobacteria,o:Rhizobiales,f:Rhizobiaceae
ZOTU611	ACGGAGGGTGCAAGCGTTAATCGGAATTACTGGGCGTAAAGCGCACGTAGGCGGTTTGTTAAGTTGGATGTGAAAGCCCCGGGCTCAACCTGGGAATTGCATTCAAGACTGGCAAGCTAGAGTATGTGAGAGGGGGGTAGAATTCCAAGTGTAGCGGTGAAATGCGTAGAGATTTGGAGGAATACCAGTGGCGAAGGCGGCCCCCTGGCACAATACTGACGCTCAGGTGCGAAAGCGTGGGGAGCAAACA	d:Bacteria,p:Proteobacteria,c:Gammaproteobacteria,o:Chromatiales,f:Chromatiaceae,g:Rheinheimera
ZOTU613	ACGGAGGGTGCAAGCGTTAATCGGAATTACTGGGCGTAAAGCGTGCGCAGGCGGTTTGTTAAGCGAGATGTGAAAGCCCTGGGCTCAACCTAGGAATAGCATTTCGAACTGACAAACTAGAGTCTTGTAGAGGGGGGTAGAATTCCAGGTGTAGCGGTGAAATGCGTAGAGATCTGGAGGAATACCGGTGGCGAAGGCGGCCCCCTGGACAAAGACTGACGCTCAGGTGCGAAAGCGTGGGGAGCAAACA	d:Bacteria,p:Proteobacteria,c:Gammaproteobacteria,o:Alteromonadales
ZOTU614	ACGTAGGGTGCGAGCGTTGTCCGGAATTATTGGGCGTAAAGAGCTTGTAGGCGGTTTGTCGCGTCTGCTGTGAAAATCCGGGGCTCAACCCCGGACTTGCAGTGGGTACGGGCAGACTAGAGTGTGGTAGGGGAGACTGGAATTCCTGGTGTAGCGGTGAAATGCGCAGATATCAGGAGGAACACCGATGGCGAAGGCAGGTCTCTGGGCCACTACTGACGCTGAGAAGCGAAAGCGTGGGGAGCGAACA	d:Bacteria,p:Actinobacteria,c:Actinobacteria,o:Micrococcales,f:Intrasporangiaceae
ZOTU615	ACGAAGGGTGCAAGCGTTACTCGGAATTACTGGGCGTAAAGCGTGCGTAGGTGGTTGTTTAAGTCTGTTGTGAAAGCCCTGGGCTCAACCTGGGAATTGCAGTGGATACTGGGCGACTAGAGTGTGGTAGAGGGTAGTGGAATTCCTGGTGTAGCAGTGAAATGCGTAGAGATCAGGAGGAACATCCATGGCGAAGGCAGCTGCCTGGACCAACACTGACACTGAGGCACGAAAGCGTGGGGAGCAAACA	d:Bacteria,p:Proteobacteria,c:Gammaproteobacteria,o:Xanthomonadales,f:Xanthomonadaceae,g:Stenotrophomonas
ZOTU617	ACGAAGGGGGCTAGCGTTGCTCGGAATCACTGGGCGTAAAGCGCACGTAGGCGGATCTTTAAGTCAGAGGTGAAATCCCAAGGCTCAACCTTGGAACTGCCTTTGATACTGGGGATCTCGAGTCCGGAAGAGGTGAGTGGAACTGCGAGTGTAGAGGTGAAATTCGTAGATATTCGCAAGAACACCAGTGGCGAAGGCGGCTCACTGGTCCGGTACTGACGCTGAGGTGCGAAAGCGTGGGGAGCAAACA	d:Bacteria,p:Proteobacteria,c:Alphaproteobacteria,o:Rhizobiales
ZOTU619	ACGGAGGATCCAAGCGTTATCCGGATTTATTGGGTTTAAAGGGTGCGTAGGCGGCTTATTAAGTCAGGGGTGAAAGACGGTGGCTCAACCATCGCAGTGCCCTTGATACTGATGAGCTTGAATACACTAGAGGTAGGCGGAATGAGACAAGTAGCGGTGAAATGCATAGATATGTCTCAGAACACCAATTGCGAAGGCAGCTTACTATGGTGTTATTGACGCTGAGGCACGAAAGCGTGGGGATCAAACA	d:Bacteria,p:Bacteroidetes,c:Sphingobacteriia,o:Sphingobacteriales,f:Sphingobacteriaceae
ZOTU621	ACGTAGGGTGCAAGCGTTAATCGGAATTACTGGGCGTAAAGCGTGCGCAGGTGGTTTGTTAAGACAGTTGTGAAATCCCCGGGCTTAACCTGGGAACTGCAATTGTGACTGGCAGACTAGAGTGAGGCAGAGGGGGGCGGAATTCCTGGTGTAGCAGTGAAATGCGTAGATATCAGGAGGAACACCGATGGCGAAGGCAGCCCCCTGGGCCATCACTGACACTCATGCACGAAAGCGTGGGGAGCAAACA	d:Bacteria,p:Proteobacteria,c:Betaproteobacteria
ZOTU622	ACGAAGGATCCAAGCGTTGTCCGGATTTACTGGGTTTAAAGGGTGCGTAGGCGGGAGATTAAGTCAGTGGTGAAAGCCCTCAGCTCAACTGAGGAACTGCCATTGAAACTGATTTTCTTGAATATGGTTGAGGTAGATGGAATATAACATGTAGCGGTGAAATGCTTAGATATGTTATAGAACACCGATTGCGAAGGCAGTCTGCTAAGCCATTATTGACGCTGAGGCACGAAAGCGTGGGGAGCAAACA	d:Bacteria,p:Bacteroidetes
ZOTU623	ACAGAGGGTGCGAGCGTTGTCCGGAATCACTGGGCGTAAAGGGCGCGTAGGTGGCTTGGTAAGCGTGTGGTGAAAGTCCGGGGCTCAACCCCGGATCTGCCGTGCGAACTGCTGAGCTTGAGCATTGTAGAGGCAGGTGGAATTCCGGGTGTAGCGGTGGAATGCGTAGAGATCCGGAAGAACACCAGTGGCGAAGGCGGCCTGCTGGGCAATAGCTGACACTGAGGCGCGACAGCGTGGGGAGCAAACA	d:Bacteria,p:Gemmatimonadetes,c:Gemmatimonadetes,o:Gemmatimonadales,f:Gemmatimonadaceae,g:Gemmatimonas
ZOTU624	ACGGGAGTGGCAAGCGTTATCCGGAATTATTGGGCGTAAAGCGTCCGCAGGCGGCCTTGTAAGTCTGTCGTTAAAGCGTGGAGCTTAACTCCATTTCAGCGATGGAAACTACAAGGCTTGAGTGTGGTAGGGGCAGAGGGAATTCCCGGTGTAGCGGTGAAATGCGTAGATATCGGGAAGAACACCAGTGGCGAAGGCGCTCTGCTGGGCCATAACTGACGCTCATGGACGAAAGCCAGGGGAGCGAAAG	d:Bacteria,p:Cyanobacteria/Chloroplast,c:Cyanobacteria,f:Family_II,g:GpIIa
ZOTU625	ACGAAGGGGGCTAGCGTTACTCGGAATTACTGGGCGTAAAGGGCGCGTAGGCGGCTTGGCCAGTCAGGCGTGAAATTCCTGGGCTTAACCTGGGGACTGCGCTTGATACTGCCAGGCTTGAGGCCGAGAGAGGGTGGTGGAATTCCCAGTGTAGAGGTGAAATTCGTAGATATTGGGAAGAACACCGGTGGCGAAGGCGACCACCTGGCTCGGTACTGACGCTGAGGCGCGACAGCGTGGGGAGCAAACA	d:Bacteria,p:Proteobacteria,c:Alphaproteobacteria,o:Rhodospirillales,f:Acetobacteraceae,g:Roseomonas
ZOTU626	ACAGAGGATGCAAGCGTTATCCGGAATGATTGGGCGTAAAGCGTCTGTAGGTGGCTTTTCAAGTCCGCCGTCAAATCCCAGGGCTCAACCCTGGACAGGCGGTGGAAACTACCAAGCTGGAGTACGGTAGGGGCAGAGGGAATTTCCGGTGGAGCGGTGAAATGCGTAGAGATCGGAAAGAACACCAACGGCGAAAGCACTCTGCTGGGCCGACACTGACACTGAGAGACGAAAGCTAGGGGAGCGAATG	d:Bacteria,p:Cyanobacteria/Chloroplast,c:Chloroplast,f:Chloroplast,g:Streptophyta
ZOTU627	ACGGAGGATCCAAGCGTTATCCGGAATCATTGGGTTTAAAGGGTCCGTAGGCGGCCTTATAAGTCAGTGGTGAAATCCCATCGCTCAACGATGGAACTGCCATTGATACTGTAAGGCTTGAATAATTGTGAAGTAACTAGAATATGTAGTGTAGCGGTGAAATGCTTAGATATTACATGGAATACCAATTGCGAAGGCAGGTTACTAACAATTGATTGACGCTGATGGACGAAAGCGTGGGGAGCGAACA	d:Bacteria,p:Bacteroidetes,c:Flavobacteriia,o:Flavobacteriales,f:Flavobacteriaceae,g:Flavobacterium
ZOTU628	ACGAAGGGGGCTAGCGTTGTTCGGAATTACTGGGCGTAAAGGGCGCGTAGGCGGCTATTCAAGTCAGGCGTGAAAGCCCCGGGCTTAACCTGGGAACTGCGCTTGAGACTGTCTGGCTAGAGTACCGGAGAGGTGGGTGGAATTCCCAGTGTAGAGGTGAAATTCGTAGATATTGGGAAGAACACCGGTGGCGAAGGCGGCCCACTGGACGGTTACTGACGCTGAGGCGCGAAAGCGTGGGGAGCAAACA	d:Bacteria,p:Proteobacteria,c:Alphaproteobacteria,o:Rhodospirillales,f:Azospirillaceae,g:Niveispirillum
ZOTU629	ACGAAGGGGGCTAGCGTTGCTCGGAATTACTGGGCGTAAAGCGCACGTAGGCGGACCGATAAGTCGGGGGTGAAATCCTGGAGCTCAACTCCAGAACTGCCTTCGAAACTGCCGGTCTTGAGTTCGGGAGAGGTGAGTGGAACTGCGAGTGTAGAGGTGAAATTCGTAGATATTCGCAAGAACACCAGTGGCGAAGGCGGCTCACTGGCCCGATACTGACGCTGAGGTGCGAAAGCGTGGGGAGCAAACA	d:Bacteria,p:Proteobacteria,c:Alphaproteobacteria,o:Rhizobiales,f:Bradyrhizobiaceae
ZOTU632	ACGAAGGGGGCTAGCGTTGTTCGGAATTACTGGGCGTAAAGCGAGTGTAGGTGGTTGTTCAAGTTGGATGTGAAAGCCTTGAGCTCAACTCAAGAAATGCATTCAGGACTGAGCGACTAGAGGACCGGAGAGGATAGTGGAATTCCCAGTGTAGTGGTGAAATACGTAGAGATTGGGAAGAACACCAGTGGCGAAGGCGGCTATCTGGACGGTTTCTGACACTAAGACTCGAAAGCGTGGGGAGCAAACA	d:Bacteria,p:Proteobacteria,c:Alphaproteobacteria,o:Rhodospirillales,f:Reyranellaceae,g:Reyranella
ZOTU633	ACGGAGGGTGCAAGCGTTAATCGGAATTACTGGGCGTAAAGCGCACGTAGGTGGTTTGTTAAGCTAGCTGTGAAATCCCCGGGCTCAACCTGGGCACTGCAGTTAGAACTGGCAAGCTAGAGTAGGGTAGAGGGGTGTGGAATTCCAGGTGTAGCGGTGAAATGCGTAGATATCTGGAGGAACATCAGTGGCGAAGGCGACACCCTGGACTCATACTGACACTGAGGTGCGAAAGCGTGGGGAGCAAACA	d:Bacteria,p:Proteobacteria,c:Gammaproteobacteria,o:Cellvibrionales,f:Cellvibrionaceae,g:Cellvibrio
ZOTU635	ACGTAGGGTGCGAGCGTTAATCGGAATTACTGGGCGTAAAGCGTGCGCAGGCGGTTCGCTAAGACAGGTGTGAAATCCCCGGGCTTAACCTGGGAATGGCGCTTGTGACTGGCGGGCTTGAGTACGGCAGAGGGAGGTGGAATTCCACGTGTAGCAGTGAAATGCGTAGAGATGTGGAGGAACACCGATGGCGAAGGCAGCCTCCTGGGCCAGTACTGACGCTCATGCACGAAAGCGTGGGGAGCAAACA	d:Bacteria,p:Proteobacteria,c:Betaproteobacteria,o:Nitrosomonadales,f:Sterolibacteriaceae
ZOTU636	ACGAAGGGGGCTAGCGTTGTTCGGAATTACTGGGCGTAAAGCGCACGTAGGCGGATTTGTAAGTCAGGGGTGAAATCCCGGGGCTCAACCTCGGAACTGCCTTTGATACTGCAAGTCTTGAGTCCGGAAGAGGTGAGTGGAATTCCTAGTGTAGAGGTGAAATTCGTAGATATTAGGAAGAACACCAGTGGCGAAGGCGGCTCACTGGTCCGGTACTGACGCTGAGGTGCGAAAGCGTGGGGAGCAAACA	d:Bacteria,p:Proteobacteria,c:Alphaproteobacteria,o:Rhizobiales,f:Hyphomicrobiaceae,g:Hyphomicrobium
ZOTU638	ACGTAGGTGGCAAGCGTTGTCCGGAATTATTGGGCGTAAAGCGCGCGCAGGCGGTCTCTTAAGTCTGATGTGAAAGCCCCCGGCTCAACCGGGGAGGGTCATTGGAAACTGGGAGACTTGAGTGCAGAAGAGAAGAGCGGAATTCCACGTGTAGCGGTGAAATGCGTAGAGATGTGGAGGAACACCAGTGGCGAAGGCGGCTCTTTGGTCTGTAACTGACGCTGAGGCGCGAAAGCGTGGGGAGCAAACA	d:Bacteria,p:Firmicutes,c:Bacilli,o:Bacillales,f:Bacillaceae_1,g:Bacillus
ZOTU639	ACGAAGGGTGCAAGCGTTACTCGGAATTACTGGGCGTAAAGCGTGCGTAGGTGGTTTGTTAAGTCTGATGTGAAAGCCCTGGGCTCAACCTGGGAACTGCATTGGATACTGGCTTACTAGAGTGCGGTAGAGGGTAGCGGAATTCCCGGTGTAGCAGTGAAATGCGTAGATATCGGGAGGAACATCTGTGGCGAAGGCGGCTACCTGGACCAGCACTGACACTGAGGCACGAAAGCGTGGGGAGCAAACA	d:Bacteria,p:Proteobacteria,c:Gammaproteobacteria,o:Xanthomonadales,f:Xanthomonadaceae,g:Lysobacter
ZOTU640	ACGAAGGGGGCTAGCGTTGTTCGGAATCACTGGGCGTAAAGCGTACGTAGGCGGATCGTTAAGTCAGAGGTGAAATCCCGGAGCTCAACTTCGGAATTGCCTTTGATACTGGCGGTCTTGAGTTCGGGAGAGGTGAGTGGAACTGCTAGTGTAGAGGTGAAATTCGTAGATATTAGCAAGAACACCAGTGGCGAAGGCGGCTCACTGGCCCGATACTGACGCTGAGGTACGAAAGCGTGGGGAGCAAACA	d:Bacteria,p:Proteobacteria,c:Alphaproteobacteria,o:Rhizobiales,f:Ancalomicrobiaceae
ZOTU641	ACATAGGGTGCAAGCGTTGTCCGGAATTATTGGGCGTAAAGAGCTCGTAGGTGGTTTGATACGTCGGGTGTGAAATTCAGGGGCTCAACCCCTGACCTGCATTCGATACGGTCAAGCTAGAGTTTGGTAGGGGAGACTGGAATTCCTGGTGTAGCGGTGGAATGCGCAGATATCAGGAGGAACACCGATGGCGAAGGCAGGTCTCTGGGCCAATACTGACACTGAGGAGCGAAAGCGTGGGGAGCGAACA	d:Bacteria,p:Actinobacteria,c:Actinobacteria
ZOTU643	ACGAAGGGGGCTAGCGTTGCTCGGAATTACTGGGCGTAAAGGGCGCGTAGGCGGTTCTATCAGTCAGGCGTGAAATTCCTGGGCTTAACCTGGGGGCTGCGCTTGATACGGTAGGACTAGAGGATGGAAGAGGGTCGTGGAATTCCCAGTGTAGAGGTGAAATTCGTAGATATTGGGAAGAACACCGGTGGCGAAGGCGGCGACCTGGTCCATTACTGACGCTGAGGCGCGACAGCGTGGGGAGCAAACA	d:Bacteria,p:Proteobacteria,c:Alphaproteobacteria,o:Rhodospirillales,f:Acetobacteraceae,g:Roseomonas
ZOTU644	ACGTAGGGTGCGAGCGTTAATCGGAATTACTGGGCGTAAAGCGTGCGCAGGCGGATTGTTAAGCAAGACGTGAAATCCCCGGGCTTAACCTGGGAATGGCGTTTTGAACTGGCAGTCTAGAGTGTGTCAGAGGGGGGTGGAATTCCACGTGTAGCAGTGAAATGCGTAGAGATGTGGAGGAACACCGATGGCGAAGGCAGCCCCCTGGGATAACACTGACGCTCATGTACGAAAGCGTGGGTAGCAAACA	d:Bacteria,p:Proteobacteria,c:Betaproteobacteria,o:Nitrosomonadales,f:Thiobacillaceae,g:Thiobacillus
ZOTU646	ACGGAGGATCCAAGCGTTATCCGGATTTATTGGGTTTAAAGGGTCCGTAGGCGGGTCTTTAAGTCAGTGGTGAAAGCCTGCAGCTTAACTGTGGAAATGCCATTGATACTGGAGGCCTTGAGTGTAGTAGAAGTAGGCGGAATAGGGCATGTAGCGGTGAAATGCATAGATATGCCCTAGAACACCGATTGCGAAGGCAGCTTACTATGTTACAACTGACGCTGAGGGACGAAAGCGTGGGGAGCAAACA	d:Bacteria,p:Bacteroidetes,c:Flavobacteriia
ZOTU647	ACGTAGGTGGCAAGCGTTATCCGGATTTACTGGGTGTAAAGGGCGAGTAGGCGGGATCATAAGTCAGATGTGAAATCTGGGGGCTCAACCCCCAAACTGCATTTGAAACTATGATTCTTGAGTGATGGAGAGGCAGGCGGAATTCCCGGTGTAGCGGTGGAATGCGTAGAGATCGGGAGGAACACCAGTGGCGAAGGCGGCCTGCTGGACATTAACTGACGCTGAGGAGCGAAAGCGTGGGGAGCAAACA	d:Bacteria,p:Firmicutes,c:Clostridia,o:Clostridiales,f:Ruminococcaceae
ZOTU648	ACGAAGGGTGCAAGCGTTACTCGGAATTACTGGGCGTAAAGCGTGCGTAGGTGGTTCGTTAAGTCTGATGTGAAAGCCCTGGGCTCAACCTGGGAATTGCATTGGATACTGGCGGGCTAGAGTGCGGTAGAGGATGGCGGAATTCCCGGTGTAGCAGTGAAATGCGTAGAGATCGGGAGGAACATCTGTGGCGAAGGCGGCCATCTGGACCAGCACTGACACTGAGGCACGAAAGCGTGGGGAGCAAACA	d:Bacteria,p:Proteobacteria,c:Gammaproteobacteria,o:Xanthomonadales,f:Xanthomonadaceae
ZOTU649	ACGTAGGTGGCAAGCGTTGTCCGGAATTATTGGGCGTAAAGCGCGCGCAGGCGGTTCCTTAAGTCTGATGTGAAAGCCCACGGCTCAACCGTGGAGGGTCATTGGAAACTGGGGAACTTGAGTGCAGAAGAGAAGAGCGGAATTCCACGTGTAGCGGTGAAATGCGTAGAGATGTGGAGGAACACCAGTGGCGAAGGCGGCTCTTTGGTCTGTAACTGACGCTGAGGCGCGAAAGCGTGGGGAGCAAACA	d:Bacteria,p:Firmicutes,c:Bacilli,o:Bacillales,f:Bacillaceae_1
ZOTU650	ACGTATGGTGCAAGCGTTGTTCGGAATTATTGGGCGTAAAGGGTATGTAGGCGGAATTGTAAGTCAGGTGTGAAAACTACGAGCTCAACTCGTAGCCTGCACTTGATACTGTGATTCTAGAGTTTGGGAGAGGCAAGCGGAATTCCTGGTGTAGCGGTGAAATGCGTAGATATCAGGAGGAACACCGGTGGCGAAAGCGGCTTGCTGGCCTAAAACTGACGCTGAGATACGAAAGTGTGGGGAGCGAACG	d:Bacteria
ZOTU651	ACGAAGGGGGCTAGCGTTGTTCGGATTTACTGGGCGTAAAGCGCACGTAGGCGGTTTGATAAGTCGGGGGTGAAATCCTGGGGCTCAACCTCAGAATTGCCTTCGATACTGTCGATCTAGAGGCCAGAAGAGGTTAGTGGAATTCCCAGTGTAGAGGTGAAATTCGTAGATATTGGGAAGAACACCAGTGGCGAAGGCGGCTAACTGGTCTGGTACTGACGCTGAGGTGCGAAAGCGTGGGGAGCAAACA	d:Bacteria,p:Proteobacteria,c:Alphaproteobacteria
ZOTU653	ACGTAGGGGGCTAGCGTTGTCCGGATTTACTGGGCGTAAAGGGTGAGTAGGCGGTTGTATATGTCAGGTGTAAAAGGCACAGGCTTAACTTGTGTTAGCACTTGAAACTGTACAACTTGAGTGCAGGAGAGGTAAGCGGAATTCCTAGTGTAGCGGTGAAATGCGTAGATATTAGGAGGAACACCAGTGGCGAAGGCGGCTTACTGGACTGTAACTGACGCTGAGTCACGAAAGCGTGGGTAGCAAACAG	d:Bacteria,p:Firmicutes,c:Clostridia,o:Clostridiales,f:Clostridiales_Incertae_Sedis_XI,g:Sedimentibacter
ZOTU654	ACGAACCGTCCAAACGTTACTCGGAATTACTGGGCTTAAAGGGTGCGTAGGCTGCGCGGAAAGTTGGGTGTGAAAGCCCTCAGCTCAACTGGGGAATTGCATTCAAAACTACCGTGCTCGAGGGAGACAGAGGTAAGCGGAACTCAAGGTGGAGCGGTGAAATGCGTTGATATCTTGAGGAACACCGGTGGCGAAAGCGGCTTACTGGGTCTCTTCTGACGCTGAGGCACGAAAGCTAAGGTAGCAAACG	d:Bacteria,p:Planctomycetes,c:Planctomycetacia,o:Pirellulales
ZOTU655	ACGGAGGGTGCAAGCGTTATCCGGATTCACTGGGTTTAAAGGGTGTGTAGGCGGGCTTTTAAGTCAGTGGTGAAATCTCCGAGCTCAACTCGGAAACTGCCATTGATACTATTAGTCTTGAATGTTGTTGAGGTGGGCGGAATATGTCATGTAGCGGTGAAATGCTTAGATATGACATAGAACACCGATTGCGAAGGCAGCTTGCTAAACAACGATTGACGCTGAGGCACGAAAGCGTGGGGATCAAACA	d:Bacteria,p:Bacteroidetes,c:Chitinophagia,o:Chitinophagales,f:Chitinophagaceae,g:Rurimicrobium
ZOTU656	ACGGAGGGTGCAAGCGTTATCCGGATTTATTGGGTTTAAAGGGTCCGTAGGCGGGCCGATAAGTCAGTGGTGAAAGCCCATAGCTCAACTATGGAACTGCCATTGATACTGTCGGTCTTGAGTACAAGTGAGGTTGGCGGAATGTGTGGTGTAGCGGTGAAATGCTTAGATATCACACAGAACACCGATTGCGAAGGCAGCTGGCCAACTTGTAACTGACGCTGAGGGACGAAAGTGTGGGGATCAAACA	d:Bacteria,p:Bacteroidetes
ZOTU657	ACGAAGGGTGCAAGCGTTACTCGGAATTACTGGGCGTAAAGCGTGCGTAGGTGGTTGTTTAAGTCTGTTGTGAAAGCCCTGGGCTCAACCTGGGAATTGCAGTGGATACTGGGCGACTAGAGTGTGGTAGAGGGTAGTGGAATTCCCGGTGTAGCAGTGAAATGCGTAGAGATCGGGAGGAACATCCATGGCGAAGGCAGCTACCTGGACCAACACTGACACTGAGGCACGAAAGCGTGGGGAGCAAACA	d:Bacteria,p:Proteobacteria,c:Gammaproteobacteria,o:Xanthomonadales,f:Xanthomonadaceae,g:Stenotrophomonas
ZOTU658	ACGGAGGGTGCAAGCGTTATCCGGATTCACTGGGTTTAAAGGGTGCGTAGGCGGGTTTGTAAGTCAGTGGTGAAATCCCCGAGCTTAACTTGGGAACTGCCATTGATACTGCAAATCTTGAATTTTCTGGAGGTAAGCGGAATATGTCATGTAGCGGTGAAATGCTTAGATATGACATAGAACACCCATTGCGAAGGCAGCTTACTACGGGAACATTGACGCTGAGGCACGAAAGCGTGGGGATCAAACA	d:Bacteria,p:Bacteroidetes,c:Chitinophagia,o:Chitinophagales,f:Chitinophagaceae
ZOTU659	ACGGAGGGAGCTAGCGTTGTTCGGAATTACTGGGCGTAAAGCGTACGTAGGCGGTTATTCAAGTCAGAGGTGAAAGCCTGGAGCTCAACTCCAGAACTGCCTTTGAAACTAGATAGCTAGAATCTTGGAGAGGTGAGTGGAATTCCGAGTGTAGAGGTGAAATTCGTAGATATTCGGAAGAACACCAGTGGCGAAGGCGACTCACTGGACAAGTATTGACGCTGAGGTACGAAAGCGTGGGGAGCAAACA	d:Bacteria,p:Proteobacteria,c:Alphaproteobacteria,o:Sphingomonadales,f:Sphingomonadaceae,g:Sphingorhabdus
ZOTU660	ACGTAGGGGGCGAGCGTTGTCCGGAATCATTGGGCGTAAAGCGCGTGTAGGCGGCTTGGTAAGTCTGGTGTGAAACCTTGGGGCTCAACCCCAAGCCTGCACTGGATACTGCCTGGCTTGAGTCCGGGAGGGGAGAGCGGAATTCCTAGTGTAGCGGTGAAATGCGCAGATATTAGGAAGAACACCGGTGGCGAAGGCGGCTCTCTGGAACGGTACTGACGCTGAGACGCGAAAGCGTGGGGAGCGAACA	d:Bacteria
ZOTU662	ACGTAGGTGGCAAGCGTTGTCCGGAATTATTGGGCGTAAAGGGCTCGCAGGCGGTCTTCTAAGTCTGATGTGAAATCTTGCGGCTTAACCGTAAGCGGTCATTGGAAACTGGAGGACTTGAGTACAGAAGAGGAGAGTGGAATTCCACGTGTAGCGGTGAAATGCGTAGAGATGTGGAGGAACACCAGTGGCGAAGGCGACTCTCTGGTCTGTAACTGACGCTGAGGAGCGAAAGCGTGGGGAGCAAACA	d:Bacteria,p:Firmicutes,c:Bacilli,o:Bacillales,f:Bacillaceae_2,g:Oceanobacillus
ZOTU663	ACGTAGGGTGCGAGCGTTAATCGGAATTACTGGGCGTAAAGCGTGCGCAGGCGGTTTTGAAAGTCAGATGTGAAATCCCCGGGCTCAACCTGGGAACTGCGTTTGAAACTCCAAAGCTAGAGTATGGGAGAGGGAGGTAGAATTCCACGTGTAGCAGTGAAATGCGTAGAGATGTGGAGGAATACCAATGGCGAAGGCAGCCTCCTGGCTTAATACTGACGCTCATGCACGAAAGCGTGGGGAGCAAACA	d:Bacteria,p:Proteobacteria,c:Betaproteobacteria
ZOTU664	ACGTAGGGGGCAAGCGTTGTCCGGAATTATTGGGCGTAAAGCGCGCGCAGGCGGTCCTTTAAGTCTGATGTGAAAGCCCACGGCTTAACCGTGGAGGGCCATTGGAAACTGGGGGACTTGAGTACAGAAGAGGAGAGTGGAATTCCACGTGTAGCGGTGAAATGCGTAGAGATGTGGAGGAACACCAGTGGCGAAGGCGACTCTCTGGTCTGTAACTGACGCTGAGGTGCGAAAGCGTGGGTAGCGAACA	d:Bacteria,p:Firmicutes,c:Bacilli,o:Bacillales,f:Bacillaceae_2
ZOTU665	ACGGAGGATCCAAGCGTTATCCGGATTTATTGGGTTTAAAGGGTGCGTAGGCGGTCCTATAAGTCAGTGGTGAAAGACGGCAGCTTAACTGTCGCAGTGCCTTTGATACTGTAGGACTTGAATCTATTTGAAGTGGGCGGAATAAGACAAGTAGCGGTGAAATGCATAGATATGTCTTAGAACTCCGATTGCGAAGGCAGCTCACTAAGTTAGTATTGACGCTGATGCACGAAAGCGTGGGGATCAAACA	d:Bacteria,p:Bacteroidetes,c:Sphingobacteriia,o:Sphingobacteriales,f:Sphingobacteriaceae,g:Sphingobacterium
ZOTU666	ACGAAGGGGGCTAGCGTTGCTCGGAATTACTGGGCGTAAAGGGCGCGTAGGCGGCTTAGTCAGTCAGGCGTGAAATTCCTGGGCTTAACCTGGGGGCTGCGTTTGAGACGGCTATGCTAGAGGGTAGGAGAGGGTCGTGGAATTCCCAGTGTAGAGGTGAAATTCGTAGATATTGGGAAGAACACCGGTGGCGAAGGCGGCGACCTGGCCTATTACTGACGCTGAGGCGCGACAGCGTGGGGAGCAAACA	d:Bacteria,p:Proteobacteria,c:Alphaproteobacteria,o:Rhodospirillales,f:Acetobacteraceae,g:Roseomonas
ZOTU668	ACGGAGGATCCAAGCGTTATCCGGAATCATTGGGTTTAAAGGGTCCGTAGGCGGCTTAATAAGTCAGTGGTGAAAGCCCTACGCTTAACGTAGGAACGGCCATTGATACTGTTAGGCTTGAATTATTAGGAAGTAACTAGAATATGTAGTGTAGCGGTGAAATGCTTAGAGATTACATGGAATACCAATTGCGAAGGCAGGTTACTACTAATGGATTGACGCTGATGGACGAAAGCGTGGGTAGCGAACA	d:Bacteria,p:Bacteroidetes,c:Flavobacteriia,o:Flavobacteriales,f:Flavobacteriaceae,g:Flavobacterium
ZOTU669	ACGGAGGGTGCAAGCGTTATCCGGATTCACTGGGTTTAAAGGGTGCGTAGGCGGGCAGGTAAGTCAGTGGTGAAATCCTAGAGCTTAACTCTAGAACTGCCATTGATACTATCTGTCTTGAATATTGTGGAGGTAAGCGGAATATGTCATGTAGCGGTGAAATGCTTAGATATGACATAGAACACCTATTGCGAAGGCAGCTTACTACGCATATATTGACGCTGAGGCACGAAAGCGTGGGGATCAAACA	d:Bacteria,p:Bacteroidetes,c:Chitinophagia,o:Chitinophagales,f:Chitinophagaceae,g:Sediminibacterium
ZOTU670	ACGTAGGGCGCAAGCGTTGTCCGGAATTATTGGGCGTAAAGAGCTCGTAGGCGGTCTGTCGCGTCTGCTGTGAAAACCCGAGGCTCAACCTCGGGCCTGCAGTGGGTACGGGCAGACTAGAGTGCGGTAGGGGAGACTGGAATTCCTGGTGTAGCGGTGGAATGCGCAGATATCAGGAGGAACACCGATGGCGAAGGCAGGTCTCTGGGCCGCAACTGACGCTGAGGAGCGAAAGCATGGGGAGCGAACA	d:Bacteria,p:Actinobacteria,c:Actinobacteria,o:Micrococcales
ZOTU671	ACAGAGACTGCAAGCGTTACTCGGATTCACTGGGCGTAAAGGGAGCGCAGGCGGGCAGGTGTGTCAGACGTGAAATCCCGGGGCTCAACCCCGGGGCTGCGTTTGAAACTACCTGTCTAGAGATTCGGAGGGGTAAGCGGAATTCCTGGTGGAGCAGTGAAATGCGTAGATATCAGGAGGAACACCAACGGCGAAGGCAGCTTACTGGACGAAATCTGACGCTCAGGCTCGAAAGCATGGGGAGCAAAAG	d:Bacteria,p:Verrucomicrobia
ZOTU672	ACGTAGGGTGCGAGCGTTAATCGGAATTACTGGGCGTAAAGCGTGCGCAGGCGGCTATGCAAGACAGATGTGAAATCCCCGGGCTCAACCTGGGAACTGCATTTGTGACTGCACGGCTAGAGTGCGTCAGAGGGAGGTGGAATTCCGCGTGTAGCAGTGAAATGCGTAGAGATGCGGAGGAACACCGATGGCGAAGGCAGCCTCCTGGGATGACACTGACGCTCATGCACGAAAGCGTGGGGAGCAAACA	d:Bacteria,p:Proteobacteria,c:Betaproteobacteria
ZOTU673	ACGTAGGGGGCGAGCGTTGTCCGGATTTACTGGGCGTAAAGGGTGAGTAGGCGGTTGTATATGTCAGATGTAAAAGGCTATGGCTTAACTATAGTAAGCATTTGAAACTGTACAACTTGAGTGCAGGAGAGGTAAGTGGAATTCCTAGTGTAGCGGTGAAATGCGTAGATATTAGGAGGAACACCAGTGGCGAAGGCGACTTACTGGACTGTAACTGACGCTGAGTCACGAAAGCGTGGGTAGCAAACAG	d:Bacteria,p:Firmicutes,c:Clostridia,o:Clostridiales,f:Clostridiales_Incertae_Sedis_XI,g:Sedimentibacter
ZOTU674	ACGAAGGGGGCTAGCGTTACTCGGAATTACTGGGCGTAAAGGGCGCGTAGGCGGCTCTGTTAGTCAGGCGTGAAATTCCTGGGCTTAACCTGGGGACTGCGCTTGATACTGCAGGGCTTGAGGCCGAGAGAGGGTGGTGGAATTCCCAGTGTAGAGGTGAAATTCGTAGATATTGGGAAGAACACCGGTGGCGAAGGCGACCACCTGGCTCGGTACTGACGCTGAGGCGCGACAGCGTGGGGAGCAAACA	d:Bacteria,p:Proteobacteria,c:Alphaproteobacteria,o:Rhodospirillales,f:Acetobacteraceae,g:Roseomonas
ZOTU675	ACGAACCGTCCAAACGTTACTCGGAATTACTGGGCTTAAAGGGTGCGTAGGCTGCGCGGAAAGTTGGGTGTGAAATCCCTCGGCTCAACCGGGGAATTGCATTCAAAACTACCGTGCTCGAGGGAGACAGAGGTAAGCGGAACTCAAGGTGGAGCGGTGAAATGCGTTGATATCTTGAGGAACACCGGTGGCGAAGGCGGCTTACTGGGTCTCTTCTGACGCTGAGGCACGAAAGCTAAGGTAGCAAACG	d:Bacteria,p:Planctomycetes,c:Planctomycetacia,o:Pirellulales
ZOTU676	ACGGAGGATCCAAGCGTTATCCGGAATCATTGGGTTTAAAGGGTCCGTAGGCGGTCTTGTAAGTCAGTGGTGAAAGCCCATCGCTCAACGGTGGAACGGCCATTGATACTGCTGGACTTGAATTACTGGGAAGCAACTAGAATATGTAGTGTAGCGGTGAAATGCTTAGAGATTACATGGAATACCAATTGCGAAGGCAGGTTGCTACCAGTGGATTGACGCTGATGGACGAAAGCGTGGGTAGCGAACA	d:Bacteria,p:Bacteroidetes,c:Flavobacteriia,o:Flavobacteriales,f:Flavobacteriaceae,g:Flavobacterium
ZOTU677	ACGGAGGGTGCAAGCGTTATCCGGATTCACTGGGTTTAAAGGGTGCGTAGGCGGGCAGGTAAGTCAGTGGTGAAATCCTAGAGCTCAACTCTAGAACTGCCATTGATACTATCTGTCTTGAATATTGTGGAGGTAAGCGGAATATGTCATGTAGCGGTGAAATGCTTAGATATGACATAGAACACCTATTGCGAAGGCAGCTTACTACGCATATATTGACGCTGAGGCACGAAAGCGTGGGGATCAAACA	d:Bacteria,p:Bacteroidetes,c:Chitinophagia,o:Chitinophagales,f:Chitinophagaceae,g:Sediminibacterium
ZOTU678	ACGGAGGGTGCAAGCGTTATCCGGATTTATTGGGTTTAAAGGGTCCGTAGGCGGACCATTAAGTCAGTGGTGAAAGCCCATAGCTCAACTATGGAATTGCCATTGATACTGGTGGTCTTGAGTACAGTTGAAGTTGGCGGAATGTGTGGTGTAGCGGTGAAATGCTTAGATATCACACAGAACACCGATTGCGAAGGCAGCTAACTAAGTTGTAACTGACGCTGAGGGACGAAAGTGTGGGGATCAAACA	d:Bacteria,p:Bacteroidetes
ZOTU679	ACGTAGGGTGCGAGCGTTAATCGGAATTACTGGGCGTAAAGCGTGCGCAGGCGGTTTTGTAAGACAGATGTGAAATCCCCGGGCTCAACCTGGGACCTGCATTTGTGACTGCAAGGCTGGAGTACGGCAGAGGGGGATGGAATTCCGCGTGTAGCAGTGAAATGCGTAGATATGCGGAGGAACACCGATGGCGAAGGCAATCCCCTGGGCCTGTACTGACGCTCATGCACGAAAGCGTGGGGAGCAAACA	d:Bacteria,p:Proteobacteria,c:Betaproteobacteria,o:Burkholderiales,f:Comamonadaceae
ZOTU680	ACGAACCGTACAAACGTTACTCGGAATTACTGGGCTTAAAGGGTGCGTAGGCTGCGCGGAAAGTTGGGTGTGAAAGCCCTCAGCTCAACTGAGGAATTGCACTCAAAACTACCGTGCTCGAGGGAGACAGAGGTAAGCGGAACTCAAGGTGGAGCGGTGAAATGCGTTGATATCTTGAGGAACACCGGTGGCGAAGGCGGCTTACTGGGTCTCTTCTGACGCTGAGGCACGAAAGCTAAGGTAGCAAACG	d:Bacteria,p:Planctomycetes,c:Planctomycetacia,o:Pirellulales
ZOTU681	ACGGAGGGTGCAAGCGTTATCCGGATTCACTGGGTTTAAAGGGTGCGTAGGCGGGCAGGTAAGTCAGTGGTGAAATCCCCGAGCTTAACTCGGGAACTGCCGTTGATACTATCTGTCTTGAATACTGTGGAGGTAAGCGGAATATGTCATGTAGCGGTGAAATGCTTAGATATGACATAGAACACCAATTGCGAAGGCAGCTTGCTACACGGTCATTGACGCTGAGGCACGAAAGCGTGGGGATCAAACA	d:Bacteria,p:Bacteroidetes,c:Chitinophagia,o:Chitinophagales,f:Chitinophagaceae
ZOTU682	ACGTAGGGCGCGAGCGTTGTCCGGATTTATTGGGCGTAAAGAGCTCGTAGGCGGCTTGTCGCGTCGACTGTGAAAACCCACAGCTCAACTGTGGGCCTGCAGTCGATACGGGCAGGCTAGAGTTCGGTAGGGGAGACTGGAATTCCTGGTGTAGCGGTGGAATGCGCAGATATCAGGAGGAACACCGGTGGCGAAGGCGGGTCTCTGGGCCGATACTGACGCTGAGGAGCGAAAGCGTGGGGAGCGAACA	d:Bacteria,p:Actinobacteria,c:Actinobacteria,o:Micromonosporales,f:Micromonosporaceae,g:Micromonospora
ZOTU683	ACGTAGGGTGCAAGCGTTAATCGGAATTACTGGGCGTAAAGCGTGCGCAGGCGGTTGTGCAAGACAGGTGTGAAATCCCCGGGCTTAACCTGGGAACTGCACTTGTGACTGCACAGCTGGAGTGCGGCAGAGGGGGATGGAATTCCGCGTGTAGCAGTGAAATGCGTAGATATGCGGAGGAACACCGATGGCGAAGGCAATCCCCTGGGCCTGCACTGACGCTCATGCACGAAAGCGTGGGGAGCAAACA	d:Bacteria,p:Proteobacteria,c:Betaproteobacteria,o:Burkholderiales,f:Comamonadaceae
ZOTU684	ACGGAGGGTGCGAGCGTTAATCGGAATCACTGGGCGTAAAGCGCACGTAGGCTGCTTGGTAAGTCAGGGGTGAAAGCCCGCGGCTCAACCGCGGAATTGCCTTTGATACTGCCGAGCTAGAGTCCGGGAGAGGGTAGTGGAATTCCAGGTGTAGGAGTGAAATCCGTAGAGATCTGGAGGAACATCAGTGGCGAAGGCGACTACCTGGACCGGTACTGACGCTGAGGTGCGAAAGCGTGGGGAGCAAACA	d:Bacteria,p:Proteobacteria,c:Deltaproteobacteria,o:Desulfovibrionales,f:Desulfovibrionaceae,g:Desulfovibrio
ZOTU685	ACGTAGGGTGCGAGCGTTGTCCGGAATTATTGGGCGTAAAGAGCTTGTAGGCGGTTTGTCGCGTCTGCCGTGAAAATCCGGGGCTCAACCCCGGACTTGCGGTGGGTACGGGCAGACTAGAGTGTGGTAGGGGAGACTGGAATTCCTGGTGTAGCGGTGAAATGCGCAGATATCAGGAGGAACACCGATGGCGAAGGCAGGTCTCTGGGCCACTACTGACGCTGAGAAGCGAAAGCGTGGGGAGCGAACA	d:Bacteria,p:Actinobacteria,c:Actinobacteria,o:Micrococcales,f:Intrasporangiaceae
ZOTU686	ACGAAGGGGGCTAGCGTTGCTCGGAATTACTGGGCGTAAAGGGCGCGTAGGCGGACATTTAAGTCAGGGGTGAAATCCCAGAGCTCAACTCTGGAACTGCCTTTGATACTGGGTGTCTTGAGTGTGAGAGAGGTATGTGGAACTCCGAGTGTAGAGGTGAAATTCGTAGATATTCGGAAGAACACCAGTGGCGAAGGCGACATACTGGCTCATTACTGACGCTGAGGCGCGAAAGCGTGGGGAGCAAACA	d:Bacteria,p:Proteobacteria,c:Alphaproteobacteria,o:Caulobacterales,f:Caulobacteraceae,g:Brevundimonas
ZOTU687	ACGAAGGGGGCTAGCGTTGCTCGGAATTACTGGGCGTAAAGGGCGCGTAGGCGGATCGTTAAGTCAGGGGTGAAATCCCAGAGCTCAACTCTGGAACTGCCTTTGATACTGGCGATCTTGAGTATGAGAGAGGTATGTGGAACTCCGAGTGTAGAGGTGAAATTCGTAGATATTCGGAAGAACACCAGTGGCGAAGGCGACATACTGGCTCATTACTGACGCTGAGGCGCGAAAGCGTGGGGAGCAAACA	d:Bacteria,p:Proteobacteria,c:Alphaproteobacteria,o:Caulobacterales,f:Caulobacteraceae,g:Brevundimonas
ZOTU688	ACGTAGGATCCAAGCGTTGTCCGGATTTATTGGGTTTAAAGGGTGCGCAGGCGGCTCAATAAGTCAGTGGTGAAAGCCGACAGCTTAACTGTCGAATTGCCATTGATACTGTTGAGCTTGAGTATAGTTGAGGTTGGCGGAATGTATCATGTAGCGGTGAAATGCTTAGATATGATACAGAACACCGATTGCGAAGGCAGCTGACTAAGCTATTACTGACGCTCATGCACGAAAGCGTGGGGATCAAACA	d:Bacteria,p:Bacteroidetes
ZOTU690	ACGTAGGTGGCAAGCGTTGTCCGGAATTATTGGGCGTAAAGCGCGCGCAGGCGGTTCTTTAAGTCTGATGTGAAAGCCCCCGGCTCAACCGGGGAGGGTCATTGGAAACTGGGGAACTTGAGTGCAGAAGAGGAAAGTGGAATTCCAAGTGTAGCGGTGAAATGCGTAGAGATTTGGAGGAACACCAGTGGCGAAGGCGACTTTCTGGTCTGTAACTGACGCTGAGGCGCGAAAGCGTGGGGAGCAAACA	d:Bacteria,p:Firmicutes,c:Bacilli,o:Bacillales,f:Planococcaceae
ZOTU691	ACGTAGGGTGCAAGCGTTAATCGGAATTACTGGGCGTAAAGCGTGCGCAGGCGGTTATGCAAGACAGGTGTGAAATCCCCGAGCTCAACTTGGGAACTGCACTTGTGACTGCATAGCTAGAGTACGGTAGAGGGGAGTGGAATTCCGCGTGTAGCAGTGAAATGCGTAGATATGCGGAGGAACACCGATGGCGAAGGCAACTCCCTGGACCTGTACTGACGCTCATGCACGAAAGCGTGGGGAGCAAACA	d:Bacteria,p:Proteobacteria,c:Betaproteobacteria,o:Burkholderiales,f:Comamonadaceae,g:Inhella
ZOTU692	ACGGAGGGTGCAAGCGTTATCCGGATTCACTGGGTTTAAAGGGTGCGTAGGCGGGCAATTAAGTCTGTGGTGAAATCTCTGAGCTTAACTCGGAAACTGCCATGGATACTATTTGTCTTGAATGTTGTGGAGGTGAGCGGAATATGTCATGTAGCGGTGAAATGCTTAGATATGACATAGAACACCAATTGCGAAGGCAGCTCACTACACAAATATTGACGCTGAGGCACGAAAGCGTGGGGATCAAACA	d:Bacteria,p:Bacteroidetes,c:Chitinophagia,o:Chitinophagales,f:Chitinophagaceae,g:Flavihumibacter
ZOTU693	ACGAAGGGGGCTAGCGTTGTTCGGAATTACTGGGCGTAAAGCGCACGTAGGCGGACATTTAAGTCAGGGGTGAAATCCCGGGGCTCAACCCCGGAACTGCCTTTGATACTGGGTGTCTAGAGTATGGAAGAGGTGAGTGGAATTCCGAGTGTAGAGGTGAAATTCGTAGATATTCGGAGGAACACCAGTGGCGAAGGCGGCTCACTGGTCCATTACTGACGCTGAGGTGCGAAAGCGTGGGGAGCAAACA	d:Bacteria,p:Proteobacteria,c:Alphaproteobacteria,o:Rhizobiales,f:Rhizobiaceae
ZOTU694	ACGTAGGGGGCAAGCGTTGTCCGGAATTATTGGGCGTAAAGCGCGCGCAGGCGGTTCTTTAAGTCTGGTGTTTAAACCCGAGGCTCAACTTCGGGTCGCACTGGAAACTGGGGGACTTGAGTGCAGAAGAGGAGAGTGGAATTCCACGTGTAGCGGTGAAATGCGTAGATATGTGGAGGAACACCAGTGGCGAAGGCGACTCTCTGGGCTGTAACTGACGCTGAGGCGCGAAAGCGTGGGGAGCAAACAG	d:Bacteria,p:Firmicutes,c:Bacilli,o:Bacillales,f:Paenibacillaceae_1,g:Paenibacillus
ZOTU696	ACGAAGGGGGCTAGCGTTGTTCGGAATTACTGGGCGTAAAGGGCGCGTAGGCGGCCTGATCAGTCAGAAGTGAAAGCCCCGGGCTCAACCTGGGAACCGCTTTTGATACTGTCGGGCTTGAGTTCCGGAGAGGATGGTGGAATTCCCAGTGTAGAGGTGAAATTCGTAGATATTGGGAAGAACACCGGTGGCGAAGGCGGCCATCTGGACGGACACTGACGCTGAGGCGCGAAAGCGTGGGGAGCAAACA	d:Bacteria,p:Proteobacteria,c:Alphaproteobacteria,o:Rhodospirillales,f:Azospirillaceae,g:Azospirillum
ZOTU697	ACGGAGGATGCAAGTGTTATCCGGAATCACTGGGCGTAAAGCGTCTGTAGGTGGTTTAATAAGTCAACTGTTAAATCTTGAGGCTCAACTTCAAAATCGCAGTCGAAACTATTAGACTAGAGTATAGTAGAGGTAAAGGGAATTTCCAGTGGAGCGGTGAAATGCGTAGAGATTGGAAAGAACACCGATGGCGAAAGCACTTTACTGGGCTATTACTAACACTCAGAGACGAAAGCTAGGGTAGCAAATG	d:Bacteria,p:Cyanobacteria/Chloroplast,c:Chloroplast,f:Chloroplast,g:Bacillariophyta
ZOTU698	ACGTAGGCACCAAGCGTTGTCCGGATTTATTGGGCGTAAAGAGCTCGTAGGCGGTTCAGTAAGTCGGGTGTGAAAACTCTGGGCTTAACCCAGAGCCTGCACCCGAAACTGCTGTGACTAGAGTTCGGTAGGGGAGCGGGGAATTCCTGGTGTAGCGGTGAAATGCGCAGATATCAGGAGGAACACCGGTGGCGAAGGCGCCGCTCTGGGCCGACACTGACGCTGAGGAGCGAAAGCGTGGGTAGCAAAC	d:Bacteria,p:Actinobacteria,c:Acidimicrobiia,o:Acidimicrobiales,f:Ilumatobacteraceae
ZOTU699	ACGTAGGGGGCAAGCGTTATCCGGAATCACTGGGCGTAAAGGGTGCGTAGGCGGCTGATCAAGCCAGGGGTGAAAGGCAATAGCTTAACTATTGTAAGCCTTTGGAACTGGTCAGCTTGAGTGCAGGAGAGGAAAGCGGAATTCCTAGTGTAGCGGTGAAATGCGTAGATATTAGGAGGAACACCCGTGGCGAAGGCGGCTTTCTGGACTGTAACTGACGCTGAGGCACGAAAGCGTGGGGAGCAAACAG	d:Bacteria,p:Firmicutes,c:Clostridia,o:Clostridiales,f:Clostridiales_Incertae_Sedis_XII,g:Acidaminobacter
ZOTU700	ACGTAGGGTGCGAGCGTTAATCGGAATTACTGGGCGTAAAGCGTGCGCAGGCGGTTCTATAAGACAGATGTGAAATCCCCGGGCTCAACCTGGGAATGGCATTTGTGACTGTAGAGCTAGAGTACGGTAGAGGGGGATGGAATTCCGCGTGTAGCAGTGAAATGCGTAGATATGCGGAGGAACACCGATGGCGAAGGCAATCCCCTGGACCTGTACTGACGCTCATGCACGAAAGCGTGGGGAGCAAACA	d:Bacteria,p:Proteobacteria,c:Betaproteobacteria,o:Burkholderiales,f:Comamonadaceae,g:Polaromonas
ZOTU701	ACGTAGGGTGCAAGCGTTAATCGGAATTACTGGGCGTAAAGCGAGCGCAGGCGGTTGTGTAAGACAGATGTGAAATCCCCGGGCTCAACCTGGGAACTGCATTTGTGACTGCACGGCTAGAGTGCGTCAGAGGGGGGTGGAACTCCACGTGTAGCAGTGAAATGCGTAGAGATGTGGAAGAACACCGATGGCGAAGGCAGCCCCCTGGGATGACACTGACGCTCATGCTCGAAAGCGTGGGGAGCAAACA	d:Bacteria,p:Proteobacteria,c:Betaproteobacteria
ZOTU702	ACGTATGTTCCAAGCGTTATCCGGATTTATTGGGCGTAAAGCGAGCGCAGACGGTTATTTAAGTCTGAAGTGAAAGCCCTCAGCTCAACTGAGGAATTGCTTTGGAAACTGGATGACTTGAGTGCAGTAGAGGAAAGTGGAACTCCATGTGTAGCGGTGAAATGCGTAGATATATGGAAGAACACCAGTGGCGAAGGCGGCTTTCTGGACTGTAACTGACGTTGAGGCTCGAAAGTGTGGGTAGCAAACA	d:Bacteria,p:Firmicutes,c:Bacilli,o:Lactobacillales,f:Lactobacillaceae,g:Weissella
ZOTU703	ACGGAGGATGCAAGCGTTATCCGGAATCATTGGGTTTAAAGGGTCCGTAGGCGGCCTGATAAGTCAGTGGTGAAATCTCCTAGCTCAACTAGGAAACTGCCATTGATACTGTCGGGCTTGAATTGTGGTGAAGTAACTAGAATATGTAGTGTAGCGGTGAAATGCTTAGATATTACATGGAATACCAATTGCGAAGGCAGGTTACTAACCATTGATTGACGCTGATGGACGAAAGCGTGGGGAGCGAACA	d:Bacteria,p:Bacteroidetes,c:Flavobacteriia,o:Flavobacteriales,f:Flavobacteriaceae,g:Flavobacterium
ZOTU704	ACGGAGGGTGCAAGCGTTATCCGGATTCACTGGGTTTAAAGGGTGCGTAGGCGGGCAGGTAAGTCAGTGGTGAAATCCTAGAGCTTAACTCTAGAACTGCCATTGATACTATCTGTCTTGAATATTGTGGAGGTTAGCGGAATATGTCATGTAGCGGTGAAATGCTTAGATATGACATAGAACACCTATTGCGAAGGCAGCTAACTACGCATATATTGACGCTGAGGCACGAAAGCGTGGGGATCAAACA	d:Bacteria,p:Bacteroidetes,c:Chitinophagia,o:Chitinophagales,f:Chitinophagaceae,g:Sediminibacterium
ZOTU705	ACGTAGGTGGCAAGCGTTGTCCGGAATTATTGGGCGTAAAGCGCGCGCAGGCGGTCTCTTAAGTCTGATGTGAAAGCCCACGGCTCAACCGTGGAGGGTCATTGGAAACTGGGGGACTTGAGTGCAGAAGAGGAAAGTGGAATTCCACGTGTAGCGGTGAAATGCGTAGAGATGTGGAGGAACACCAGTGGCGAAGGCGACTTTCTGGTCTGTAACTGACGCTGAGGCGCGAAAGCGTGGGGAGCAAACA	d:Bacteria,p:Firmicutes,c:Bacilli,o:Bacillales
ZOTU706	ACGTAGGGGGCAAGCGTTATCCGGAATCACTGGGCGTAAAGGGAGCGTAGGCGGTTTGACAAGCCAGGGGTGAAAGGCAATAGCTTAACTATTGTAAGCCTTTGGAACTGTCGAACTTGAGTGCAGGAGAGGAAAGTGGAATTCCTAGTGTAGCGGTGAAATGCGTAGATATTAGGAGGAACACCAGTGGCGAAGGCGACTTTCTGGACTGTAACTGACGCTGAGGCTCGAAAGCGTGGGGAGCGAACAG	d:Bacteria,p:Firmicutes,c:Clostridia,o:Clostridiales
ZOTU707	ACGTAGGTGGCAAGCGTTGTCCGGATTTACTGGGCGTAAAGGGAGTGTAGGCGGATACTTAAGTCAGATGTGAAATACCCGGGCTCAACTTGGGTGCTGCATTTGAAACTGGGTATCTAGAGTGCAGGAGAGGAAAGTGGAATTCCTAGTGTAGCGGTGAAATGCGTAGAGATTAGGAAGAACACCAGTGGCGAAGGCGACTTTCTGGACTGTAACTGACGCTGAGGCTCGAAAGCGTGGGGAGCAAACA	d:Bacteria,p:Firmicutes,c:Clostridia,o:Clostridiales,f:Clostridiaceae_1,g:Clostridium_sensu_stricto
ZOTU708	ACGAAGGGGGCTAGCGTTGCTCGGAATCACTGGGCGTAAAGGGCGCGTAGGCGGACTTTTAAGTCGGAGGTGAAAGCCCAGGGCTCAACCCTGGAATTGCCTTCGATACTGGGAGTCTTGAGTTCGGAAGAGGTTGGTGGAACTGCGAGTGTAGAGGTGAAATTCGTAGATATTCGCAAGAACACCGGTGGCGAAGGCGGCCAACTGGTCCGAAACTGACGCTGAGGCGCGAAAGCGTGGGGAGCAAACA	d:Bacteria,p:Proteobacteria,c:Alphaproteobacteria,o:Rhizobiales,f:Boseaceae,g:Bosea
ZOTU709	ACGTAGGGTCCGAGCGTTGTCCGGAATTATTGGGCGTAAAGAGCTCGTAGGCGGTTTGTCGCGTCTGCTGTGAAATCCCGAGGCTCAACCTCGGGCCTGCAGTGGGTACGGGCAGACTTGAGTGGTGTAGGGGAGACTGGAATTCCTGGTGTAGCGGTGGAATGCGCAGATATCAGGAGGAACACCGATGGCGAAGGCAGGTCTCTGGGCACTTACTGACGCTGAGGAGCGAAAGCGTGGGGAGCGAACA	d:Bacteria,p:Actinobacteria,c:Actinobacteria,o:Micrococcales,f:Microbacteriaceae,g:Agromyces
ZOTU710	ACGGAGGGGGCTAGCGTTGTTCGGAATTACTGGGCGTAAAGCGCACGTAGGCGGACCAGAAAGTCAGAGGTGAAAGCCCGGGGCTCAACCCCGGAACGGCCTTTGAAACTCCTGGTCTTGAGGTCGAGAGAGGTGAGTGGAATTCCGAGTGTAGAGGTGAAATTCGTAGATATTCGGAGGAACACCAGTGGCGAAGGCGGCTCACTGGCTCGATACTGACGCTGAGGTGCGAAAGCGTGGGGAGCAAACA	d:Bacteria,p:Proteobacteria,c:Alphaproteobacteria,o:Rhodobacterales
ZOTU712	ACGTAGGGCGCAAGCGTTATCCGGAATTATTGGGCGTAAAGAGCTCGTAGGCGGTCTGTCGCGTCTGCTGTGAAAACCCGAGGCTCAACCTCGGGCCTGCAGTGGGTACGGGCAGACTAGAGTGCGGTAGGGGAGATTGGAATTCCTGGTGTAGCGGTGGAATGCGCAGATATCAGGAGGAACACCGATGGCGAAGGCAGATCTCTGGGCCGTAACTGACGCTGAGGAGCGAAAGGGTGGGGAGCAAACA	d:Bacteria,p:Actinobacteria,c:Actinobacteria,o:Micrococcales,f:Microbacteriaceae,g:Microbacterium
ZOTU714	ACGGAGGGTGCAAGCGTTATCCGGATTTACTGGGTTTAAAGGGTGTGTAGGCGGGCCTTTAAGTCAGTGGTGAAATCTCCGAGCTTAACTTGGAAACTGCCATTGATACTATTGGTCTTGAATGTTGTTGAGGTGGGCGGAATAAGTCATGTAGCGGTGAAATGCATAGATATGACTTAGAACACCAATTGCGAAGGCAGCTCACTAAGCAAATATTGACGCTGAGGCACGAAAGCGTGGGGATCAAACA	d:Bacteria,p:Bacteroidetes,c:Chitinophagia,o:Chitinophagales,f:Chitinophagaceae
ZOTU715	ACGAAGGGGGCTAGCGTTGTTCGGAATTACTGGGCGTAAAGCGCACGTAGGCGGATTGTTAAGTTAGGGGTGAAATCCCAGGGCTCAACCCTGGAACTGCCTTTAATACTGGCAATCTAGAGTCCGAGAGAGGTGAGTGGAATTCCGAGTGTAGAGGTGAAATTCGTAGATATTCGGAGGAACACCAGTGGCGAAGGCGGCTCACTGGCTCGGTACTGACGCTGAGGTGCGAAAGCGTGGGGAGCAAACA	d:Bacteria,p:Proteobacteria,c:Alphaproteobacteria,o:Rhizobiales,f:Phyllobacteriaceae
ZOTU716	ACGAACCGTCCAAACGTTACTCGGAATTACTGGGCTTAAAGGGTGCGTAGGCTGCGCGGAAAGTTGGGTGTGAAATCCCTCAGCTCAACTGGGGAATTGCACTCAAAACTACCGTGCTCGAGGGAGACAGAGGTAAGCGGAACTCAAGGTGGAGCGGTGAAATGCGTTGATATCTTGAGGAACACCGGTGGCGAAAGCGGCTTACTGGGTCTCTTCTGACGCTGAGGCACGAAAGCTAAGGTAGCAAACG	d:Bacteria,p:Planctomycetes,c:Planctomycetacia,o:Pirellulales
ZOTU717	ACGGAGGGTGCAAGCGTTATCCGGATTCACTGGGTTTAAAGGGTGCGTAGGTGGGTCTGTAAGTCAGAGGTGAAATCCCCGAGCTTAACTTGGGAACTGCCTTTGATACTATAGGTCTTGAATATCGTGGAGGTAAGCGGAATATGTCATGTAGCGGTGAAATGCATAGAGATGACATAGAACACCAATTGCGAAGGCAGCTTGCTACGCGATTATTGACACTGAGGCACGAAAGCGTGGGGAGCAAACA	d:Bacteria,p:Bacteroidetes,c:Chitinophagia,o:Chitinophagales,f:Chitinophagaceae
ZOTU718	ACGAAGGGGGCTAGCGTTGTTCGGAATTACTGGGCGTAAAGCGCACGTAGGCGGGTGGTTAAGTTAGGGGTGAAATCCCGGAGCTCAACTCCGGAACTGCCTTTGATACTGGCCATCTAGAGATCGGAAGAGGTGAGTGGAATTCCCAGTGTAGAGGTGAAATTCGTAGATATTGGGAAGAACACCAGTGGCGAAGGCGGCTCACTGGTCCGATACTGACGCTGAGGTGCGAAAGCGTGGGGAGCAAACA	d:Bacteria,p:Proteobacteria,c:Alphaproteobacteria,o:Rhizobiales
ZOTU719	ACGAAGGGGGCTAGCGTTGTTCGGATTTACTGGGCGTAAAGCGCACGTAGGCGGTTTGATAAGTCGGGGGTGAAATCCTGGGGCTCAACCTCAGAATTGCCTTCGATACTGTCGATCTAGAGGCCAGCAGAGGTTAGTGGAATTCCCAGTGTAGAGGTGAAATTCGTAGATATTGGGAAGAACACCAGTGGCGAAGGCGGCTAACTGGGCTGGTACTGACGCTGAGGTGCGAAAGCGTGGGGAGCAAACA	d:Bacteria,p:Proteobacteria,c:Alphaproteobacteria
ZOTU720	ACGGGGGATGCAAGTGTTATCCGGATTTACTGGGCGTAAAGCGTCTGCAGGTGGTTTCTTAAGTCTACTGTTAAATCTTGAGGCTCAACCTCAAATCTGCAGTAGAAACTAGGAGACTTGAGTATAGTAGGGGTAGAGGGAATTTCCAGTGGAGCGGTGAAATGCGTAGATATTGGAAAGAACACCGATGGCGAAGGCACTCTACTGGGCTATTACTGACACTCAGAGACGAAAGCTAGGGGAGCAAATG	d:Bacteria,p:Cyanobacteria/Chloroplast,c:Chloroplast,f:Chloroplast,g:Bacillariophyta
ZOTU721	ACGTAGGGCGCAAGCGTTATCCGGAATTATTGGGCGTAAAGAGCTCGTAGGCGGTTTGTCGCGTCTGCCGTGAAAGTCCGGGGCTCAACTCCGGATCTGCGGTGGGTACGGGCAGACTAGAGTGATGTAGGGGAGACTGGAATTCCTGGTGTAGCGGTGAAATGCGCAGATATCAGGAGGAACACCGATGGCGAAGGCAGGTCTCTGGGCATTAACTGACGCTGAGGAGCGAAAGCATGGGGAGCGAACA	d:Bacteria,p:Actinobacteria,c:Actinobacteria,o:Micrococcales,f:Micrococcaceae
ZOTU722	ACGTAGGGGGCAAGCGTTATCCGGAATTATTGGGCGTAAAGAGTACGTAGGTGGTCTTTTAAGCGCAGGGTTTAAGGCAATGGCTTAACCATTGTTCGCCCTGTGAACTGGAAGACTTGAGTGTAGGAGAGGAAAGTGGAATTCCTAGTGTAGCGGTGAAATGCGTAGATATTAGGAGGAACATCAGTGGCGAAGGCGACTTTCTGGACTATTACTGACACTGAGGTACGAAAGCGTGGGGAGCAAACAG	d:Bacteria,p:Firmicutes,c:Clostridia,o:Clostridiales
ZOTU723	ACGGAGGATGCAAGTGTTATCCGGAATCACTGGGCGTAAAGCGTCTGTAGGTGGTTTAATAAGTCAACTGTTAAATCTTGAGGCTCAACTTCAAAACTGCAGTCGAAACTATTAGACTAGAGTATAGTAGAGGTAAAGGGAATTTCCAGTGGAGCGGTGAAATGCGTAGAGATTGGAAAGAACACCGATGGCGAAAGCACTTTACTGGGCTATTACTAACACTCAGAGACGAAAGCTAGGGTAGCAAATG	d:Bacteria,p:Cyanobacteria/Chloroplast,c:Chloroplast,f:Chloroplast,g:Bacillariophyta
ZOTU725	ACGGAGGGAGCTAGCGTTGTTCGGAATTACTGGGCGTAAAGCGTGCGTAGGCGGCTATTCAAGTCAGAGGTGAAAGCCTGGAGCTCAACTCCAGAACTGCCTTTGAAACTAGATAGCTAGAATCTTGGAGAGGTGAGTGGAATTCCGAGTGTAGAGGTGAAATTCGTAGATATTCGGAAGAACACCAGTGGCGAAGGCGACTCACTGGACAAGTATTGACGCTGAGGTACGAAAGCGTGGGGAGCAAACA	d:Bacteria,p:Proteobacteria,c:Alphaproteobacteria,o:Sphingomonadales,f:Sphingomonadaceae,g:Sphingorhabdus
ZOTU726	ACATAGGGTGCAAGCGTTGTCCGGATTTATTGGGCGTAAAGAGCTCGTAGGCGGTTCATCACGTCGGATGTGAAAACTTGGGGCTTAACCCCAAGCCTGCATCCGATACGGGTGAACTAGAGAGCAGTAGGGGAGATTGGAATTCCTGGTGTAGCGGTGGAATGCGCAGATATCAGGAGGAACACCAGTGGCGAAGGCGGATCTCTGGGCTGTATCTGACGCTGAGGAGCGAAAGCGTGGGGAGCAAACA	d:Bacteria,p:Actinobacteria,c:Actinobacteria
ZOTU727	ACGTAGGGGGCAAGCGTTATCCGGAATTACTGGGCGTAAAGGGTGCGTAGGTGGCCTGACAAGTCAGGGGTCAAAGGCAACGGCTCAACCGTTGTAAGCCCTTGAAACTGTCGGGCTTGAGTTCAGGAGAGGAAAGCGGAATTCCTAGTGTAGCGGTGAAATGCGTAGATATTAGGAGGAACACCAGTGGCGAAGGCGGCTTTCTGGACTGATACTGACACTGAGGCACGAAAGCGTGGGGAGCAAACAG	d:Bacteria,p:Firmicutes,c:Clostridia,o:Clostridiales,f:Peptostreptococcaceae,g:Proteocatella
ZOTU728	ACGTAGGGGGCGAGCGTTGTCCGGATTTATTGGGCGTAAAGGGTTCGCAGGCGGTCTCTTAAGTTAGATGTGAAAGATCACGGCTCAACCGTGGTAAGCATTTAAAACTGGGAGACTTGAGTTAAGGAGAGGAAAGTGGAATTCCTAGTGTAGCGGTGAAATGCGTAGATATTAGGAGGAATACCAGTGGCGAAGGCGACTTTCTGGACTTATACTGACGCTGAGGAACGAAAGCGTGGGGAGCAAACAG	d:Bacteria,p:Firmicutes,c:Clostridia,o:Clostridiales,f:Tissierellaceae
ZOTU730	ACGGAGGATCCAAGCGTTATCCGGAATCATTGGGTTTAAAGGGTCCGTAGGCGGTTTAATAAGTCAGTGGTGAAATCTGGTCGCTCAACGATCAAACTGCCATTGATACTGTTAGACTTGAATTACTGTGAAGTAACTAGAATATGTAGTGTAGCGGTGAAATGCTTAGATATTACATGGAATACCAATTGCGAAGGCAGGTTACTAACAGTCGATTGACGCTGATGGACGAAAGCGTGGGGAGCGAACA	d:Bacteria,p:Bacteroidetes,c:Flavobacteriia,o:Flavobacteriales,f:Flavobacteriaceae,g:Flavobacterium
ZOTU731	ACGAAGGGGGCTAGCGTTGCTCGGAATTACTGGGCGTAAAGGGCGCGTAGGCGGCTTGGTCAGTCAGGCGTGAAATTCCTGGGCTCAACCTGGGGACTGCGCTTGATACGGCCAGGCTTGAGGCCGAGAGAGGGTGGTGGAATTCCCAGTGTAGAGGTGAAATTCGTAGATATTGGGAAGAACACCGGTGGCGAAGGCGACCACCTGGCTCGGTACTGACGCTGAGGCGCGACAGCGTGGGGAGCAAACA	d:Bacteria,p:Proteobacteria,c:Alphaproteobacteria,o:Rhodospirillales,f:Acetobacteraceae,g:Roseomonas
ZOTU732	ACGGGAGTGGCAAGCGTTATCCGGAATTATTGGGCGTAAAGCGTCCGCAGGCGGCCTCGTAAGTCTGTCGTTAAAGCGTGGAGCTTAACTCCATTTCAGCGATGGAAACTGTGAGGCTTGAGTGTGGTAGGGGCAGAGGGAATTCCCGGTGTAGCGGTGAAATGCGTAGATATCGGGAAGAACACCAGTGGCGAAGGCGCTCTGCTGGGCCATAACTGACGCTCATGGACGAAAGCCAGGGGAGCGAAAG	d:Bacteria,p:Cyanobacteria/Chloroplast,c:Cyanobacteria,f:Family_II,g:GpIIa
ZOTU733	ACGGAGGATCCAAGCGTTATCCGGAATCATTGGGTTTAAAGGGTCCGTAGGCGGTTTAGTAAGTCAGTGGTGAAAGCCCATCGCTCAACGGTGGAACGGCCATTGATACTGCTGAACTTGAATTATTAGGAAGTAACTAGAATATGTAGTGTAGCGGTGAAATGCTTAGAGATTACATGGAATACCAATTGCGAAGGCAGGTTACTACTAATGGATTGACGCTGATGGACGAAAGCGTGGGTAGCGAACA	d:Bacteria,p:Bacteroidetes,c:Flavobacteriia,o:Flavobacteriales,f:Flavobacteriaceae,g:Flavobacterium
ZOTU735	ACATAGGGGGCGAGCGTTATCCGGATTTACTGGGCGTAAAGGGTGCGTAGGTGGTTATTTAAGTTTCTGGTGTAAGTGCAGTGCTCAACGCTGTGATGCTAGGAAAACTGGATGACTAGAGTAAGACAGAGGCAAGTGGAATTCCATGTGTAGCGGTAAAATGCGTAAATATATGGAGGAACACCGGTGGCGAAGGCGGCTTGCTGGGTCTTTACTGACACTGATGCACGAAAGCGTGGGGAGCAAACAG	d:Bacteria,p:Tenericutes,c:Mollicutes,o:Acholeplasmatales,f:Acholeplasmataceae,g:Acholeplasma
ZOTU737	ACGGAGGGGGCTAGCGTTGTTCGGAAATACTGGGCGTAAAGCGCACGTAGGCGGCGATTCAAGTCAGAGGTGAAAGCCCGGGGCTCAACCCCGGAACTGCCTTTGAAACTAGATTGCTAGAATCCTGGAGAGGTGAGTGGAATTCCGAGTGTAGAGGTGAAATTCGTAGATATTCGGAAGAACACCAGTGGCGAAGGCGACTCACTGGACAGGTATTGACGCTGAGGTGCGAAAGCGTGGGGAGCAAACA	d:Bacteria,p:Proteobacteria,c:Alphaproteobacteria,o:Sphingomonadales,f:Erythrobacteraceae,g:Altererythrobacter
ZOTU738	ACGGAGGATCCAAGCGTTATCCGGAATCATTGGGTTTAAAGGGTCCGTAGGCGGTTTAATAAGTCAGTGGTGAAATCTGGTCGCTCAACGATCAAACTGCCATTGATACTGTTAGACTTGAATTACTGTGAAGTAACTAGAATATGTAGTGTAGCGGTGAAATGCTTAGATATTACATGGAATACCAATTGCGAAGGCAGGTTACTAACAGTTGATTGACGCTGATGGACGAAAGCGTGGGGAGCGAACA	d:Bacteria,p:Bacteroidetes,c:Flavobacteriia,o:Flavobacteriales,f:Flavobacteriaceae,g:Flavobacterium
ZOTU739	ACGTAGGGGGCAAGCGTTATCCGGATTTACTGGGTGTAAAGGGAGCGTAGACGGTTCTGCAAGTCTGGAGTGAAAGCCCGGGGCTCAACCCCGGGACTGCTTTGGAAACTGTGGAACTAGAGTGCAGGAGAGGTAAGTGGAATTCCTAGTGTAGCGGTGAAATGCGTAGATATTAGGAGGAACACCAGTGGCGAAGGCGGCTTACTGGACTGTAACTGACGTTGAGGCTCGAAAGCGTGGGGAGCAAACA	d:Bacteria,p:Firmicutes,c:Clostridia,o:Clostridiales,f:Lachnospiraceae,g:Hungatella
ZOTU740	ACGTAGGGTGCAAGCGTTGTCCGGAATTATTGGGCGTAAAGAGCTCGTAGGCGGTTGGTCGCGTCTGCTGTGAAAACCCGAGGCTCAACCTCGGGCCTGCAGTGGGTACGGGCCGGCTAGAGTGCGGTAGGGGAGATCGGAATTCCTGGTGTAGCGGTGGAATGCGCAGATATCAGGAGGAACACCAATGGCGAAGGCAGATCTCTGGGCCGTAACTGACGCTGAGGAGCGAAAGCGTGGGGAGCGAACA	d:Bacteria,p:Actinobacteria,c:Actinobacteria,o:Micrococcales,f:Microbacteriaceae
ZOTU741	ACGTAGGGTGCAAGCGTTGTCCGGAATTATTGGGCGTAAAGAGCTCGTAGGCGGTTTGTCGCGTCTGCTGTGAAAATCCGAGGCTCAACCTCGGACCTGCAGTGGGTACGGGCAAACTAGAGTGCGGTAGGGGAGATTGGAATTCCTGGTGTAGCGGTGGAATGCGCAGATATCAGGAGGAACACCAATGGCGAAGGCAGATCTCTGGGCCGTAACTGACGCTGAGGAGCGAAAGCGTGGGGAGCGAACA	d:Bacteria,p:Actinobacteria,c:Actinobacteria,o:Micrococcales,f:Microbacteriaceae
ZOTU742	ACGGAGGATGCGAGCGTTATCCGGATTTATTGGGTTTAAAGGGTGCGTAGGCGGCCCCTTAAGTCAGCGGTAAAATTTCTGCGCTCAACGCAGTCGTGCCGTTGAAACTGGGGGGCTTGAGTCTAGATGAAGTGGGCGGAATTTGTAGTGTAGCGGTGAAATGCATAGATATTACAAGGAACTCCGATTGCGCAGGCAGCTCACTAAGCTATCACTGACGCTGAAGCACGAAAGCGTGGGTATCAAACAG	d:Bacteria,p:Bacteroidetes,c:Bacteroidia,o:Bacteroidales
ZOTU744	ACGTAGGGTGCGAGCGTTAATCGGAATTACTGGGCGTAAAGCGTGCGCAGGCGGTTGCATAAGACAGATGTGAAATCCCCGGGCTCAACCTGGGAACTGCGTTTGTGACTGTGCGACTGGAGTACGGCAGAGGGGGGTGGAATTCCTGGTGTAGCAGTGAAATGCGTAGATATCAGGAGGAACATCGATGGCGAAGGCAGCCCCCTGGGCCTGTACTGACGCTCATGCACGAAAGCGTGGGGAGCAAACA	d:Bacteria,p:Proteobacteria,c:Betaproteobacteria,o:Rhodocyclales,f:Zoogloeaceae,g:Uliginosibacterium
ZOTU745	ACGTAGGTGGCAAGCGTTGTCCGGATTTACTGGGCGTAAAGGGAGCGTAGGCGGACTTTTAAGTGGGATGTGAAATACCCGGGCTTAACCTGGGTGCTGCATTCCAAACTGGGAGTCTAGAGTGCAGGAGGGGAAAGTGGAATTCCTAGTGTAGCGGTGAAATGCGTAGAGATTAGGAAGAACACCAGTGGCGAAGGCGACTTTCTGGACTGTAACTGACGCTGAGGCTCGAAAGCGTGGGGAGCGAACA	d:Bacteria,p:Firmicutes,c:Clostridia,o:Clostridiales,f:Clostridiaceae_1,g:Clostridium_sensu_stricto
ZOTU746	ACGTAGGGGGCAAGCGTTGTCCGGAATTATTGGGCGTAAAGCGCGCGCAGGCGGCTAATTAAGTTCGGTGTTTAATCCTGGGGCTCAACCCCGGGTCGCACTGGAAACTGGTTGGCTTGAGTACAGAAGAGGAAAGTGGAATTCCACGTGTAGCGGTGAAATGCGTAGAGATGTGGAGGAACACCAGTGGCGAAGGCGACTTTCTGGGCTGTAACTGACGCTGAGGCGCGAAAGCGTGGGGAGCAAACAG	d:Bacteria,p:Firmicutes,c:Bacilli,o:Bacillales,f:Paenibacillaceae_1,g:Paenibacillus
ZOTU748	ACGTAGGTGGCAAGCGTTGTCCGGAATTATTGGGCGTAAAGCGCGCGCAGGCGGTCTCTTAAGTCTGATGTGAAATCTCGTGGCTCAACCACGAACGGTCATTGGAAACTGGGGGACTTGAGTGCAGAAGAGAAGAGCGGAATTCCACGTGTAGCGGTGAAATGCGTAGAGATGTGGAGGAACACCAGTGGCGAAGGCGGCTCTTTGGTCTGTAACTGACGCTGAGGCGCGAAAGCGTGGGGAGCGAACA	d:Bacteria,p:Firmicutes,c:Bacilli,o:Bacillales,f:Bacillaceae_1,g:Bacillus
ZOTU749	ACGGAGGGTGCAAGCGTTAATCGGAATTACTGGGCGTAAAGCGTGCGCAGGCGGTTTGTTAAGCGAGATGTGAAAGCCCCGGGCTCAACCTGGGAATTGCATTTCGAACTGGCAAACTAGAGTCTTGTAGAGGGGGGTAGAATTCCAGGTGTAGCGGTGAAATGCGTAGAGATCTGGAGGAATACCGGTGGCGAAGGCGGCCCCCTGGACAAAGACTGACGCTCAGGTGCGAAAGCGTGGGGAGCAAACA	d:Bacteria,p:Proteobacteria,c:Gammaproteobacteria,o:Alteromonadales
ZOTU750	ACGGAGGGTGCAAGCGTTAATCGGAATAACTGGGCGTAAAGCGCACGCAGGCGGTCGGATAAGTCAGATGTGAAAGCCCCGGGCTCAACCTGGGAACTGCATTTGAAACTGTCTGACTAGAGTCTTGTAGAGGGGGGTAGAATTCCAGGTGTAGCGGTGAAATGCGTAGAGATCTGGAGGAATACCGGTGGCGAAGGCGGCCCCCTGGACAAAGACTGACGCTCAGGTGCGAAAGCGTGGGGAGCAAACA	d:Bacteria,p:Proteobacteria,c:Gammaproteobacteria,o:Aeromonadales,f:Aeromonadaceae
ZOTU751	ACGTAGGGTGCGAGCGTTAATCGGAATTACTGGGCGTAAAGCGTGCGCAGGCGGATTGTTAAGCAAGACGTGAAATCCCCGGGCTTAACCTGGGAATGGCGTTTTGAACTGGCAGTCTAGAGTGTGTCAGAGGGGGGTGGAATTCCACGTGTAGCAGTGAAATGCGTAGAGATGTGGAGGAACACCAATGGCGAAGGCAGCCCCCTGGGATAACACTGACGCTCATGTACGAAAGCGTGGGTAGCAAACA	d:Bacteria,p:Proteobacteria,c:Betaproteobacteria,o:Nitrosomonadales,f:Thiobacillaceae,g:Thiobacillus
ZOTU752	ACGTAGGGTGCGAGCGTTAATCGGAATTACTGGGCGTAAAGCGTGCGCAGGCGGTTTGTTAAGATAGGCGTGAAATCCCCGGGCTCAACCTGGGAACTGCGTTTATGACTGGCAGGCTAGAGTATGGCAGAGGGGGGTGGAATTCCACGTGTAGCAGTGAAATGCGTAGAGATGTGGAGGAACACCGATGGCGAAGGCAGCCCCCTGGGCCAATACTGACGCTCATGCACGAAAGCGTGGGTAGCAAACA	d:Bacteria,p:Proteobacteria,c:Betaproteobacteria,o:Rhodocyclales,f:Azonexaceae,g:Ferribacterium
ZOTU753	ACAGAGGGTGCAAGCGTTAATCGGAATTACTGGGCGTAAAGCGTGCGTAGACGGTTGTTTAAGTCGGATGTGAAATCCCCGGGCTCAACCTGGGAATTGCATTCGAGACTGATCAGCTAGGGTGCGGAAGAGGGAAGCGGAATTTCCGGTGTAGCGGTGAAATGCGTAGATATCGGAAGGAACATCAGTGGCGAAAGCGGCTTCCTGGTCCAGCACCGACGTTCAGGCACGAAAGCGTGGGGAGCAAACA	d:Bacteria,p:Proteobacteria,c:Gammaproteobacteria,o:Gammaproteobacteria_incertae_sedis,g:Acidibacter
ZOTU754	ACGTAGGGTGCAAGCGTTAATCGGAATTACTGGGCGTAAAGCGTGCGCAGGCGGTTATACAAGACAGGCGTGAAATCCCCGGGCTTAACCTGGGAATGGCGTCTGTGACTGTATGACTAGAGTGTGTCAGAGGGGGGTAGAATTCCACGTGTAGCAGTGAAATGCGTAGATATGTGGAGGAATACCAATGGCGAAGGCAGCCCCCTGGGATAACACTGACGCTCATGCACGAAAGCGTGGGGAGCAAACA	d:Bacteria,p:Proteobacteria,c:Betaproteobacteria,o:Burkholderiales,f:Burkholderiaceae,g:Polynucleobacter
ZOTU755	ACGTAGGGGGCAAGCGTTGTCCGGAATTATTGGGCGTAAAGGGTGCGTAGGCGGCCTTTTAAGTCAGATGTGAAAGCCCACGGCTTAACCGTGGGACTGCATTTGAAACTGGAGGGCTTGAGTATCGGAGAGGGTAGTGGAATTCCCAGTGTAGCGGTGGAATGCGTAGATATTGGGAGGAACACCAGTGGCGAAGGCGACTACCTGGACGAAAACTGACGCTGAGGCACGAAAGCTAGGGGAGCAAACA	d:Bacteria,p:Firmicutes
ZOTU757	ACGTAGGTGGCGAGCGTTGTCCGGAATTACTGGGCGTAAAGGATGCGTAGGTGGATATTTAAGTGGGATGTGAAATCCCCGGGCTCAACCCGGGAACTGCATTCCAAACTGGGTATCTAGAGTGCAGGAGAGGAAAGCGGAATTCCTAGTGTAGCGGTGAAATGCGTAGATATTAGGAGGAACACCAGTGGCGAAGGCGGCTTTCTGGACTGTAACTGACACTGAGGCATGAAAGCGTGGGTAGCAAACA	d:Bacteria,p:Firmicutes,c:Clostridia,o:Clostridiales,f:Clostridiaceae_1,g:Proteiniclasticum
ZOTU758	ACGTAGGGGGCAAGCGTTGTCCGGAATTATTGGGCGTAAAGCGCGCGCAGGCGGTCAATTAAGTCTGGTGTTTAAGGCTGTGGCTCAACCACAGTTCGCACTGGAAACTGGTTGACTTGAGTACAGAAGAGGAAAGTGGAATTCCACGTGTAGCGGTGAAATGCGTAGAGATGTGGAGGAACACCAGTGGCGAAGGCGACTTTCTGGGCTGTAACTGACGCTGAGGCGCGAAAGCGTGGGGAGCAAACAG	d:Bacteria,p:Firmicutes,c:Bacilli,o:Bacillales,f:Paenibacillaceae_1,g:Paenibacillus
ZOTU759	ACGTAGGGTGCAAGCGTTAATCGGAATTACTGGGCGTAAAGCGTGCGCAGGCGGTTTGTTAAGACAGTCGTGAAATCCCCGGGCTTAACCTGGGAACTGCGATTGTGACTGGCAAGCTAGAGTACGGCAGAGGGGGGTGGAATTCCTGGTGTAGCAGTGAAATGCGTAGAGATCAGGAGGAACACCGATGGCGAAGGCAGCCCCCTGGGCTAGTACTGACGCTCATGCACGAAAGCGTGGGGAGCAAACA	d:Bacteria,p:Proteobacteria,c:Betaproteobacteria
ZOTU760	ACGAAGGGGGCTAGCGTTGCTCGGAATTACTGGGCGTAAAGGGCGCGTAGGCGGCTTAGTCAGTCAGGCGTGAAATTCCTGGGCTTAACCTGGGGGCTGCGTTTGAGACGGCTGAGCTAGAGGGTAGGAGAGGGTCGTGGAATTCCCAGTGTAGAGGTGAAATTCGTAGATATTGGGAAGAACACCGGTGGCGAAGGCGGCGACCTGGCCTATTACTGACGCTGAGGCGCGACAGCGTGGGGAGCAAACA	d:Bacteria,p:Proteobacteria,c:Alphaproteobacteria,o:Rhodospirillales,f:Acetobacteraceae,g:Roseomonas
ZOTU762	ACGAAGGGGGCTAGCGTTGTTCGGAATCACTGGGCGTAAAGCGCACGTAGGCGGATCGATAAGTCAGGGGTGAAATCCCGAGGCTCAACCTCGGAACTGCCTTTGATACTGTCGACCTTGAGTCCGGGAGAGGTGAGTGGAACTCCGAGTGTAGAGGTGAAATTCGTAGATATTCGGAAGAACACCAGTGGCGAAGGCGGCTCACTGGCCCGGTACTGACGCTGAGGTGCGAAAGCGTGGGGAGCAAACA	d:Bacteria,p:Proteobacteria,c:Alphaproteobacteria,o:Rhizobiales
ZOTU763	ACATAGGGTGCAAGCGTTGTCCGGAATTATTGGGCGTAAAGAGCTCGTAGGTTGTTTGACACGTCGGATGTGAAAATCTGAGGCTTAACCTCAGACCTGCATTCGATACGGTCTAACTAGAGTGTGGTAGGGGAGACTGGAATTCCTGGTGTAGCGGTGGAATGCGCAGATATCAGGAGGAACACCAATGGCGAAGGCAGGTCTCTGGGCCATTACTGACACTGAGGAGCGAAAGCGCGGGGAGCGAACA	d:Bacteria,p:Actinobacteria,c:Actinobacteria
ZOTU764	ACGGAGGACCCGAGCGTTATCCGGATTCATTGGGTTTAAAGGGTGCGCAGGCGGCCCGGTCAGTCAGCGGTGAAAGGCCCGCGCTTCACGCGGGAGCTGCCGTTGATACTGCCGGGCTAGAATCTCAGCGAGGCGGGCGGAATGCGCGGTGTAGCGGTGAAATGCATAGATATCGCGCAGAACGCCGATTGGGGAGCCAGCTCGCCAGCTGGGCATTGACGCTGAGGCACGAAAGCGTGGGGATCGAACA	d:Bacteria,p:Bacteroidetes,c:Bacteroidia,o:Bacteroidales,f:Williamwhitmaniaceae,g:Acetobacteroides
ZOTU765	ACGAAGGGGGCTAGCGTTGTTCGGAATTACTGGGCGTAAAGCGCACGCAGGCGGTGGTCATAGTCAGAAGTGAAAGCCCTGGGCTCAACCCGGGAATTGCTTTTGATACTGGGCCGCTAGAATCACGGAGAGGGTAGTGGAATTCCGAGTGTAGAGGTGAAATTCGTAGATATTCGGAAGAACACCAGTGGCGAAGGCGACTACCTGGCCGTCGATTGACGCTCATGTGCGAAAGCGTGGGGAGCAAACA	d:Bacteria,p:Proteobacteria,c:Alphaproteobacteria,o:Rhodospirillales,f:Rhodospirillaceae,g:Magnetospirillum
ZOTU766	ACGGAGGGAGCTAGCGTTGTTCGGAATTACTGGGCGTAAAGCGCACGTAGGCGGCGACTCAAGTCAGAGGTGAAAGCCTGGAGCTCAACTCCAGAACTGCCTTTGAAACTAGGTTGCTAGAATCTTGGAGAGGCGAGTGGAATTCCGAGTGTAGAGGTGAAATTCGTAGATATTCGGAAGAACACCAGTGGCGAAGGCGACTCGCTGGACAAGTATTGACGCTGAGGTGCGAAAGCGTGGGGAGCAAACA	d:Bacteria,p:Proteobacteria,c:Alphaproteobacteria,o:Sphingomonadales,f:Sphingomonadaceae,g:Sphingorhabdus
ZOTU767	ACGAAGGGGGCTAGCGTTGCTCGGAATCACTGGGCGTAAAGGGCGCGTAGGCGGATCTTTAAGTCGGGGGTGAAAGCCCAGGGCTCAACCCTGGAATTGCCTTCGATACTGAAGATCTTGAGACCGGTAGAGGTAAGTGGAACTGCGAGTGTAGAGGTGAAATTCGTAGATATTCGCAAGAACACCAGTGGCGAAGGCGGCTTACTGGACCGGTTCTGACGCTGAGGCGCGAAAGCGTGGGGAGCAAACA	d:Bacteria,p:Proteobacteria,c:Alphaproteobacteria,o:Rhizobiales
ZOTU768	ACGAAGGGGGCTAGCGTTGTTCGGATTTACTGGGCGTAAAGCGCACGTAGGCGGATCGATCAGTCAGGGGTGAAATCCCAGAGCTCAACTCTGGAACTGCCTTTGATACTGTCGATCTGGAGTATGGAAGAGGTGAGTGGAATTCCGAGTGTAGAGGTGAAATTCGTAGATATTCGGAGGAACACCAGTGGCGAAGGCGGCTCACTGGTCCATTACTGACGCTGAGGTGCGAAAGCGTGGGGAGCAAACA	d:Bacteria,p:Proteobacteria,c:Alphaproteobacteria,o:Rhizobiales,f:Rhizobiaceae,g:Rhizobium
ZOTU769	ACGTAGGGTGCGAGCGTTAATCGGAATTACTGGGCGTAAAGCGTGCGCAGGCGGCTTTGTAAGACAGGTGTGAAATCCCCGGGCTTAACCTGGGAACTGCGCTTGTGACTGCAAGGCTCGAGTGTGGCAGAGGGGGGTGGAATTCCACGTGTAGCAGTGAAATGCGTAGAGATGTGGAGGAACACCGATGGCGAAGGCAGCCCCCTGGGTCAACACTGACGCTCATGCACGAAAGCGTGGGTAGCAAACA	d:Bacteria,p:Proteobacteria,c:Betaproteobacteria
ZOTU770	ACGTAGGTGGCAAGCGTTGTCCGGATTTACTGGGCGTAAAGGGAGCGTAGGTGGATTTTTAAGTGAGATGTGAAATGCTCGGGCTCAACCTGAGAACTGCATTTCAAACTGGAAATCTAGAGTGCAGGAGAGGAAAGTGGAATTCCTAGTGTAGCGGTGAAATGCGTAGATATTAGGAAGAACACCAGTGGCGAAGGCGACTTTCTGGACTGTAACTGACACTGAGGCTCGAAAGCGTGGGGAGCAAACA	d:Bacteria,p:Firmicutes,c:Clostridia,o:Clostridiales,f:Clostridiaceae_1,g:Clostridium_sensu_stricto
ZOTU771	ACGTATGTCGCAAGCGTTATCCGGAATTATTGGGCATAAAGCGCGTCTAGGCGGTTTACTAAGTCTGATGTGAAAATGCGGGGCTCAACTCCGTATTGCGTTGGAAACTGGTAGACTAGAGTATTGGAGAGGTAGGCGGAACTACAAGTGTAGAGGTGAAATTCGTAGATATTTGTAGGAATGCCAATTGGGAAGCCAGCTTACTGGACAAATACTGACGCTGAAGCGCGAAAGCTAGGGGAGCAAACAG	d:Bacteria,p:Fusobacteria,c:Fusobacteriia,o:Fusobacteriales,f:Fusobacteriaceae
ZOTU772	ACGGAGGGTGCAAGCGTTATCCGGATTCACTGGGTTTAAAGGGTGCGTAGGCGGGTATGTAAGTCCGTGGTGAAATCTCCGAGCTTAACTCGGAAACTGCCATGGGTACTGCGTATCTTGAATGTTGTGGAGGTGAGCGGAATATGTCATGTAGCGGTGAAATGCTTAGATATGACATAGAACACCAATTGCGAAGGCAGCTCACTACACAAATATTGACGCTGAGGCACGAAAGCGTGGGGATCAAACA	d:Bacteria,p:Bacteroidetes,c:Chitinophagia,o:Chitinophagales,f:Chitinophagaceae,g:Flavihumibacter
ZOTU773	ACGAAGGGGGCTAGCGTTGCTCGGAATTACTGGGCGTAAAGGGCGCGTAGGCGGTTCTATCAGTCAGGCGTGAAATTCCTGGGCTTAACCTGGGGGCTGCGCTTGATACGGTAGGGCTAGAGGATGGAAGAGGGTCGTGGAATTCCCAGTGTAGAGGTGAAATTCGTAGATATTGGGAAGAACACCGGTGGCGAAGGCGGCGACCTGGTCCATTACTGACGCTGAGGCGCGACAGCGTGGGGAGCAAACA	d:Bacteria,p:Proteobacteria,c:Alphaproteobacteria,o:Rhodospirillales,f:Acetobacteraceae,g:Roseomonas
ZOTU774	ACGTAGGGTGCGAGCGTTAATCGGAATTACTGGGCGTAAAGCGTGCGCAGGCGGTTTCGTAAGACAGAGGTGAAATCCCCGGGCTCAACCTGGGAACTGCCTTTGTGACTGCGAAGCTAGAGTACGGCAGAGGGGGGTGGAATTCCACGTGTAGCAGTGAAATGCGTAGAGATGTGGAGGAACACCGATGGCGAAGGCAGCCCCCTGGGCCGATACTGACGCTCATGCACGAAAGCGTGGGTAGCAAACA	d:Bacteria,p:Proteobacteria,c:Betaproteobacteria
ZOTU775	ACAGAGGTCCCGAGCGTTGTTCGGATTCACTGGGCGTAAAGGGTGCGTAGGTGGTTGGTTAAGTTTGAGGTGAAAGCTCCGAGCTCAACTCGGAAAATGCCTTGAAGACTATCTGACTAGAGGATTGGAGGGGAGATTGGAATTCTCGGTGTAGCAGTGAAATGCGTAGATATCGAGAGGAACACCAGTGGCGAAGGCGAATCTCTGGACAATTCCTGACACTGAGGCACGAAAGCCAAGGGAGCAAACG	d:Bacteria,p:Verrucomicrobia,c:Subdivision3
ZOTU776	ACGTAGGGTGCAAGCGTTGTCCGGATTTATTGGGCGTAAAGAGCTCGTAGGCGGTTAGTCACGTCGGATGTGAAATCCCAGGGCTTAACCCTGGGCCTGCATTCGATACGGGCTGACTAGAGTGTTGTAGGGGAGACTGGAACTCCTGGTGTAGCGGTGAAATGCGCAGATATCAGGAAGAACACCGGTGGCGAAGGCGGGTCTCTGGGCAACTACTGACGCTGAGGAGCGAAAGCGTGGGGAGCAAACA	d:Bacteria,p:Actinobacteria,c:Actinobacteria
ZOTU777	ACGGAGGATCCAAGCGTTATCCGGAATCATTGGGTTTAAAGGGTCCGTAGGCGGCCTTATAAGTCAGTGGTGAAATCTCCTAGCTCAACTAGGAAACTGCCATTGATACTGTAAGGCTTGAATTTTTGTGAAGTAACTAGAATATGTAGTGTAGCGGTGAAATGCTTAGATATTACATGGAATACCAATTGCGAAGGCAGGTTACTAACAAACGATTGACGCTGATGGACGAAAGCGTGGGGAGCGAACA	d:Bacteria,p:Bacteroidetes,c:Flavobacteriia,o:Flavobacteriales,f:Flavobacteriaceae,g:Flavobacterium
ZOTU778	ACGTAGGAGGCAAGCGTTGTCCGGATTTACTGGGTGTAAAGGGTCCGCAGGCGGACAAGTAAGTCGGGGGTGAAATCCTGCAGCTTAACTGCAGAACTGCCTTCGATACTGCCTGTCTTGAATACGGGAAAGGGTGACGGAATTCCAGGTGTAGCGGTGAAATGCTTAGATATCTGGAAGAACACCGGTTGCGAAGGCTGTTGCCTGGCCCGTTATTGACGCTCAGGGACGAAAGCGTGGGGATCAAACA	d:Bacteria
ZOTU779	ACGGAGGATGCGAGCGTTATCCGGAATCATTGGGTTTAAAGGGTCCGTAGGCGGTTTAATAAGTCAGTGGTGAAATCTGGTCGCTCAACGATCAAACTGCCATTGATACTGTTAGACTTGAATTACTGTGAAGTAACTAGAATATGTAGTGTAGCGGTGAAATGCTTAGATATTACATGGAATACCAATTGCGAAGGCAGGTTACTAACAGTGGATTGACGCTGATGGACGAAAGCGTGGGGAGCGAACA	d:Bacteria,p:Bacteroidetes,c:Flavobacteriia,o:Flavobacteriales,f:Flavobacteriaceae,g:Flavobacterium
ZOTU780	ACGTAGGGTGCAAGCGTTAATCGGAATTACTGGGCGTAAAGCGTGCGCAGGCGGTGATGTAAGACCGATGTGAAATCCCCGGGCTTAACCTGGGAACTGCATTGGTGACTGCATCGCTTGAGTATGGCAGAGGGGGGTAGAATTCCACGTGTAGCAGTGAAATGCGTAGAGATGTGGAGGAATACCGATGGCGAAGGCAGCCCCCTGGGTCAATACTGACGCTCATGCACGAAAGCGTGGGGAGCAAACA	d:Bacteria,p:Proteobacteria,c:Betaproteobacteria,o:Burkholderiales,f:Burkholderiaceae,g:Paraburkholderia
ZOTU781	ACGTAGGTGGCAAGCGTTGTCCGGAATTATTGGGCGTAAAGCGCGCGCAGGCGGCTTCTTAAGTCTGATGTGAAATCTCGGGGCTCAACCCCGAGCGGCCATTGGAAACTGGGGAGCTTGAGTGCAGAAGAGGAGAGTGGAATTCCACGTGTAGCGGTGAAATGCGTAGAGATGTGGAGGAACACCAGTGGCGAAGGCGACTCTCTGGTCTGTAACTGACGCTGAGGCGCGAAAGCGTGGGGAGCAAACA	d:Bacteria,p:Firmicutes,c:Bacilli,o:Bacillales,f:Bacillaceae_1,g:Alkalihalobacillus
ZOTU782	ACGGAGGGTGCGAGCGTTGTCCGGATTTATTGGGTTTAAAGGGTGCGTAGGCGGTTTATTAAGTCAGTGGTGAAAGACGGTCGCTCAACGATTGCAGTGCCATTGATACTGGTAGACTTGAGTTCGTATGAGGTAGCTGGAATGGATAGTGTAGCGGTGAAATGCATAGATATTATCCAGAACTCCAATTGCGTAGGCAGGTTACTAATACGATACTGACGCTGATGCACGAAAGTGTGGGGATCAAACA	d:Bacteria,p:Bacteroidetes,c:Cytophagia,o:Cytophagales,f:Cytophagaceae,g:Flectobacillus
ZOTU783	ACGAAGGGGGCTAGCGTTGTTCGGAATTACTGGGCGTAAAGCGCACGTAGGCGGGTATTTAAGTCAGGGGTGAAATCCCGGAGCTCAACTCCGGAACTGCCTTTGATACTGGGTACCTAGAGTATGGAAGAGGTAAGTGGAATTCCGAGTGTAGAGGTGAAATTCGTAGATATTCGGAGGAACACCAGTGGCGAAGGCGGCTTACTGGTCCATTACTGACGCTGAGGTGCGAAAGCGTGGGGAGCAAACA	d:Bacteria,p:Proteobacteria,c:Alphaproteobacteria,o:Rhizobiales,f:Rhizobiaceae,g:Shinella
ZOTU784	ACGTAGGTGGCAAGCGTTATCCGGAATTATTGGGCGTAAAGCGCGCGCAGGTGGTTTCTTAAGTCTGATGTGAAAGCCCACGGCTCAACCGTGGAGGGTCATTGGAAACTGGGAGACTTGAGTGCAGAAGAGGAGAGTGGAATTCCACGTGTAGCGGTGAAATGCGTAGAGATGTGGAGGAACACCAGTGGCGAAGGCGGCTCTCTGGTCTGTAACTGACGCTGAGGCGCGAAAGCGTGGGGAGCGAACA	d:Bacteria,p:Firmicutes,c:Bacilli,o:Bacillales,f:Bacillaceae_1,g:Bacillus
ZOTU785	ACGTAGGTGGCAAGCGTTGTCCGGAATTATTGGGCGTAAAGCGCGCGCAGGCGGTCTCTTAAGTCTGATGTGAAATCCCGTGGCTTAACCACGGGCGGTCATTGGAAACTGGGGGACTTGAGTGCAGAAGAGAAGAGCGGAATTCCACGTGTAGCGGTGAAATGCGTAGAGATGTGGAGGAACACCAGTGGCGAAGGCGGCTCTTTGGTCTGTAACTGACGCTGAGGCGCGAAAGCGTGGGGAGCGAACA	d:Bacteria,p:Firmicutes,c:Bacilli,o:Bacillales,f:Bacillaceae_1
ZOTU786	ACGTAGGGGGCAAGCGTTGTCCGGAATTATTGGGCGTAAAGCGCGCGCAGGCGGCTACTTAAGTCTGGTGTTTAAACCTTGGGCTCAACCTGAGGTCGCACTGGAAACTGGGTGGCTTGAGTACAGAAGAGGAAAGTGGAATTCCACGTGTAGCGGTGAAATGCGTAGAGATGTGGAGGAACACCAGTGGCGAAGGCGACTTTCTGGGCTGTAACTGACGCTGAGGCGCGAAAGCGTGGGGAGCAAACAG	d:Bacteria,p:Firmicutes,c:Bacilli,o:Bacillales,f:Paenibacillaceae_1,g:Paenibacillus
ZOTU787	ACAGAGGGTGCGAGCGTTGTCCGGAATCACTGGGCGTAAAGGGCGCGTAGGTGGCTTGGTAAGCGTGTGGTGAAAGTCCGGGGCTCAACCCCGGATCTGCCGTGCGAACTGCCGAGCTCGAGCATTGTAGAGGCAGGTGGAATTCCGGGTGTAGCGGTGGAATGCGTAGAGATCCGGAAGAACACCAGTGGCGAAGGCGGCCTGCTGGGCAATTGCTGACACTGAGGCGCGACAGCGTGGGGAGCAAACA	d:Bacteria,p:Gemmatimonadetes,c:Gemmatimonadetes,o:Gemmatimonadales,f:Gemmatimonadaceae,g:Gemmatimonas
ZOTU788	ACGAAGGGAGCTAGCGTTGTTCGGAATTACTGGGCGTAAAGGGCGCGTAGGCGGTTTCGATAGTCAGGCGTGAAATCCCCAGGCTCAACCTGGGAATTGCGCTTGATACTGCGAGACTTGAGTGAGGGAGAGGATAGTGGAATTCCCAGTGTAGAGGTGAAATTCGTAGATATTGGGAAGAACACCAGTGGCGAAGGCGGCTATCTGGACCTCAACTGACGCTGAGGCGCGAAAGCGTGGGGAGCAAACA	d:Bacteria,p:Proteobacteria,c:Alphaproteobacteria,o:Rhodospirillales
ZOTU790	ACGTAGGGTGCGAGCGTTAATCGGAATTACTGGGCGTAAAGCGTGCGCAGGCGGTTGTGTAAGACAGGTGTGAAATCCCCGGGCTTAACCTGGGAACTGCGCTTGTGACTGCACGGCTAGAGTACGGCAGAGGGGGGTGGAATTCCACGTGTAGCAGTGAAATGCGTAGATATGTGGAGGAACACCGATGGCGAAGGCAGCCCCCTGGGCCGATACTGACGCTCATGCACGAAAGCGTGGGGAGCAAACA	d:Bacteria,p:Proteobacteria,c:Betaproteobacteria,o:Rhodocyclales,f:Zoogloeaceae
ZOTU791	ACGTAGGGGGCAAGCGTTATCCGGATTTACTGGGTGTAAAGGGAGCGTAGGTGGCATGGCAAGTCAGATGTGAAAACCCAGGGCTCAACCCTGGGACTGCATTTGAAACTGTCAGGCTGGAGTGCAGGAGAGGTAAGTGGAATTCCTAGTGTAGCGGTGAAATGCGTAGATATTAGGAGGAACACCAGTGGCGAAGGCGGCTTACTGGACTGTAACTGACACTGAGGCTCGAAAGCGTGGGGAGCAAACA	d:Bacteria,p:Firmicutes,c:Clostridia,o:Clostridiales,f:Lachnospiraceae,g:Lachnotalea
ZOTU792	ACGGAGGGTGCAAGCGTTATCCGGATTTATTGGGTTTAAAGGGTCCGTAGGCGGACCTGTAAGTCAGTGGTGAAATCTCATAGCTTAACTATGAAACTGCCATTGATACTGCAGGTCTTGAGTAAATTTGAAGTGGCTGGAATAAGTAGTGTAGCGGTGAAATGCATAGATATTACTTAGAACACCAATTGCGAAGGCAGGTCACTAAGATTTAACTGACGCTGATGGACGAAAGCGTGGGTAGCGAACA	d:Bacteria,p:Bacteroidetes,c:Flavobacteriia,o:Flavobacteriales,f:Weeksellaceae,g:Chryseobacterium
ZOTU793	ACGTAGGGTGCGAGCGTTAATCGGAATTACTGGGCGTAAAGCGTGCGCAGGCGGATTGTTAAGCAAGATGTGAAATCCCCGGGCTTAACCTGGGAATGGCATTTTGAACTGGCAGTCTAGAGTGTGTCAGAGGGGGGTGGAATTCCACGTGTAGCAGTGAAATGCGTAGAGATGTGGAGGAACACCGATGGCGAAGGCAGCCCCCTGGGATAACACTGACGCTCATGTACGAAAGCGTGGGTAGCAAACA	d:Bacteria,p:Proteobacteria,c:Betaproteobacteria,o:Nitrosomonadales,f:Thiobacillaceae,g:Thiobacillus
ZOTU795	ACGAAGGGGGCTAGCGTTGCTCGGAATCACTGGGCGTAAAGCGCACGTAGGCGGATCGTTAAGTCAGGGGTGAAATCCTGGAGCTCAACTCCAGAACTGCCCTTGATACTGGCGATCTCGAGTTCGAGAGAGGTTGGTGGAACTCCGAGTGTAGAGGTGAAATTCGTAGATATTCGGAAGAACACCAGTGGCGAAGGCGGCCAACTGGCTCGATACTGACGCTGAGGTGCGAAAGCGTGGGGAGCAAACA	d:Bacteria,p:Proteobacteria,c:Alphaproteobacteria,o:Rhizobiales,f:Xanthobacteraceae,g:Xanthobacter
ZOTU796	ACGAAGGGTGCAAGCGTTACTCGGAATTACTGGGCGTAAAGCGTGCGTAGGTGGTTGTTTAAGTCTGTTGTGAAAGCCCTGGGCTCAACCTGGGAACTGCAGTGGAAACTGGACGACTAGAGTGTGGTAGAGGGTAGCGGAATTCCCGGTGTAGCAGTGAAATGCGTAGAGATCGGGAGGAACATCCATGGCGAAGGCAGCTACCTGGACCAACACTGACACTGAGGCACGAAAGCGTGGGGAGCAAACA	d:Bacteria,p:Proteobacteria,c:Gammaproteobacteria,o:Xanthomonadales,f:Xanthomonadaceae,g:Stenotrophomonas
ZOTU797	ACGTAGGGTGCGAGCGTTAATCGGAATTACTGGGCGTAAAGCGTGCGCAGGCGGTTGTGTAAGACAGATGTGAAATCCCCGGGCTCAACCTGGGAACTGCGTTTGTGACTGCACAACTAGAGTACGGCAGAGGGAGGTGGAATTCCGCGTGTAGCAGTGAAATGCGTAGAGATGCGGAGGAACACCGATGGCGAAGGCAGCCTCCTGGGCCAGTACTGACGCTCATGCACGAAAGCGTGGGGAGCAAACA	d:Bacteria,p:Proteobacteria,c:Betaproteobacteria,o:Rhodocyclales,f:Zoogloeaceae,g:Zoogloea
ZOTU798	ACGTAGGGGGCAAGCGTTATCCGGAATCACTGGGCGTAAAGGGAGCGTAGGCGGTTTGACAAGCCAGAGGTGAAAGGCAATAGCTTAACTATTGTAAGCCTTTGGAACTGTTGAACTTGAGTGCAGGAGAGGAAAGTGGAATTCCTAGTGTAGCGGTGAAATGCGTAGATATTAGGAGGAACACCAGTGGCGAAGGCGACTTTCTGGACTGTAACTGACGCTGAGGCTCGAAAGCGTGGGGAGCGAACAG	d:Bacteria,p:Firmicutes,c:Clostridia,o:Clostridiales
ZOTU799	ACGTATGGTGCAAGCGTTGTTCGGAATTATTGGGCGTAAAGGGTATGTAGGCGGAATTATAAGTCAGGTGTGAAAACTACGAGCTCAACTCGTAGCCTGCACTTGATACTGTGATTCTAGAGTTTGGGAGAGGCAAGCGGAATTCCTGGTGTAGCGGTGAAATGCGTAGATATCAGGAGGAACACCGGTGGCGAAAGCGGCTTGCTGGCCTAAAACTGACGCTGAGATACGAAAGTGTGGGGAGCGAACG	d:Bacteria
ZOTU800	ACGTAGGGTGCAAGCGTTAATCGGAATTACTGGGCGTAAAGCGTGCGCAGGCGGTTCGTTAAGACAGTTGTGAAATCCCCGGGCTTAACCTGGGAACTGCAATTGTGACTGGCGAGCTAGAGTTTGGCAGAGGGGGGTGGAATTCCTGGTGTAGCAGTGAAATGCGTAGATATCAGGAGGAACACCGATGGCGAAGGCAGCCCCCTGGGCCATGACTGACGCTCATGCACGAAAGCGTGGGGAGCAAACA	d:Bacteria,p:Proteobacteria,c:Betaproteobacteria
ZOTU801	ACGAAGGTCCCAAGCGTTGTTCGGATTTACTGGGCGTAAAGAGTCTGTAGGCGGCGGGGTAAGTCAGATGTGAAATCCCGGGGCTCAACCCCGGAACTGCATCCGATACTGCCTTGCTAGAGTATTGGAGGGGAGTCTGGAATTCTCGGTGTAGCAGTGAAATGCGTAGATATCGAGAGGAACACTAGTGGCGAAGGCGAGACTCTGGACAATTACTGACGCTGAGAGACGAAGGTCAGGGGAGCGAAAA	d:Bacteria,p:Verrucomicrobia,c:Verrucomicrobiae,o:Verrucomicrobiales
ZOTU802	ACGTAGGGGGCGAGCGTTATCCGGAATTATTGGGCGTAAAGAGTGCGTAGGTGGTCTTGTAAGCGTGGGGTGAAAGGCAGTGGCTTAACCATTGTAAGCCCTGCGAACTGTGAGACTTGAGTGCAGGAGAGGAAAGCGGAATTCCTAGTGTAGCGGTGAAATGCGTAGATATTAGGAGGAACACCAGTGGCGAAGGCGGCTTTCTGGACTGTAACTGACACTGAGGCACGAAAGCGTGGGGAGCAAACAG	d:Bacteria,p:Firmicutes,c:Clostridia,o:Clostridiales,f:Clostridiales_Incertae_Sedis_XIII,g:Aminipila
ZOTU803	ACGTAGGGTGCGAGCGTTAATCGGAATTACTGGGCGTAAAGCGTGCGCAGGCGGCTTTGTAAGACAGATGTGAAATCCCCGGGCTCAACCTGGGAACTGCATTTGTGACTGCAAGGCTAGAGTGCGTCAGAGGGAGGTGGAATTCCGCGTGTAGCAGTGAAATGCGTAGAGATGCGGAGGAACACCGATGGCGAAGGCAGCCTCCTGGGATGACACTGACGCTCATGCACGAAAGCGTGGGGAGCAAACA	d:Bacteria,p:Proteobacteria,c:Betaproteobacteria
ZOTU804	ACGTAGGGTGCAAGCGTTGTCCGGATTTATTGGGCGTAAAGAGCTCGTAGGCGGTTAGTCACGTCGGATGTGAAAACCCAGTGCTTAACACTGGGCCTGCATTCGATACGGGCTGACTAGAGTGTTGTAGGGGAGACTGGAACTCCTGGTGTAGCGGTGAAATGCGCAGATATCAGGAAGAACACCGGTGGCGAAGGCGGGTCTCTGGGCAACTACTGACGCTGAGGAGCGAAAGCGTGGGGAGCAAACA	d:Bacteria,p:Actinobacteria,c:Actinobacteria
ZOTU805	ACGTAGGGGGCAAGCGTTGTCCGGAATCACTGGGCGTAAAGCGCGCGCAGGCGGTCTTTCACGTCCGGGGTGAAAGCCCAGAGCTCAACTCTGGGATTGCCTTGGATACGGGGAGACTTGAGGATCGGAGAGGCAAGGGGAATTCCACGTGTAGCGGTGAAATGCGTAGAGATGTGGAGGAACACCTGTGGCGAAGGCGCCTTGCTGGCCGATTTCTGACGCTGAGGCGCGAAAGCGTGGGGAGCAAACA	d:Bacteria,p:Firmicutes,c:Bacilli,o:Bacillales,f:Alicyclobacillaceae,g:Tumebacillus
ZOTU806	ACGTAGGGTGCAAGCGTTGTCCGGAATTATTGGGCGTAAAGAGCTCGTAGGCGGTTTGTCGCGTCTGCTGTGAAAATCCGAGGCTCAACCTCGGACCTGCAGTGGGTACGGGCAAACTAGAGTGCGGTAGGGGAGAAGGGAATTCCTGGTGTAGCGGTGGAATGCGCAGATATCAGGAGGAACACCGATGGCGAAGGCACTTCTCTGGGCCGTAACTGACGCTGAGGAGCGAAAGCGTGGGGAGCGAACA	d:Bacteria,p:Actinobacteria,c:Actinobacteria,o:Micrococcales,f:Microbacteriaceae,g:Rhodoluna
ZOTU807	ACGAAGGGGGCTAGCGTTGTTCGGAATTACTGGGCGTAAAGGGCGCGTAGGCGGCCGTTTAAGTTAGGTGTGAAAGTCCTGGGCTCAACCTGGGGACTGCACTTAATACTGGATGGCTTGAATTCGGGAGAGGATAGCGGAATTCCCAGTGTAGAGGTGAAATTCGTAGATATTGGGAAGAACACCGGTGGCGAAGGCGGCTATCTGGACCGACATTGACGCTGAGGCGCGAAAGCGTGGGGAGCAAACA	d:Bacteria,p:Proteobacteria,c:Alphaproteobacteria,o:Rhodospirillales,f:Rhodospirillaceae,g:Dongia
ZOTU808	ACGTAGGTGGCGAGCGTTGTCCGGAATTACTGGGCGTAAAGGATGCGTAGGTGGATATTTAAGTGGGATGTGAAATCCCCGGGCTCAACCCGGGAACTGCATTCCAAACTGGATATCTAGAGTGCAGGAGAGGAAAGCGGAATTCCTAGTGTAGCGGTGAAATGCGTAGATATTAGGAGGAACACCAGTGGCGAAGGCGGCTTTCTGGACTGTAACTGACACTGAGGCATGAAAGCGTGGGTAGCAAACA	d:Bacteria,p:Firmicutes,c:Clostridia,o:Clostridiales,f:Clostridiaceae_1,g:Proteiniclasticum
ZOTU810	ACGAAGGGGGCTAGCGTTGTTCGGATTTACTGGGCGTAAAGCGCGTGTAGGCGGACTTGTAAGTTGGGGGTGAAATCCCGAGGCTCAACCTCGGAACTGCCTCCAAAACTACAAGTCTGGACTCAAGTAGAGGCAAGTGGAATTGCGAGTGTAGAGGTGAAATTCGTAGATATTCGCAGGAACACCAGTGGCGAAGGCGACTTGCTGGGCTTGTAGTGACGCTGAGACGCGAAAGCGTGGGGAGCAAACA	d:Bacteria,p:Proteobacteria,c:Alphaproteobacteria
ZOTU811	ACGTAGGGTGCAAGCGTTAATCGGAATTACTGGGCGTAAAGCGTGCGCAGGCGGTTGTGTAAGACAGATGTGAAATCCCCGGGCTCAACCTGGGAACTGCATTTGTGACTGCACAGCTAGAGTGCGGCAGAGGGGGATGGAATTCCGCGTGTAGCAGTGAAATGCGTAGATATGCGGAGGAACACCGATGGCGAAGGCAATCCCCTGGGCCTGCACTGACGCTCATGCACGAAAGCGTGGGGAGCAAACA	d:Bacteria,p:Proteobacteria,c:Betaproteobacteria,o:Burkholderiales,f:Comamonadaceae
ZOTU812	ACGTAGGTGGCAAGCGTTGTCCGGATTTACTGGGCGTAAAGGATGCGTAGGCGGATGCTTAAGTCAGATGTGAAAATCCCGAGCTTAACTTGGGAACTGCATTTGAAACTGGGTATCTAGAGTGCGGGAGAGGAAAGTGGAATTCCTAGTGTAGCGGTGAAATGCGTAGAGATTAGGAAGAACACCAGTGGCGAAGGCGACTTTCTGGACCGTAACTGACGCTGAGGCATGAAAGCGTGGGGAGCAAACA	d:Bacteria,p:Firmicutes,c:Clostridia,o:Clostridiales,f:Clostridiaceae_1,g:Clostridium_sensu_stricto
ZOTU813	ACGTAGGGTGCGAGCGTTAATCGGAATTACTGGGCGTAAAGCGTGCGCAGGCGGTTATGTAAGACAGTTGTGAAATCCCCGGGCTCAACCTGGGAACCGCATCTGTGACTGCATAGCTAGAGTACGGTAGAGGGGGATGGAATTCCGCGTGTAGCAGTGAAATGCGTAGATATGCGGAGGAACACCGATGGCGAAGGCAATCCCCTGGACCTGTACTGACGCTCATGCACGAAAGCGTGGGGAGCAAACA	d:Bacteria,p:Proteobacteria,c:Betaproteobacteria,o:Burkholderiales,f:Comamonadaceae
ZOTU815	ACAGAGGGTGCAAGCGTTAATCGGAATTACTGGGCGTAAAGCGCGCGTAGGCGGCTTGATAAGATGGGTGTGAAATCCCCGGGCTTAACCTGGGAACTGCATCCATAACTGTCTGGCTAGAGTACAGTAGAGGGTGGTGGAATTTCCTGTGTAGCGGTGAAATGCGTAGATATAGGAAGGAACACCAGTGGCGAAGGCGACCACCTGGACTGATACTGACGCTGAGGTGCGAAAGCGTGGGGAGCAAACA	d:Bacteria,p:Proteobacteria,c:Gammaproteobacteria,o:Pseudomonadales,f:Pseudomonadaceae,g:Pseudomonas
ZOTU817	ACGAAGGGGGCTAGCGTTGTTCGGAATTACTGGGCGTAAAGCGCACGTAGGCGGGTTTGTAAGTAGAGGGTGAAATCCCAGGGCTCAACCCTGGAACTGCCTTCTAAACTGCAAGCCTGGAGGTCAGGAGAGGCGAGTGGAATACCGAGTGTAGAGGTGAAATTCGTAGATATTCGGTGGAACACCAGTGGCGAAGGCGACTCGCTGGACTGATACTGACGCTGAGGTGCGAAAGCGTGGGGAGCAAACA	d:Bacteria,p:Proteobacteria,c:Alphaproteobacteria,o:Caulobacterales,f:Hyphomonadaceae,g:Asprobacter
ZOTU818	ACGTAGGTGGCAAGCGTTGTCCGGATTTATTGGGCGTAAAGCATGCGTAGGCGGATACTTAAGTGGGATGTGAAAACCCGGGGCTCAACTCCGGACCTGCATTCCAAACTGGGTGTCTAGAGTACAGGAGAGGAAAGGGGAATTCCTAGTGTAGCGGTGAAATGCGTAGAGATTAGGAAGAACACCAGTGGCGAAGGCGCCTTTCTGGACTGTAACTGACGCTGAGGCATGAAAGCGTGGGTAGCAAACA	d:Bacteria,p:Firmicutes,c:Clostridia,o:Clostridiales,f:Clostridiaceae_1,g:Hathewaya
ZOTU819	ACGGAGGGTGCAAGCGTTATCCGGATTCACTGGGTTTAAAGGGTGCGTAGGTGGGTCTGTAAGTCAGAGGTGAAATCCCCGAGCTTAACTTGGGAACTGCCTTTGATACTATAGATCTTGAATATCGTGGAGGTAAGCGGAATATGTCATGTAGCGGTGAAATGCATAGAGATGACATAGAACACCAATTGCGAAGGCAGCTTGCTACGCGGTTATTGACACTGAGGCACGAAAGCGTGGGGAGCAAACA	d:Bacteria,p:Bacteroidetes,c:Chitinophagia,o:Chitinophagales,f:Chitinophagaceae
ZOTU820	ACGGAGGGTGCAAGCGTTATCCGGATTCACTGGGTTTAAAGGGAGCGTAGGTGGGTTGGTAAGTCAGTGGTGAAATCCCCGAGCTTAACTCGGGAACTGCCATTGATACTATCAGTCTTGAATACCGTGGAGGTCAGCGGAATATGTCATGTAGCGGTGAAATGCTTAGATATGACATAGAACACCAATTGCGAAGGCAGCTGGCTACCCGAATATTGACACTGAGGCTCGAAAGCGTGGGGATCAAACA	d:Bacteria,p:Bacteroidetes,c:Chitinophagia,o:Chitinophagales,f:Chitinophagaceae,g:Terrimonas
ZOTU821	ACGTAGGGTGCAAGCGTTAATCGGAATTACTGGGCGTAAAGCGTGCGCAGGCGGTGGGACAAGTCAGCTGTGAAAGCCCCGGGCTCAACCTGGGAACTGCGGTTGAAACTGTCTCGCTAGAGTACGTCAGAGGGGGGTGGAATTCCACGTGTAGCAGTGAAATGCGTAGAGATGTGGAGGAACACCAATGGCGAAGGCAGCCCCCTGGGATGATACTGACGCTCATGCACGAAAGCGTGGGGAGCAAACA	d:Bacteria,p:Proteobacteria,c:Betaproteobacteria,o:Neisseriales,f:Chromobacteriaceae,g:Microvirgula
ZOTU823	ACGGAGGGTGCAAGCGTTGTCCGGATTTATTGGGTTTAAAGGGTGCGTAGGCGGCCGATTAAGTCAGCGGTGAAAGTCTGTGGCTCAACCATAGAAGCGCCGTTGATACTGGTCGGCTTGAGTGCCGTATGGGTACATGGAATTGATGGTGTAGCGGTGAAATGCATAGATACCATCAGGAACACCGATAGCGTAGGCATTGTACTGTGCGGCAACTGACGCTGAGGCACGAAAGCATGGGTAGCGAACA	d:Bacteria,p:Bacteroidetes,c:Cytophagia,o:Cytophagales,f:Cyclobacteriaceae
ZOTU824	ACAGAGGGTGCAAGCGTTAATCGGAATTACTGGGCGTAAAGCGCGCGTAGGTGGTTATGTAAGTTGGATGTGAAATCCCCGGGCTCAACCTGGGAACTGCATCCAAAACTGCATAGCTAGAGTACGGTAGAGGGTGGTGGAATTTCCTGTGTAGCGGTGAAATGCGTAGATATAGGAAGGAACACCAGTGGCGAAGGCGACCACCTGGACTGATACTGACACTGAGGTGCGAAAGCGTGGGGAGCAAACA	d:Bacteria,p:Proteobacteria,c:Gammaproteobacteria,o:Pseudomonadales,f:Pseudomonadaceae,g:Pseudomonas
ZOTU825	ACGTAGGGTGCAAGCGTTAATCGGAATTACTGGGCGTAAAGCGTGCGCAGGCGGTTCGCTAAGACAGTCGTGAAATCCCCGGGCTTAACCTGGGAACTGCGATTGTGACTGGCGAGCTAGAGTACGGCAGAGGGGGGTGGAATTCCTGGTGTAGCAGTGAAATGCGTAGAGATCAGGAGGAACACCGATGGCGAAGGCAGCCCCCTGGGCTAGTACTGACGCTCATGCACGAAAGCGTGGGGAGCAAACA	d:Bacteria,p:Proteobacteria,c:Betaproteobacteria
ZOTU826	ACGGAGGGTCCAAGCGTTAATCGGAATTACTGGGCGTAAAGCGTGCGCAGGCGGTTGATTAAGCGAGATGTGAAAGCCCCGGGCTCAACCTGGGAATTGCATTTCGAACTGGTCAACTAGAGTCTTGTAGAGGGGGGTAGAATTCCAGGTGTAGCGGTGAAATGCGTAGAGATCTGGAGGAATACCGGTGGCGAAGGCGGCCCCCTGGACAAAGACTGACGCTCATGCACGAAAGCGTGGGGAGCAAACA	d:Bacteria,p:Proteobacteria,c:Gammaproteobacteria,o:Alteromonadales,f:Shewanellaceae,g:Shewanella
ZOTU827	ACGTAGGGTGCGAGCGTTAATCGGAATTACTGGGCGTAAAGCGTGCGCAGGCGGTTGTGCAAGACAGATGTGAAATCCCCGGGCTCAACCTGGGAATGGCATTTGTGACTGCACGGCTAGAGTGTGTCAGAGGGGGGTAGAATTCCACGTGTAGCAGTGAAATGCGTAGATATGTGGAGGAATACCGATGGCGAAGGCAGCCCCCTGGGATAACACTGACGCTCATGCACGAAAGCGTGGGGAGCAAACA	d:Bacteria,p:Proteobacteria,c:Betaproteobacteria,o:Burkholderiales,f:Oxalobacteraceae
ZOTU828	ACGGAGGATCCAAGCGTTATCCGGAATCATTGGGTTTAAAGGGTCCGTAGGCGGCCTTGTAAGTCAGTGGTGAAATCTTCCGGCTCAACCGGGAAACTGCCATTGATACTGCAGGGCTTGAATAATCGGGAAGTAACTAGAATATGTAGTGTAGCGGTGAAATGCTTAGATATTACATGGAATACCAATTGCGAAGGCAGGTTACTACCGGTTTATTGACGCTGATGGACGAAAGCGTGGGGAGCGAACA	d:Bacteria,p:Bacteroidetes,c:Flavobacteriia,o:Flavobacteriales,f:Flavobacteriaceae,g:Flavobacterium
ZOTU829	ACGAAGGGGGCTAGCGTTGCTCGGAATGACTGGGCGTAAAGGGCGCGTAGGCGGACGGCACAGTCAGGCGTGAAATTCCTGGGCTCAACCTGGGGACTGCGTCTGAGACGTGTTGTCTTGAGTATGGAAGAGGGTTGTGGAATTTCCAGTGTAGAGGTGAAATTCGTAGATATTGGAAAGAACACCGGTGGCGAAGGCGGCAACCTGGTCCATTACTGACGCTGAGGCGCGAAAGCGTGGGGAGCAAACA	d:Bacteria,p:Proteobacteria,c:Alphaproteobacteria,o:Rhodospirillales,f:Acetobacteraceae,g:Acidiphilium
ZOTU830	ACGAAGGTCCCGAGCGTTGTTCGGAATCACTGGGCGTAAAGGGAGCGTAGGCGGCGTGGTAAGTCAGATGTGAAATCCCGGGGCTCAACCCCGGAACTGCATCCGATACTGCCGTGCTAGAGGATTGGAGAGGTAGCTGGAATTCTTGGTGTAGCAGTGAAATGCGTGGATATCAAGAGGAACACTCGTGGCGAAAGCGAGCTACTGGACAACTCCTGACGCTGAGGCTCGAAGGCCAGGGTAGCGAAAG	d:Bacteria,p:Verrucomicrobia,c:Verrucomicrobiae,o:Verrucomicrobiales,f:Verrucomicrobiaceae,g:Luteolibacter
ZOTU831	ACGGAGGGAGCTAGCGTTGTTCGGAATCACTGGGCGTAAAGCGCACGTAGGCGGCTTTGTAAGTTAGAGGTGAAAGCCCGGGGCTCAACTCCGGAACTGCCTTTAAGACTGCATCGCTTGAATCTGGGAGAGGTAAGTGGAATTCCGAGTGTAGAGGTGAAATTCGTAGATATTCGGAAGAACACCAGTGGCGAAGGCGGCTTACTGGACCAGAATTGACGCTGAGGTGCGAAAGCGTGGGGAGCAAACA	d:Bacteria,p:Proteobacteria,c:Alphaproteobacteria,o:Sphingomonadales,f:Sphingosinicellaceae,g:Sphingosinicella
ZOTU832	ACGTAGGGTGCAAGCGTTGTCCGGATTTACTGGGCGTAAAGCGCTCGTAGGCGGTTTGTCAAGTGTGAAGTGAAATCTCCAGGGCTCAACCCGGAAACTGCTTCGCAGACTGGCAGACTTGAGTGACTCAGAGGTGGATAGAATTCCTGGTGTAGCGGTGAAATGCGTTGATATCAGGAGGAATACCGACGGCGAAGGCAGTCCACTGGGAGTCTACTGACGCTGAGGAGCGAAAGCGTGGGTAGCAAAC	d:Bacteria
ZOTU835	ACGTAGGTGGCAAGCGTTGTCCGGATTTACTGGGCGTAAAGGATGCGTAGGCGGACATTTAAGTCAGATGTGAAATACCCGAGCTCAACTTGGGTGCTGCATTTGAAACTGGATGTCTAGAGTGCAGGAGAGGTAAGTGGAATTCCTAGTGTAGCGGTGAAATGCGTAGAGATTAGGAAGAACACCAGTGGCGAAGGCGACTTACTGGACTGTAACTGACGCTGAGGCATGAAAGCGTGGGGAGCAAACA	d:Bacteria,p:Firmicutes,c:Clostridia,o:Clostridiales,f:Clostridiaceae_1,g:Clostridium_sensu_stricto
ZOTU836	ACGTAGGGGGCAAGCGTTGTCCGGAATTATTGGGCGTAAAGCGCGCGCAGGCGGCTGTTTAAGTCTGGTGTTTAAACCTTGGGCTCAACCTGGGGTCGCACTGGAAACTGGATGGCTTGAGTACAGAAGAGGAAAGTGGAATTCCACGTGTAGCGGTGAAATGCGTAGATATGTGGAGGAACACCAGTGGCGAAGGCGACTTTCTGGGCTGTAACTGACGCTGAGGCGCGAAAGCGTGGGGAGCAAACAG	d:Bacteria,p:Firmicutes,c:Bacilli,o:Bacillales,f:Paenibacillaceae_1,g:Paenibacillus
ZOTU837	ACGTAGGTGGCAAGCGTTGTCCGGAATTATTGGGCGTAAAGAGCATGTAGGCGGGAATCTAAGTCTGTTGTGAAAATGCGGGGCTCAACCCCGTATGGCGATGGAAACTGGATTTCTTGAGTGCAGGAGAGGAAAGGGGAATTCCCAGTGTAGCGGTGAAATGCGTAGATATTGGGAGGAACACCAGTGGCGAAGGCGCCTTTCTGGACTGTGTCTGACGCTGAGATGCGAAAGCCAGGGTAGCGAACGG	d:Bacteria,p:Firmicutes,c:Negativicutes,o:Acidaminococcales,f:Acidaminococcaceae
ZOTU838	ACGTAGGGGGCAAGCGTTGTCCGGATTTACTGGGTGTAAAGGGCGCGCAGGTGGGTTGACAAGTCAGAGGTGAAATCCTACAGCTTAACTGTAGAACTGCCTTTGAGACTGTCAATCTTGAGTACGGAAGAGAGAGATGGAATTCCAGGTGTAGTGGTGAAATACGTAGATATCTGGAAGAACACCAGTGGCGAAGGCGGTCTCTTGGTCCAATACTGACACTAAGGCGCGAAAGCGTGGGGAGCAAACA	d:Bacteria,p:Ignavibacteriae,c:Ignavibacteria,o:Ignavibacteriales,f:Ignavibacteriaceae
ZOTU839	ACGTAGGGGGCGAGCGTTGTCCGGATTTACTGGGCGTAAAGGGTGAGTAGGCGGTAACGTGTGTCAGATGTTTAATCTATGGGCTCAACCCATATCAGCATTTGAAACTGCGTAACTTGAGTGCAGGAGAGGTAAGTGGAATTCCTAGTGTAGCGGTGAAATGCGTAGATATTAGGAGGAACACCAGTGGCGAAGGCGACTTACTGGACTGTAACTGACGCTGAGTCACGAAAGCGTGGGGAGCGAACAG	d:Bacteria,p:Firmicutes,c:Clostridia,o:Clostridiales,f:Clostridiales_Incertae_Sedis_XI,g:Sedimentibacter
ZOTU840	ACGAAGGGGGCTAGCGTTGCTCGGAATTACTGGGCGTAAAGGGCGCGTAGGCGGCTCTGTGAGTCAGGCGTGAAATTCCTGGGCTTAACCTGGGGACTGCGCTTGATACTGCGGGGCTTGAGGCCGAGAGAGGGTGGTGGAATTCCCAGTGTAGAGGTGAAATTCGTAGATATTGGGAAGAACACCGGTGGCGAAGGCGACCACCTGGCTCGGTACTGACGCTGAGGCGCGACAGCGTGGGGAGCAAACA	d:Bacteria,p:Proteobacteria,c:Alphaproteobacteria,o:Rhodospirillales,f:Acetobacteraceae,g:Roseomonas
ZOTU841	ACGTAGGGGGCAAGCGTTGTCCGGAATTATTGGGCGTAAAGGGTGCGTAGGCGGCCTTTTAAGTCAGATGTGAAAGCCCACGGCTTAACCGTGGGATTGCATTTGAAACTGGAGGGCTTGAGTATCGGAGAGGGTAGTGGAATTCCCAGTGTAGCGGTGAAATGCGTAGATATTGGGAGGAACACCAGTGGCGAAGGCGACTACCTGGACGAAAACTGACGCTGATGCACGAAAGCTAGGGGAGCAAACA	d:Bacteria,p:Firmicutes
ZOTU842	ACGTAGGGGGCAAGCGTTGTCCGGAATTATTGGGCGTAAAGCGCGCGCAGGCGGTTCTTTAAGTCTGGTGTTTAAACCCGAGGCTCAACTTCGGGTCGCACTGGAAACTGGGGAACTTGAGTGCAGAAGAGGAGAGTGGAATTCCACGTGTAGCGGTGAAATGCGTAGATATGTGGAGGAACACCAGTGGCGAAGGCGACTCTCTGGGCTGTAACTGACGCTGAGGCGCGAAAGCGTGGGGAGCAAACAG	d:Bacteria,p:Firmicutes,c:Bacilli,o:Bacillales,f:Paenibacillaceae_1,g:Paenibacillus
ZOTU844	ACGAAGGGGGCTAGCGTTGTTCGGAATTACTGGGCGTAAAGCGCACGCAGGCGGTCTGATCAGTCAGAAGTGAAAGCCCCGGGCTTAACCTGGGAACTGCTTTTGATACTGTCAGGCTTGAATCACGGAGAGGGTAGTGGAATTCCGAGTGTAGAGGTGAAATTCGTAGATATTCGGAAGAACACCAGTGGCGAAGGCGACTACCTGGCCGTCGATTGACGCTCATGTGCGAAAGCGTGGGGAGCAAACA	d:Bacteria,p:Proteobacteria,c:Alphaproteobacteria,o:Rhodospirillales,f:Rhodospirillaceae,g:Magnetospirillum
ZOTU845	ACGTAGGGGGCGAGCGTTGTCCGGAATTATTGGGCGTAAAGGGTTCGCAGGCGGCCTTTTAAGTCAGATGTGAAAGATCACGGCTCAACCGTGGTAAGCATTTGAAACTGGAAGGCTTGAGTTAAGGAGAGGAAAGTGGAATTCCTAGTGTAGCGGTGAAATGCGTAGATATTAGGAGGAATACCAGTGGCGAAGGCGACTTTCTGGACTTATACTGACGCTGAGGAACGAAAGCGTGGGGAGCAAACAG	d:Bacteria,p:Firmicutes,c:Clostridia,o:Clostridiales,f:Tissierellaceae
ZOTU846	ACAGAGGGTGCGAGCGTTAATCGGAATTACTGGGCGTAAAGCGAGTGTAGGTGGCTCATTAAGTCACATGTGAAATCCCCGGGCTTAACCTGGGAACTGCATGTGATACTGGTGGTGCTAGAATATGTGAGAGGGAAGTAGAATTCCAGGTGTAGCGGTGAAATGCGTAGAGATCTGGAGGAATACCGATGGCGAAGGCAGCTTCCTGGCATAATATTGACACTGAGATTCGAAAGCGTGGGTAGCAAAC	d:Bacteria,p:Proteobacteria,c:Gammaproteobacteria,o:Pseudomonadales,f:Moraxellaceae
ZOTU847	ACGGAGGATCCAAGCGTTATCCGGATTTATTGGGTTTAAAGGGTGCGTAGGCGGGAGATTAAGTCAGTGGTGAAAGTTTGCAGCTTAACTGTAAAATTGCCATTGAAACTGATTTTCTTGAGTGCAAATGAGGTAGGCGGAATGTGTTGTGTAGCGGTGAAATGCTTAGATATAACACAGAACCCCGATTGCGAAGGCAGCTTACTGGGATGCAACTGACGCTGATGCACGAAAGCGTGGGGATCAAACA	d:Bacteria,p:Bacteroidetes,c:Bacteroidia,o:Bacteroidales
ZOTU848	ACGTAGGTGGCAAGCGTTGTCCGGAATTATTGGGCGTAAAGCGCGCGCAGGCGGTCTCTTAAGTCTGATGTGAAAGCCCACGGCTCAACCGTGGAGGGTCATTGGAAACTGGGAGGCTTGAGTGCAGAAGAGGAGAGTGGAATTCCATGTGTAGCGGTGAAATGCGTAGATATATGGAGGAACACCAGTGGCGAAGGCGACTCTCTGGTCTGTAACTGACGCTGAGGCGCGAAAGCGTGGGGAGCAAACA	d:Bacteria,p:Firmicutes,c:Bacilli,o:Bacillales
ZOTU850	ACGAAGGGGGCTAGCGTTGCTCGGAATTACTGGGCGTAAAGGGCGCGTAGGCGGATCGTTAAGTCAGGGGTGAAATCCCAGAGCTCAACTCTGGAACTGCCTTTGATACTGGCGATCTTGAGTGTGAGAGAGGTATGTGGAACTCCGAGTGTAGAGGTGAAATTCGTAGATATTCGGAAGAACACCAGTGGCGAAGGCGACATACTGGCTCATTACTGACGCTGAGGCGCGAAAGCGTGGGGAGCAAACA	d:Bacteria,p:Proteobacteria,c:Alphaproteobacteria,o:Caulobacterales,f:Caulobacteraceae,g:Brevundimonas
ZOTU852	ACGTATGGGGCAAGCGTTGTTCGGAATTATTGGGCGTAAAGGGCTCGCAGGTGGTTTGTTAAGTTGGTGGTTTAATCTCTGGGCTCAACCCAGAGTCAGCCTTCAAAACTGGCGAACTTGAGTACGATAGGGGATAGCGGAATTCTCGGTGTAGCGGTGGAATGCGTAGATATCGAGAGGAACACCAATGGCGAAGGCAGCTATCTGGATCGTAACTGACACTCATGAGCGAAAGTGCGGGGAGCAAACA	d:Bacteria,p:Spirochaetes,c:Spirochaetia,o:Spirochaetales,f:Leptospiraceae,g:Turneriella
ZOTU853	ACGGAGGGAGCTAGCGTTGTTCGGAATTACTGGGCGTAAAGAGTACGTAGGCGGTTATTCAAGTCAGAGGTGAAAGCCTGGAGCTCAACTCCAGAACTGCCTTTGAAACTAGATAGCTAGAATCTTGGAGAGGTGAGTGGAATTCCGAGTGTAGAGGTGAAATTCGTAGATATTCGGAAGAACACCAGTGGCGAAGGCGACTCACTGGACAAGTATTGACGCTGAGGTACGAAAGCGTGGGGAGCAAACA	d:Bacteria,p:Proteobacteria,c:Alphaproteobacteria,o:Sphingomonadales,f:Sphingomonadaceae,g:Sphingorhabdus
ZOTU854	ACGTAGGGGGCAAGCGTTGTCCGGAATTATTGGGCGTAAAGCGCGCGCAGGCGGTCATTTAAGTCTGGTGTTTAATCCCGGGGCTCAACTCCGGGTCGCACTGGAAACTGGGTGGCTTGAGTGCAGAAGAGGAGAGTGGAATTCCACGTGTAGCGGTGAAATGCGTAGAGATGTGGAGGAACACCAGTGGCGAAGGCGACTCTCTGGGCTGTAACTGACGCTGAGGCGCGAAAGCGTGGGTAGCAAACAG	d:Bacteria,p:Firmicutes,c:Bacilli,o:Bacillales,f:Paenibacillaceae_1,g:Paenibacillus
ZOTU855	ACGTAGGGGGCAAGCGTTATCCGGAATCATTGGGCGTAAAGGGTGCGTAGGCGGCCCTATGGGTCAGAGGTTAAAGGCTACGGCTCAACCGTAGTAAGCCTTTGAAACTGTAGGGCTTGAGTGCAGGAGAGGAGAGTGGAATTCCTAGTGTAGCGGTGAAATGCGTAGATATTAGGAGGAACACCAGTGGCGAAGGCGACTCTCTGGACTGCAACTGACGCTGAGGCACGAAAGCGTGGGTAGCGAACAG	d:Bacteria,p:Firmicutes,c:Clostridia,o:Clostridiales,f:Clostridiaceae_2,g:Alkaliphilus
ZOTU856	ACGTAGGGTGCAAGCGTTAATCGGAATTACTGGGCGTAAAGCGTGCGCAGGCGGTGATGTAAGACCGATGTGAAATCCCCGGGCTCAACCTGGGAACTGCATTGGTGACTGCATCGCTTGAGTATGGCAGAGGGGGGTAGAATTCCACGTGTAGCAGTGAAATGCGTAGAGATGTGGAGGAATACCGATGGCGAAGGCAGCCCCCTGGGTCAATACTGACGCTCATGCACGAAAGCGTGGGGAGCAAACA	d:Bacteria,p:Proteobacteria,c:Betaproteobacteria,o:Burkholderiales,f:Burkholderiaceae,g:Paraburkholderia
ZOTU857	ACGTAGGGGGCAAACGTTGTCCGGATTTACTGGGTGTAAAGGGCGCGTAGGCGGGTTTGTAAGTCAGAGGTGAAATCCTGCGGCTCAACCGCAGAACTGCCTTTGATACTGCAAATCTTGAGTGCAGAAGAGAGAAGCAGAATTCCAGGTGTAGTAGTGAAATACGTAGATATCTGGAAGAATACCGGCGGCGAAGGCGGCTTCTTGGTCTGTAACTGACGCTGAGGCGCGAAAGCGTGGGTAGCAAACA	d:Bacteria,p:Ignavibacteriae
ZOTU858	ACGTAGGGTGCAAGCGTTAATCGGAATTACTGGGCGTAAAGCGTGCGCAGGCGGTGATGTAAGACAGTCGTGAAATCCCCGGGCTCAACCTGGGAATTGCGATTGTGACTGCATCGCTGGAGTGCGGCAGAGGGGGATGGAATTCCGCGTGTAGCAGTGAAATGCGTAGATATGCGGAGGAACACCGATGGCGAAGGCAATCCCCTGGGCCTGCACTGACGCTCATGCACGAAAGCGTGGGGAGCAAACA	d:Bacteria,p:Proteobacteria,c:Betaproteobacteria,o:Burkholderiales,f:Comamonadaceae
ZOTU859	ACGAAGGATCCAAGCGTTGTCCGGATTTACTGGGTTTAAAGGGTGCGTAGGCGGAGTGCTAAGTCAGTGGTGAAAGCCCGCAGCTCAACTGCGGAACTGCCATTGAAACTGGCATTCTTGAATACGGTGGAGGTAGATGGAATATAACATGTAGCGGTGAAATGCTTAGATATGTTATAGAACACCGATTGCGAAGGCAGTCTGCTACACCGTGATTGACGCTGAGGCACGAAAGCGTGGGGAGCAAACA	d:Bacteria,p:Bacteroidetes
ZOTU860	ACGTAGGGTGCAAGCGTTAATCGGAATTACTGGGCGTAAAGCGTGCGCAGGCGGTTATATAAGTCAGATGTGAAATCCCTGGGCTCAACCTAGGAACTGCATTTGAGACTGTATGGCTAGAGTGTGTCAGAGGGGGGTAGAATTCCACGTGTAGCAGTGAAATGCGTAGAGATGTGGAGGAATACCGATGGCGAAGGCAGCCCCCTGGGATAACACTGACGCTCATGCACGAAAGCGTGGGGAGCAAACA	d:Bacteria,p:Proteobacteria,c:Betaproteobacteria,o:Burkholderiales,f:Oxalobacteraceae
ZOTU861	ACGTAGGTGGCAAGCGTTGTCCGGATTTACTGGGCGTAAAGGATGCGTAGGCGGATACTTAAGTCAGATGTGAAAATCCCGGGCTTAACTTGGGAACTGCATTTGAAACTGGGTATCTAGAGTGCGGGAGAGGAAAGTGGAATTCCTAGTGTAGCGGTGAAATGCGTAGAGATTAGGAAGAACACCAGTGGCGAAGGCGACTTTCTGGACCGTAACTGACGCTGAGGCATGAAAGCGTGGGGAGCAAACA	d:Bacteria,p:Firmicutes,c:Clostridia,o:Clostridiales,f:Clostridiaceae_1,g:Clostridium_sensu_stricto
ZOTU863	ACGGAGGGTGCAAGCGTTATCCGGAATCATTGGGTTTAAAGGGTCCGCAGGCGGATTTATAAGTCAGTGGTGAAAGCCTACAGCTCAACTGTAGAACTGCCATTGATACTGTAAGTCTTGAATTCGGTCGAAGTGGGCGGAATATGACATGTAGCGGTGAAATGCTTAGATATGTCATAGAACACCGATAGCGAAGGCAGCTCACTAGGCCTGGATTGACGCTCAGGGACGAAAGCGTGGGGAGCAAACA	d:Bacteria,p:Bacteroidetes,c:Flavobacteriia,o:Flavobacteriales,f:Cryomorphaceae,g:Fluviicola
ZOTU864	ACGGAGGGTGCAAGCGTTAATCGGAATTACTGGGCGTAAAGCGCACGCAGGCGGCTTTTTAAGTCGGATGTGAAAGCCCCGGGCTCAACCTGGGAATTGCATTCGATACTGGGAAGCTAGAGTATGTGAGAGGGGGGTAGAATTCCAAGTGTAGCGGTGAAATGCGTAGAGATTTGGAGGAATACCAGTGGCGAAGGCGGCCCCCTGGCACACTACTGACGCTCAGGTGCGAAAGCGTGGGGAGCAAACA	d:Bacteria,p:Proteobacteria,c:Gammaproteobacteria,o:Chromatiales,f:Chromatiaceae
ZOTU865	ACAGAGGGTGCAAGCGTTAATCGGATTTACTGGGCGTAAAGCGTGCGTAGGTGGTCTTTTAAGTCGGATGTGAAATCCCTGAGCTTAACTTAGGAATTGCATTCGATACTGGGAGACTAGAGTATGGGAGAGGATGGTAGAATTCCAGGTGTAGCGGTGAAATGCGTAGAGATCTGGAGGAATACCGATGGCGAAGGCAGCCATCTGGCCTAATACTGACACTGAGGTACGAAAGCATGGGGAGCAAACA	d:Bacteria,p:Proteobacteria,c:Gammaproteobacteria,o:Pseudomonadales,f:Moraxellaceae,g:Acinetobacter
ZOTU866	ACGTAGGGTGCAAGCGTTGTCCGGAATTATTGGGCGTAAAGAGCTCGTAGGCGGTCTGTCGCGTCTGCTGTGAAAACCCGAGGCTCAACCTCGGGCTTGCAGTGGGTACGGGCAGACTAGAGTGCGGTAGGGGAGATTGGAATTCCTGGTGTAGCGGTGGAATGCGCAGATATCAGGAGGAACACCGATGGCGAAGGCAGATCTCTGGGCCGTAACTGACGCTGAGGAGCGAAAGCGTGGGGAGCAAACA	d:Bacteria,p:Actinobacteria,c:Actinobacteria,o:Micrococcales,f:Microbacteriaceae,g:Agrococcus
ZOTU867	ACGTAGGTGGCGAGCGTTGTCCGGATTTACTGGGCGTAAAGGATGCGTAGGCGGATCTTTAAGTGGGATGTGAAATACCCGGGCTCAACTTGGGTGCTGCATTCCAAACTGGAGATCTAGAGTGCAGGAGAGGTAAGTGGAATTCCTAGTGTAGCGGTGAAATGCGTAGAGATTAGGAAGAACACCAGTGGCGAAGGCGACTTACTGGACTGTAACTGACGCTGAGGCATGAAAGCGTGGGTAGCAAACA	d:Bacteria,p:Firmicutes,c:Clostridia,o:Clostridiales,f:Clostridiaceae_1,g:Clostridium_sensu_stricto
ZOTU868	ACAGAGGTCTCAAGCGTTGTTCGGATTCATTGGGCGTAAAGGGTGCGTAGGCGGCGTGGTAAGTTGAGTGTGAAATCCTAGGGCTTAACCTTAGAACTGCACTCAATACTGCCATGCTAGAGGAATGTAGAGGAGAGTGGAATTCACGGTGTAGCAGTGAAATGCGTAGATATCGTGAGGAAGACCAGTTGCGAAGGCGACTCTCTGGGCATCTCCTGACGCTGAGGCACGAAGGCTAGGGGAGCAAACG	d:Bacteria,p:Verrucomicrobia,c:Spartobacteria
ZOTU869	ACGTAGGGTCCGAGCGTTGTCCGGAATTATTGGGCGTAAAGGGCTCGTAGGCGGTTTGTCGCGTCGGGAGTGAAAACTCAGGGCTCAACCCTGAGCGTGCTTCCGATACGGGCAAACTAGAGGTATGCAGGGGAGAATGGAATTCCTGGTGTAGCGGTGGAATGCGCAGATATCAGGAGGAACACCGGTGGCGAAGGCGGTTCTCTGGGCATTACCTGACGCTGAGGAGCGAAAGCATGGGGAGCGAACA	d:Bacteria,p:Actinobacteria,c:Actinobacteria,o:Propionibacteriales,f:Nocardioidaceae,g:Aeromicrobium
ZOTU870	ACGTAGGGTGCAAGCGTTAATCGGAATTACTGGGCGTAAAGCGTGCGCAGGCGGTGATGTAAGACAGGTGTGAAATCCCCGGGCTTAACCTGGGAACTGCACTTGTGACTGCATCGCTGGAGTACGGCAGAGGGGGATGGAATTCCGCGTGTAGCAGTGAAATGCGTAGATATGCGGAGGAACACCGATGGCGAAGGCAATCCCCTGGGCCTGTACTGACGCTCATGCACGAAAGCGTGGGGAGCAAACA	d:Bacteria,p:Proteobacteria,c:Betaproteobacteria,o:Burkholderiales,f:Comamonadaceae
ZOTU871	ACGTAGGGTGCGAGCGTTAATCGGAATTACTGGGCGTAAAGCGTGCGCAGGCGGTTTCGTAAGACAGAGGTGAAATCCCCGGGCTCAACCTGGGAACGGCCTTTGTGACTGCGAGGCTAGAGTGTGACAGAGGGGGGTAGAATTCCACGTGTAGCAGTGAAATGCGTAGAGATGTGGAGGAATACCGATGGCGAAGGCAGCCCCCTGGGTTACTACTGACGCTCATGCACGAAAGCGTGGGGAGCAAACA	d:Bacteria,p:Proteobacteria,c:Betaproteobacteria,o:Rhodocyclales
ZOTU873	ACGGAGGGGGCTAGCGTTGTTCGGAATTACTGGGCGTAAAGCGCACGTAGGCGGACTGGAAAGTCAGAGGTGAAATCCCAGGGCTCAACCTTGGAACTGCCTTTGAAACTCCCAGTCTTGAGGTCGAGAGAGGTGAGTGGAATTCCGAGTGTAGAGGTGAAATTCGTAGATATTCGGAGGAACACCAGTGGCGAAGGCGGCTCACTGGCTCGATACTGACGCTGAGGTGCGAAAGCGTGGGGAGCAAACA	d:Bacteria,p:Proteobacteria,c:Alphaproteobacteria,o:Rhodobacterales,f:Rhodobacteraceae
ZOTU874	ACGTAGGTGGCAAGCGTTGTCCGGATTTACTGGGCGTAAAGGATGCGTAGGCGGATACTTAAGTCAGATGTGAAAATCCCGAGCTTAACTTGGGAACTGCATTTGAAACTGGGTATCTAGAGTGCGGGAGAGGAAAGTGGAATTCCTAGTGTAGCGGTGAAATGCGTAGAGATTAGGAAGAACACCAGTGGCGAAGGCGACTTTCTGGACCGTAACTGACGCTGAGGCATGAAAGCGTGGGGAGCAAACA	d:Bacteria,p:Firmicutes,c:Clostridia,o:Clostridiales,f:Clostridiaceae_1,g:Clostridium_sensu_stricto
ZOTU875	ACGTAGGTGGCAAGCGTTGTCCGGAATTATTGGGCGTAAAGCGCGCGCAGGCGGTCTTTTAAGTCTGATGTGAAAGCCCACGGCTTAACCGTGGAGGGTCATTGGAAACTGGAGGACTTGAGTACAGAAGAGGAGAGTGGAATTCCACGTGTAGCGGTGAAATGCGTAGAGATGTGGAGGAACACCAGTGGCGAAGGCGACTCTCTGGTCTGTAACTGACGCTGAGGCGCGAAAGCGTGGGTAGCGAACA	d:Bacteria,p:Firmicutes,c:Bacilli,o:Bacillales,f:Bacillaceae_2
ZOTU876	ACGTAGGGTGCAAGCGTTAATCGGAATTACTGGGCGTAAAGCGTGCGCAGGCGGTGATGTAAGACAGGCGTGAAATCCCCGGGCTTAACCTGGGAACTGCGCTTGTGACTGCATCGCTGGAGTGCGGCAGAGGGGGATGGAATTCCGCGTGTAGCAGTGAAATGCGTAGATATGCGGAGGAACACCGATGGCGAAGGCAATCCCCTGGGCCTGCACTGACGCTCATGCACGAAAGCGTGGGGAGCAAACA	d:Bacteria,p:Proteobacteria,c:Betaproteobacteria,o:Burkholderiales,f:Comamonadaceae
ZOTU877	ACGTAGGGGGCAAGCGTTGTCCGGAATTATTGGGCGTAAAGCGCGCGCAGGCGGTTCATTAAGTTTGGTGTTTAAGGCCAGGGCTCAACCCTGGTTCGCACTGAAAACTGGTGGACTTGAGTGCAGAAGAGGAAAGTGGAATTCCACGTGTAGCGGTGAAATGCGTAGAGATGTGGAGGAACACCAGTGGCGAAGGCGACTTTCTGGGCTGTAACTGACGCTGAGGCGCGAAAGCGTGGGGAGCAAACAG	d:Bacteria,p:Firmicutes,c:Bacilli,o:Bacillales,f:Paenibacillaceae_1,g:Paenibacillus
ZOTU878	ACGGAGGATGCAAGTGTTATCCGGAATCACTGGGCGTAAAGCGTCTGTAGGTGGTTTAATAAGTCAACTGTTAAATCTTGACGGCTCAACTTCAAAATCGCAGTCGAAACTATTAGACTAGAGTATAGTAGAGGTAAAGGGAATTTCCAGTGGAGCGGTGAAATGCGTAGATATTGGAAAGAACACCGATGGCGAAAGCACTTTACTGGGCTATTACTAACACTCAGAGACGAAAGCTAGGGTAGCAAAT	d:Bacteria,p:Cyanobacteria/Chloroplast,c:Chloroplast,f:Chloroplast,g:Bacillariophyta
ZOTU879	ACGAAGGGGGCTAGCGTTGCTCGGAATCACTGGGCGTAAAGCGCACGTAGGCGGCTTTCTAAGTCAGGGGTGAAATCCCGGAGCTCAACTCCGGAACTGCCTTTGATACTGGAAAGCTTGAGTTCGGGAGAGGTGAGTGGAACTGCGAGTGTAGAGGTGAAATTCGTAGATATTCGCAAGAACACCAGTGGCGAAGGCGGCTCACTGGCCCGATACTGACGCTGAGGTGCGAAAGCGTGGGGAGCAAACA	d:Bacteria,p:Proteobacteria,c:Alphaproteobacteria,o:Rhizobiales,f:Bradyrhizobiaceae
ZOTU880	ACAGAGACTGCAAGCGTTATTCGGATTCACTGGGCGTAAAGGGTGCGCAGGCGGCCGTGTGTGTAAGGTGTGAAATCCCGGGGCTTAACCCCGGAACTGCGCCTTAAACTACATGGCTAGAGTATTGGAGAGGGTAGTGGAATTCACGGTGTAGCAGTGAAATGCGTAGATATCGTGAGGAACACCAGAGGCGAAGGCGACTACCTGGACAATTACTGACGCTCAGGCACGAAAGCGTGGGGAGCAAAAG	d:Bacteria,p:Verrucomicrobia,c:Opitutae,o:Opitutales,f:Opitutaceae,g:Oleiharenicola
ZOTU881	ACAGAGGGTGCAAGCGTTAATCGGATTTACTGGGCGTAAAGCGCGCGTAGGCGGCTAATTAAGTCAAATGTGAAATCCCCGAGCTTAACTTGGGAATTGCATTCGATACTGGTTAGCTAGAGTGTGGGAGAGGATGGTAGAATTCCAGGTGTAGCGGTGAAATGCGTAGAGATCTGGAGGAATACCGATGGCGAAGGCAGCCATCTGGCCTAACACTGACGCTGAGGTGCGAAAGCATGGGGAGCAAACA	d:Bacteria,p:Proteobacteria,c:Gammaproteobacteria,o:Pseudomonadales,f:Moraxellaceae,g:Acinetobacter
ZOTU882	ACATAGGGTGCAAGCGTTGTCCGGAATTATTGGGCGTAAAGAGCTCGTAGGTGGTTCGATACGTCGGATGTGAAAATCTGGGGCTCAACCCCAGACCTGCATCCGATACGGTCGAGCTAGAGTTTGGTAGGGGAGACTGGAATTCCTGGTGTAGCGGTGGAATGCGCAGATATCAGGAGGAACACCAATGGCGAAGGCAGGTCTCTGGGCCAATACTGACACTGAGGAGCGAAAGCGTGGGGAGCGAACA	d:Bacteria,p:Actinobacteria,c:Actinobacteria
ZOTU884	ACGTAGGGTGCAAGCGTTGTCCGGAATTATTGGGCGTAAAGAGCTCGTAGGCGGTCTGTCGCGTCTGCTGTGAAAACCCGAGGCTCAACCTCGGGCCTGCAGTGGGTACGGGCAGACTAGAGTGCGGTAGGGGAGATTGGAATTCCTGGTGTAGCGGTGGAATGCGCAGATATCAGGAGGAACACCGATGGCGAAGGCAGATCTCTGGGCCGTAACTGACGCTGAGGAGCGAAAGCGTGGGGAGCGAACA	d:Bacteria,p:Actinobacteria,c:Actinobacteria,o:Micrococcales,f:Microbacteriaceae
ZOTU885	ACGTAGGTGGCAAGCGTTGTCCGGATTTATTGGGCGTAAAGCGCTCGCAGGCGGTCTTTTAAGTCTGATGTGAAAGCCCACGGCTTAACCGTGAAGGGTCATTGGAAACTGGAGGACTTGAGTGCAGAAGAGGAGAGTGGAATTCCATGTGTAGCGGTGAAATGCGTAGAGATATGGAGGAACACCAGTGGCGAAGGCGACTCTCTGGTCTGTAACTGACGCTGAGGAGCGAAAGCGTGGGTAGCGAACA	d:Bacteria,p:Firmicutes,c:Bacilli,o:Bacillales,f:Bacillaceae_2,g:Oceanobacillus
ZOTU886	ACGGAGGGTGCAAGCGTTAATCGGAATTACTGGGCGTAAAGCGTGCGCAGGCGGTTGTGTAAGACAGGCGTGAAATCCCCGGGCTCAACCTGGGAACTGCGCTTGTGACTGCACAGCTAGAGTACGGCAGAGGGGGGTGGAATTCCACGTGTAGCAGTGAAATGCGTAGAGATGTGGAGGAACACCGATGGCGAAGGCAGCCCCCTGGGCCGATACTGACGCTCATGCACGAAAGCGTGGGTAGCAAACA	d:Bacteria,p:Proteobacteria,c:Betaproteobacteria,o:Rhodocyclales,f:Azonexaceae
ZOTU887	ACGTAGGCACCAAGCGTTGTCCGGATTTATTGGGCGTAAAGAGCTCGTAGGCGGTTCAGCAAGTCGGGTGTGAAAACTATGGGCTTAACCCATAGCCTGCATCCGAAACTGCTGTGACTAGAGTTCGGTAGGGGAGAGGGGAATTCCTAGTGTAGCGGTGAAATGCGCAGATATTAGGAGGAACACCGATGGCGAAGGCACCTCTCTGGGCCGATACTGACGCTGAGGAGCGAAAGCGTGGGTAGCAAAC	d:Bacteria,p:Actinobacteria
ZOTU888	ACGTAGGGTGCGAGCGTTGTCCGGAATTACTGGGCGTAAAGAGCTTGTAGGCGGTTTGTCGCGTCGTCCGTGAAAACTTGGGGCTCAACCCCAAGCTTGCGGGCGATACGGGCAGACTTGAGTACTGCAGGGGAGACTGGAATTCCTGGTGTAGCGGTGAAATGCGCAGATATCAGGAGGAACACCGGTGGCGAAGGCGGGTCTCTGGGCAGTAACTGACGCTGAGAAGCGAAAGCGTGGGTAGCGAACA	d:Bacteria,p:Actinobacteria,c:Actinobacteria,o:Mycobacteriales,f:Nocardiaceae,g:Nocardia
ZOTU889	ACGTAGGGGGCGAGCGTTGTCCGGAATTATTGGGCGTAAAGGGTTCGCAGGCGGTCTTTTAAGTCAGATGTTAAATGCATAGGCTCAACCTATGAGTGCATTTGAAACTGGAAGACTTGAGTTAAGGAGAGGAAAGTGGAATTCCTAGTGTAGCGGTGAAATGCGTAGATATTAGGAGGAATACCAGTGGCGAAGGCGACTTTCTGGACTTTTTCTGACGCTGAGGAACGAAAGCATGGGGAGCAAACAG	d:Bacteria,p:Firmicutes,c:Clostridia,o:Clostridiales,f:Tissierellaceae
ZOTU890	ACGTAGGTGGCAAGCGTTGTCCGGAATTATTGGGCGTAAAGCGCGCGCAGGCGGTCTTTTAAGTCTGATGTGAAAGCCCCCGGCTCAACCGGGGAGGGTCATTGGAAACTGGGAGACTTGAGTGCAGAAGAGAAGAGCGGAATTCCACGTGTAGCGGTGAAATGCGTAGAGATGTGGAGGAACACCAGTGGCGAAGGCGGCTCTTTGGTCTGTAACTGACGCTGAGGCGCGAAAGCGTGGGGAGCAAACA	d:Bacteria,p:Firmicutes,c:Bacilli,o:Bacillales,f:Bacillaceae_1,g:Bacillus
ZOTU891	ACGTAGGGGGCGAGCGTTGTCCGGATTTACTGGGCGTAAAGGGTGAGTAGGCGGTTATATATGTCAGATGTAAAAGGCTATGGCTTAACCATAGTTAGCATTTGAAACTGTATGACTTGAGTGCAGGAGAGGTAAGTGGAATTCCTAGTGTAGCGGTGAAATGCGTAGATATTAGGAGGAACACCAGTGGCGAAGGCGACTTACTGGACTGTAACTGACGCTGAGTCACGAAAGCGTGGGTAGCAAACAG	d:Bacteria,p:Firmicutes,c:Clostridia,o:Clostridiales,f:Clostridiales_Incertae_Sedis_XI,g:Sedimentibacter
ZOTU892	ACGGAGGATCCAAGCGTTATCCGGAATCATTGGGTTTAAAGGGTCCGTAGGCGGTTTTATAAGTCAGTGGTGAAATCCGGCAGCTTAACTGTCGAACTGCCATTGATACTGTAGAACTTGAATTATTGTGAAGTAACTAGAATATGTAGTGTAGCGGTGAAATGCTTAGATATTACATGGAATACCAATTGCGAAGGCAGGTTACTAACAATACATTGACGCTGATGGACGAAAGCGTGGGGAGCGAACA	d:Bacteria,p:Bacteroidetes,c:Flavobacteriia,o:Flavobacteriales,f:Flavobacteriaceae,g:Flavobacterium
ZOTU893	ACGAAGGGGGCTAGCGTTGCTCGGAATTACTGGGCGTAAAGGGCGCGTAGGCGGACAGCTTAGTCAGAGGTGAAAGCCCAGGGCTCAACCTTGGAACTGCCTTTGATACTGGCTGTCTTGAGTTTGGGAGAGGTGTGTGGAACTCCGAGTGTAGAGGTGAAATTCGTAGATATTCGGAAGAACACCAGTGGCGAAGGCGACACACTGGCCCAATACTGACGCTGAGGCGCGAAAGCGTGGGGAGCAAACA	d:Bacteria,p:Proteobacteria,c:Alphaproteobacteria,o:Caulobacterales,f:Caulobacteraceae,g:Caulobacter
ZOTU894	ACGTATGTCGCAAGCGTTATCCGGAATTATTGGGCATAAAGCGCGTCTAGGCGGTTTATTAAGTCTGATGTGAAAATGCGGGGCTCAACTCCGTATTGCGTTGGAAACTGGTAGACTAGAGTATTGGAGAGGTAGGCGGAACTACAAGTGTAGAGGTGAAATTCGTAGATATTTGTAGGAATGCCAATTGGGAAGCCAGCTTACTGGACAAATACTGACGCTGAAGCGCGAAAGCTAGGGGAGCAAACAG	d:Bacteria,p:Fusobacteria,c:Fusobacteriia,o:Fusobacteriales,f:Fusobacteriaceae
ZOTU895	ACAGAGACTGCAAGCGTTATTCGGATTCACTGGGCGTAAAGGGTGCGCAGGCGGCCAAGTGTGTCAGGTGTGAAATCCCGGGGCTTAACTCCGGAACTGCGCCTGAAACTACTTGGCTAGAGCATTGGAGAGGGAAGTGGAATTCACGGTGTAGCAGTGAAATGCGTAGATATCGTGAGGAACACCAGAGGCGAAGGCGACTTCCTGGACAATTGCTGACGCTCAGGCACGAAAGCGTGGGGAGCCAAAG	d:Bacteria,p:Verrucomicrobia,c:Opitutae,o:Opitutales,f:Opitutaceae
ZOTU896	ACGTAGGGTGCGAGCGTTAATCGGAATTACTGGGCGTAAAGCGTGCGCAGGCGGTTTTGTAAGACAGGTGTGAAATCCCCGGGCTTAACCTGGGAACTGCGCTTGTGACTGCAAAGCTAGAGTACGGCAGAGGGGGGTGGAATTCCACGTGTAGCAGTGAAATGCGTAGATATGTGGAGGAACACCGATGGCGAAGGCAGCCCCCTGGGCCGATACTGACGCTCATGCACGAAAGCGTGGGGAGCAAACA	d:Bacteria,p:Proteobacteria,c:Betaproteobacteria,o:Rhodocyclales,f:Zoogloeaceae
ZOTU897	ACGTAGGGTGCAAGCGTTAATCGGAATTACTGGGCGTAAAGCGTGCGCAGGCGGTTCGTTAAGACAGTTGTGAAATCCCCGGGCTTAACCTGGGAACTGCAATTGTGACTGGCGGGCTAGAGTTTGGCAGAGGGGGGTGGAATTCCTGGTGTAGCAGTGAAATGCGTAGATATCAGGAGGAACACCGATGGCGAAGGCAGCCCCCTGGGCCATGACTGACGCTCATGCACGAAAGCGTGGGGAGCAAACA	d:Bacteria,p:Proteobacteria,c:Betaproteobacteria
ZOTU898	ACGAAGGGTGCAAGCGTTACTCGGAATTACTGGGCGTAAAGCGTGCGTAGGTGGTTTGTTAAGTCTGATGTGAAAGCCCTGGGCTCAACCTGGGAACGGCATTGGATACTGGCTTACTAGAGTGCGGTAGAGGGTAGCGGAATTCCCGGTGTAGCAGTGAAATGCGTAGATATCGGGAGGAACATCCGTGGCGAAGGCGGCTACCTGGACCAGCACTGACACTGAGGCACGAAAGCGTGGGGAGCAAACA	d:Bacteria,p:Proteobacteria,c:Gammaproteobacteria,o:Xanthomonadales,f:Xanthomonadaceae,g:Lysobacter
ZOTU899	ACAGAGGGTGCAAGCGTTAATCGGAATTACTGGGCGTAAAGCGCGCGTAGGTGGTTGGTTAAGTTGGATGTGAAAGCCCCGGGCTCAACCTGGGAACTGCATCCAAAACTGGGCGACTAGAGTACAGTAGAGGGTGGTGGAATTTCCTGTGTAGCGGTGAAATGCGTAGATATAGGAAGGAACACCAGTGGCGAAGGCGACCACCTGGACTGATACTGACACTGAGGTGCGAAAGCGTGGGGAGCAAACA	d:Bacteria,p:Proteobacteria,c:Gammaproteobacteria,o:Pseudomonadales,f:Pseudomonadaceae,g:Pseudomonas
ZOTU900	ACGAAGGGTGCAAGCGTTACTCGGAATTACTGGGCGTAAAGCGTGCGTAGGTGGTTCGTTAAGTCCGATGTGAAAGCCCTGGGCTCAACCTGGGAATGGCATTGGATACTGGCGGGCTAGAGTGCGGTAGAGGATAGTGGAATTCCTGGTGTAGCAGTGAAATGCGTAGAGATCAGGAGGAACATCCGTGGCGAAGGCGACTGTCTGGACCAGCACTGACACTGAGGCACGAAAGCGTGGGGAGCAAACA	d:Bacteria,p:Proteobacteria,c:Gammaproteobacteria,o:Xanthomonadales,f:Xanthomonadaceae
ZOTU901	ACGTAGGTGGCGAGCGTTGTCCGGATTTACTGGGCGTAAAGGATGCGTAGGCGGATATTTAAGTGGGATGTGAAATCCCCGAGCTTAACTCGGGGGCTGCATTCCAAACTGGATATCTAGAGTGTCGGAGGGGAAAGTGGAATTCCTAGTGTAGCGGTGAAATGCGTAGAGATTAGGAAGAACACCAGTGGCGAAGGCGACTTTCTGGACGATAACTGACGCTGAGGCATGAAAGCGTGGGGAGCAAACA	d:Bacteria,p:Firmicutes,c:Clostridia,o:Clostridiales,f:Clostridiaceae_1,g:Clostridium_sensu_stricto
ZOTU902	ACGTAGGGTGCGAGCGTTAATCGGAATTACTGGGCGTAAAGCGTGCGCAGGCGGTTTGTTAAGACAGTCGTGAAATCCCCGGGCTTAACCTGGGAACTGCGATTGTGACTGGCAAGCTAGAGTACGGCAGAGGGGGGTAGAATTCCTGGTGTAGCAGTGAAATGCGTAGAGATCAGGAGGAATACCGATGGCGAAGGCAGCCCCCTGGGCTAGTACTGACGCTCATGCACGAAAGCGTGGGGAGCAAACA	d:Bacteria,p:Proteobacteria,c:Betaproteobacteria
ZOTU904	ACGTAGGGTGCGAGCGTTAATCGGAATTACTGGGCGTAAAGCGTGCGCAGGCGGTTTTGTAAGACAGATGTGAAATCCCCGGGCTTAACCTGGGACCTGCATTTGTGACTGCAAGGCTAGAGTACGGTAGAGGGGGATGGAATTCCGCGTGTAGCAGTGAAATGCGTAGATATGCGGAGGAACACCGATGGCGAAGGCAATCCCCTGGACCTGTACTGACGCTCATGCACGAAAGCGTGGGGAGCAAACA	d:Bacteria,p:Proteobacteria,c:Betaproteobacteria,o:Burkholderiales,f:Comamonadaceae,g:Rhodoferax
ZOTU905	ACGAAGGGGGCTAGCGTTGTTCGGAATCACTGGGCGTAAAGCGCACGTAGGCGGACTTTTAAGTCAGGGGTGAAATCCCGGGGCTCAACCTCGGAACTGCCTTTGATACTGGAAGTCTTGAGGCCGAGAGAGGTGAGTGGAATTCCGAGTGTAGAGGTGAAATTCGTAGATATTCGGAAGAACACCAGTGGCGAAGGCGGCTCACTGGCTCGGTACTGACGCTGAGGTGCGAAAGCGTGGGGAGCAAACA	d:Bacteria,p:Proteobacteria,c:Alphaproteobacteria,o:Rhizobiales,f:Stappiaceae
ZOTU906	ACGTAGGGTGCAAGCGTTAATCGGAATTACTGGGCGTAAAGCGTGCGCAGGCGGTTTTGTAAGACAGAGGTGAAATCCCCGGGCTTAACCTGGGAACTGCCTTTGTGACTGCAAAGCTCGAGTGCGGCAGAGGGGGATGGAATTCCGCGTGTAGCAGTGAAATGCGTAGATATGCGGAGGAACACCGATGGCGAAGGCAATCCCCTGGGCCTGCACTGACGCTCATGCACGAAAGCGTGGGGAGCAAACA	d:Bacteria,p:Proteobacteria,c:Betaproteobacteria,o:Burkholderiales
ZOTU907	ACGGAGGGCGCAAGCGTTAATCGGAATCACTGGGCGTAAAGCGTGCGTAGGCTGCTTGATAAGTCAGACGTGAAATCCCTCGGCTCAACCGGGGAACTGCGTTTGATACTGTCGAGCTAGAGTCCTGGAGAGGGTGGCGGAATTCCTGGTGTAGGAGTGAAATCCGTAGATATCAGGAGGAACACCGGTGGCGAAGGCGGCCACCTGGACAGGTACTGACGCTGAGGTACGAAAGCGTGGGGAGCAAACA	d:Bacteria,p:Proteobacteria,c:Deltaproteobacteria,o:Desulfovibrionales,f:Desulfovibrionaceae,g:Desulfovibrio
ZOTU909	ACGAAGGTCCCGAGCGTTATTCGGAATCACTGGGCGTAAAGGGAGCGTAGGCGGCGTGGAAAGTCAGATGTGAAATCCCGGGGCTCAACCCCGGAACTGCATCCGATACTACCATGCTAGAGTATTGGAGGGGTAACTGGAATTCTCGGTGTAGCAGTGAAATGCGTGGATATCGAGAGGAACACCTGTGGCGAAAGCGAGTTACTGGACAATTACTGACGCTGAGGCTCGAAGGCTAGGGGAGCAAAAG	d:Bacteria,p:Verrucomicrobia,c:Verrucomicrobiae,o:Verrucomicrobiales
ZOTU910	ACGGAGGGTGCAAGCGTTAATCGGAATCACTGGGCGTAAAGCGCGCGTAGGCCGCCTTCTAAGTCGGACGTGAAAGCCCTCGGCTCAACCGAGGAACTGCGTTCGAAACTGGGAGGCTTGAGTCCTGGAGAGGGTGGCGGAATTCCGGGTGTAGGAGTGAAATCCGTAGATATCCGGAGGAACACCGGTGGCGAAGGCGGCCACCTGGACAGGTACTGACGCTGAGGCGCGAAAGCGTGGGGAGCAAACA	d:Bacteria,p:Proteobacteria,c:Deltaproteobacteria,o:Desulfovibrionales,f:Desulfovibrionaceae,g:Desulfovibrio
ZOTU911	ACGTAGGGGGCTAGCGTTATCCGGATTTACTGGGCGTAAAGGGTGCGTAGGTGGTTTCTTAAGTCAGGAGTGAAAGGCTACGGCTCAACCGTAGTAAGCTCTTGAAACTGGGGAACTTGAGTGCAGGAGAGGAAAGTGGAATTCCTAGTGTAGCGGTGAAATGCGTAGATATTAGGAGGAACACCAGTAGCGAAGGCGGCTTTCTGGACTGTAACTGACACTGAGGCACGAAAGCGTGGGGAGCAAACAG	d:Bacteria,p:Firmicutes,c:Clostridia,o:Clostridiales,f:Peptostreptococcaceae,g:Terrisporobacter
ZOTU912	ACGAAGGGGGCTAGCGTTGTTCGGAATTACTGGGCGTAAAGGGCGCGTAGGCGGCTTATCAAGTCAGGCGTGAAAGCCCCGGGCTTAACCTGGGAACTGCGCTTGAGACTGGTAAGCTAGAGTACCGGAGAGGTGGGTGGAATTCCCAGTGTAGAGGTGAAATTCGTAGATATTGGGAAGAACACCGGTGGCGAAGGCGGCCCACTGGACGGTAACTGACGCTGAGGCGCGAAAGCGTGGGGAGCAAACA	d:Bacteria,p:Proteobacteria,c:Alphaproteobacteria,o:Rhodospirillales,f:Azospirillaceae,g:Niveispirillum
ZOTU913	ACGAAGGGGGCTAGCGTTGTTCGGAATTACTGGGCGTAAAGCGCACGCAGGCGGTCCGATTAGTCAGAAGTGAAAGCCCCGGGCTTAACCTGGGAACTGCTTTTGATACTGTCGGGCTTGAATCACGGAGAGGGTAGTGGAATTCCGAGTGTAGAGGTGAAATTCGTAGATATTCGGAAGAACACCAGTGGCGAAGGCGACTACCTGGCCGTCGATTGACGCTCATGTGCGAAAGCGTGGGGAGCAAACA	d:Bacteria,p:Proteobacteria,c:Alphaproteobacteria,o:Rhodospirillales,f:Rhodospirillaceae,g:Magnetospirillum
ZOTU914	ACGTAGGGGGCGAGCGTTGTCCGGATTTACTGGGCGTAAAGGGTGAGTAGGCGGTAATATGTGTCAGATGTAAAAGGCTAAGGCTTAACCATAGTTAGCATTTGAAACTGTATTACTTGAGTGCAGGAGAGGTAAGTGGAATTCCTAGTGTAGCGGTGAAATGCGTAGATATTAGGAGGAACACCAGTGGCGAAGGCGACTTACTGGACTGTAACTGACGCTGAGTCACGAAAGCGTGGGTAGCAAACAG	d:Bacteria,p:Firmicutes,c:Clostridia,o:Clostridiales,f:Clostridiales_Incertae_Sedis_XI,g:Sedimentibacter
ZOTU917	ACGTAGGGGGCGAGCGTTATCCGGAATTACTGGGCGTAAAGGGTGCGTAGGCGGCCTTTTAAGTCAGATGTGAAAGGCTACGGCTTAACCGTAGTTAGCATTTGAAACTAAGAGGCTTGAGTGCAGGAGAGGAGAGTGGAATTCCTAGTGTAGCGGTGAAATGCGTAGATATTAGGAGGAACACCAGTGGCGAAGGCGACTCTCTGGACTGCAACTGACGCTGAGGCACGAAAGCGTGGGTAGCGAACAG	d:Bacteria,p:Firmicutes,c:Clostridia,o:Clostridiales,f:Clostridiales_incertae_sedis,g:Proteiniborus
ZOTU918	ACGTAGGGGGCAAGCGTTATCCGGAATTACTGGGTGTAAAGGGTGCGTAGGCGGCAATGCAAGTCTGATGTGAAAACCTGGGGCTCAACCTCAGGATTGCATCGGAAACTGCGTAGCTAGAGTGCAGGAGAGGAAAGTGGAATTCCGAGTGTAGCGGTGAAATGCGTAGAGATTCGGAGGAACACCAGTAGCGAAGGCGACTTTCTGGACTGTAACTGACGCTGAGGCACGAAAGCGTGGGGAGCGAACA	d:Bacteria,p:Firmicutes,c:Clostridia,o:Clostridiales
ZOTU919	ACGTAGGGCGCAAGCGTTGTCCGGAATTATTGGGCGTAAAGAGCTCGTAGGCGGTTTGTCGCGTCTGGTGTGAAAATCCATGGCTCAACTGTGGACTTGCATCGGGTACGGGCAGACTAGAGTGCGGTAGGGGAGACTGGAATTCCTGGTGTAGCGGTGGAATGCGCAGATATCAGGAGGAACACCGATGGCGAAGGCAGGTCTCTGGGCCGCAACTGACGCTGAGGAGCGAAAGCATGGGGAGCGAACA	d:Bacteria,p:Actinobacteria,c:Actinobacteria,o:Micrococcales,f:Promicromonosporaceae
ZOTU920	ACGTAGGGCGCAAGCGTTATCCGGAATTATTGGGCGTAAAGAGCTCGTAGGCGGTTTGTCGCGTCTGCTGTGAAATCCCGAGGCTCAACTTCGGGCTTGCAGTGGGTACGGGCAGACTAGAGTGCGGTAGGGGAGATTGGAATTCCTGGTGTAGCGGTGGAATGCGCAGATATCAGGAGGAACACCGATGGCGAAGGCAGATCTCTGGGCCGTAACTGACGCTGAGGAGCGAAAGGGTGGGGAGCAAACA	d:Bacteria,p:Actinobacteria,c:Actinobacteria,o:Micrococcales,f:Microbacteriaceae,g:Microbacterium
ZOTU921	ACGTAGGTGGCAAGCGTTGTCCGGAATTATTGGGCGTAAAGCGCGCGCAGGCGGTTCCTTAAGTCTGATGTGAAAGCCCACGGCTCAACCGTGGAGGGTCATTGGAAACTGGGGAACTTGAGTGCAGAAGAGGAAAGCGGAATTCCACGTGTAGCGGTGAAATGCGTAGAGATGTGGAGGAACACCAGTGGCGAAGGCGGCTTTCTGGTCTGTAACTGACGCTGAGGCGCGAAAGCGTGGGGAGCAAACA	d:Bacteria,p:Firmicutes,c:Bacilli,o:Bacillales,f:Bacillaceae_1
ZOTU922	ACGTAGGGTGCGAGCGTTAATCGGAATTACTGGGCGTAAAGCGTGCGCAGGCTGTTTTGTAAGTCAGATGTGAAATCCCTGGGCTCAACCTAGGAACTGCGTTTGAAACTACAAGACTAGAATATGTCAGAGGGGGGTAGAATTCCACGTGTAGCAGTGAAATGCGTAGAGATGTGGAGGAATATCAATGGCGAAGGCAGCCCCCTGGGATAATATTGACGCTCATGCACGAAAGCGTGGGGAGCAAACA	d:Bacteria,p:Proteobacteria,c:Betaproteobacteria,o:Nitrosomonadales,f:Methylophilaceae
ZOTU924	ACGGAGGGAGCTAGCGTTGTTCGGAATTACTGGGCGTAAAGCGCACGTAGGCGGCTTTTTAAGTCAGGGGTGAAATCCCGGGGCTCAACCTCGGAACTGCCCTTGAAACTGGGAAGCTAGAATCTTGGAGAGGCGAGTGGAATTCCGAGTGTAGAGGTGAAATTCGTAGATATTCGGAAGAACACCAGTGGCGAAGGCGACTCGCTGGACAAGTATTGACGCTGAGGTGCGAAAGCGTGGGGAGCAAACA	d:Bacteria,p:Proteobacteria,c:Alphaproteobacteria,o:Sphingomonadales,f:Erythrobacteraceae,g:Porphyrobacter
ZOTU925	ACGGAGGGTGCAAGCGTTGTCCGGATTTATTGGGTTTAAAGGGTGCGTAGGCGGCTATTTAAGTCAGCGGTGAAAGACTTCGGCTCAACCGGAGCAGTGCCATTGATACTGGATAGCTTGAGTGTTGGAGGGGTACATGGAATTGATGGTGTAGCGGTGAAATGCATAGATACCATCAGGAACACCGATAGCGAAGGCATTGTACTGGCCAACAACTGACGCTGAGGCACGAAAGTGTGGGGATCGAACA	d:Bacteria,p:Bacteroidetes,c:Cytophagia,o:Cytophagales,f:Cyclobacteriaceae,g:Algoriphagus
ZOTU926	ACGTAGGTGGCAAGCGTTGTCCGGATTTACTGGGCGTAAAGGATGCGTAGGCGGACATTTAAGTCAGATGTGAAATACCCGAGCTTAACTTGGGTGCTGCATTTGAAACTGGGTGTCTAGAGTGCAGGAGAGGTAAGTGGAATTCCTAGTGTAGCGGTGAAATGCGTAGAGATTAGGAAGAACACCAGTGGCGAAGGCGACTTACTGGACTGTAACTGACGCTGAGGCATGAAAGCGTGGGGAGCAAACA	d:Bacteria,p:Firmicutes,c:Clostridia,o:Clostridiales,f:Clostridiaceae_1,g:Clostridium_sensu_stricto
ZOTU928	ACGAAGGGTGCAAGCGTTACTCGGAATTACTGGGCGTAAAGCGTGCGTAGGTGGTTCGTTAAGTCTGATGTGAAAGCCCTGGGCTCAACCTGGGAATTGCATTGGATACTGGCGAGCTAGAGTGCGGTAGAGGATGGCGGAATTCCCGGTGTAGCAGTGAAATGCGTAGAGATCGGGAGGAACATCTGTGGCGAAGGCGGCCATCTGGACCAGCACTGACACTGAGGCACGAAAGCGTGGGGAGCAAACA	d:Bacteria,p:Proteobacteria,c:Gammaproteobacteria,o:Xanthomonadales,f:Xanthomonadaceae,g:Lysobacter
ZOTU929	ACGAAGGGGGCTAGCGTTGCTCGGAATTACTGGGCGTAAAGGGCGCGTAGGCGGCTCGGTCAGTCAGGCGTGAAATTCCTGGGCTTAACCTGGGGACTGCGCTTGATACTGTCGGGCTTGAGGCCGAGAGAGGGTGGTGGAATTCCCAGTGTAGAGGTGAAATTCGTAGATATTGGGAAGAACACCGGTGGCGAAGGCGACCACCTGGCTCGGTACTGACGCTGAGGCGCGACAGCGTGGGGAGCAAACA	d:Bacteria,p:Proteobacteria,c:Alphaproteobacteria,o:Rhodospirillales,f:Acetobacteraceae,g:Roseomonas
ZOTU930	ACGGAGGGTGCAAGCGTTATCCGGATTCACTGGGTTTAAAGGGTGCGTAGGCGGGTATGTAAGTCCGTGGTGAAATCTCCGAGCTTAACTCGGAAACTGCCGTGGGTACTGCGTATCTTGAATGTTGTGGAGGTGAGCGGAATATGTCATGTAGCGGTGAAATGCTTAGATATGACATAGAACACCAATTGCGAAGGCAGCTCACTACACAAATATTGACGCTGAGGCACGAAAGCGTGGGGATCAAACA	d:Bacteria,p:Bacteroidetes,c:Chitinophagia,o:Chitinophagales,f:Chitinophagaceae,g:Flavihumibacter
ZOTU931	ACGGAGGGGGCTAGCGTTGTTCGGAATTACTGGGCGTAAAGCGCACGTAGGCGGACCGGAAAGTCAGAGGTGAAATCCCAGGGCTCAACCTTGGAACTGCCTTTGAAACTCCTGGTCTTGAGGTCGAGAGAGGTGAGTGGAATTCCGAGTGTAGAGGTGAAATTCGTAGATATTCGGAGGAACACCAGTGGCGAAGGCGGCTCACTGGCTCGATACTGACGCTGAGGTGCGAAAGCGTGGGGAGCAAACA	d:Bacteria,p:Proteobacteria,c:Alphaproteobacteria,o:Rhodobacterales,f:Rhodobacteraceae
ZOTU932	ACGTAGGGTGCGAGCGTTAATCGGAATTACTGGGCGTAAAGCGTGCGCAGGCGGTTTTGTAAGACAGATGTGAAATCCCCGGGCTTAACCTGGGAACTGCGTTTGTGACTGCAAGACTCGAGTGCGGCAGAGGGGGGTGGAATTCCACGTGTAGCAGTGAAATGCGTAGAGATGTGGAGGAACACCGATGGCGAAGGCAGCCCCCTGGGTCGACACTGACGCTCATGCACGAAAGCGTGGGTAGCAAACA	d:Bacteria,p:Proteobacteria,c:Betaproteobacteria,o:Nitrosomonadales
ZOTU934	ACGAGGGGAGCTAGCGTTGTTCGGAATTACTGGGCGTAAAGCGCGCGTAGGCGGCTTTTTAAGTCAGAGGTGAAAGCCCGGGGCTCAACCCCGGAATAGCCTTTGAAACTGGAAAGCTAGAATCTTGGAGAGGTCAGTGGAATTCCGAGTGTAGAGGTGAAATTCGTAGATATTCGGAAGAACACCAGTGGCGAAGGCGACTGACTGGACAAGTATTGACGCTGAGGTGCGAAAGCGTGGGGAGCAAACA	d:Bacteria,p:Proteobacteria,c:Alphaproteobacteria,o:Sphingomonadales,f:Sphingomonadaceae
ZOTU935	ACGAAGGGGGCTAGCGTTACTCGGAATTACTGGGCGTAAAGGGCGCGTAGGCGGCTCTGTTAGTCAGGCGTGAAATTCCTGGGCTTAACCTGGGGACTGCGCTTGATACTGCGGGGCTTGAGGCCGAGAGAGGGTGGTGGAATTCCCAGTGTAGAGGTGAAATTCGTAGATATTGGGAAGAACACCGGTGGCGAAGGCGACCACCTGGCTCGGTACTGACGCTGAGGCGCGACAGCGTGGGGAGCAAACA	d:Bacteria,p:Proteobacteria,c:Alphaproteobacteria,o:Rhodospirillales,f:Acetobacteraceae,g:Roseomonas
ZOTU936	ACGTAGGGGGCAAGCGTTATCCGGATTTACTGGGTGTAAAGGGAGCGTAGACGGTTCTGCAAGTCTGGAGTGAAAGCCCGGGGCTCAACCCCGGGACTGCTTTGGAAACTGTGGGACTAGAGTGCAGGAGAGGTAAGTGGAATTCCTAGTGTAGCGGTGAAATGCGTAGATATTAGGAGGAACACCAGTGGCGAAGGCGGCTTACTGGACTGTAACTGACGTTGAGGCTCGAAAGCGTGGGGAGCAAACA	d:Bacteria,p:Firmicutes,c:Clostridia,o:Clostridiales,f:Lachnospiraceae
ZOTU938	ACAGAGGGTGCGAGCGTTAATCGGAATTACTGGGCGTAAAGCGCACGTAGGCGGCTTGGCATGTCGGGTGTGAAATCCCCGGGCTCAACCTGGGAACTGCATCCGAAACTGCCTTGCTAGAGTATGGGAGAGGGAAGTGGAATTTCCGGTGTAGCGGTGAAATGCGTAGATATCGGAAGGAACATCAGTGGCGAAGGCGACTTCCTGGACCAATACTGACGCTCAGGTGCGAAAGCGTGGGGAGCAAACA	d:Bacteria,p:Proteobacteria,c:Gammaproteobacteria,o:Nevskiales
ZOTU939	ACGGGGGGTGCAAGCGTTACTCGGAATCACTGGGCGTAAAGGGAGCGTAGGCGTTTTATTAAGTCTTGAGTGAAAGCTCGCAGCTCAACTGCGGAACTGCTCAGGAAACTGATAGAATTGAGTATGGAAGAGGTAGGTGGAATTTCCGGTGTAGGGGTAAAATCCGTAGATATCGGAAGGAATACCAGAAGCGAAGGCGACCTACTGGGACATTACTGACGCTGAGGCTCGAAAGCGTGGGGAGCAAACA	d:Bacteria
ZOTU940	ACGAAGGGGGCTAGCGTTACTCGGAATTACTGGGCGTAAAGGGCGCGTAGGCGGCTTTGTCAGTCAGGCGTGAAATTCCTGGGCTTAACCTGGGGACTGCGCTTGATACGGCGAGGCTTGAGGCCGAGAGAGGGTGGTGGAATTCCCAGTGTAGAGGTGAAATTCGTAGATATTGGGAAGAACACCGGTGGCGAAGGCGACCACCTGGCTCGGTACTGACGCTGAGGCGCGACAGCGTGGGGAGCAAACA	d:Bacteria,p:Proteobacteria,c:Alphaproteobacteria,o:Rhodospirillales,f:Acetobacteraceae,g:Roseomonas
ZOTU941	ACGTAGGGTGCGAGCGTTAATCGGAATTACTGGGCGTAAAGCGTGCGCAGGCGGTTATGTAAGACAGATGTGAAATCCCCGGGCTTAACCTGGGAACTGCGTTTGTGACTGCATAACTCGAGTGTGGCAGAGGGGGGTGGAATTCCACGTGTAGCAGTGAAATGCGTAGAGATGTGGAGGAACACCGATGGCGAAGGCAGCCCCCTGGGTTAACACTGACGCTCATGCACGAAAGCGTGGGGAGCAAACA	d:Bacteria,p:Proteobacteria,c:Betaproteobacteria
ZOTU942	ACGTAGGGTGCGAGCGTTAATCGGAATTACTGGGCGTAAAGCGTGCGCAGGCGGCCTTAAAAGTCAGATGTGAAATCCCCGAGCTCAACTTGGGAACTGCGTTTGAAACTCTAAGGCTAGAATATGTCAGAGGGGGGTAGAATTCCACGTGTAGCAGTGAAATGCGTAGAGATGTGGAGGAATACCAATGGCGAAGGCAGCCCCCTGGGATAATATTGACGCTCATGCACGAAAGCGTGGGGAGCAAACA	d:Bacteria,p:Proteobacteria,c:Betaproteobacteria,o:Nitrosomonadales,f:Methylophilaceae
ZOTU943	ACGTAGGGTGCGAGCGTTAATCGGAATTACTGGGCGTAAAGCGTGCGCAGGCGGTTTTGTAAGACAGATGTGAAATCCCCGGGCTTAACCTGGGAACTGCGTTTGTGACTGCAAGACTCGAGTGTGGCAGAGGGGGGTGGAATTCCACGTGTAGCAGTGAAATGCGTAGAGATGTGGAGGAACACCGATGGCGAAGGCAGCCCCCTGGGTCAACACTGACGCTCATGCACGAAAGCGTGGGTAGCAAACA	d:Bacteria,p:Proteobacteria,c:Betaproteobacteria,o:Nitrosomonadales
ZOTU944	ACGGAGGGTGCAAGCGTTATCCGGATTCACTGGGTTTAAAGGGTGCGTAGGCGGGTTTGTAAGTCAGTGGTGAAATCCCCGAGCTTAACTTGGGAACTGCCATTGATACTGCAAATCTTGAATTTTCTGGAGGTAAGCGGAATATGTCATGTAGCGGTGAAATGCTTAGATATGACATAGAACACCCATTGCGAAGGCAGCTTACTACGGGAATATTGACGCTGAGGCACGAAAGCGTGGGGATCAAACA	d:Bacteria,p:Bacteroidetes,c:Chitinophagia,o:Chitinophagales,f:Chitinophagaceae
ZOTU945	ACGAAGGGTGCAAGCGTTACTCGGAATTACTGGGCGTAAAGCGTGCGCAGGCGGTTTGTTAAGTCTGATGTGAAATCCCCGGGCTCAACCTGGGAATGGCATTGGATACTGGCAGGCTAGAGTACGGTAGAGGGTGGTGGAATTCCCGGTGTAGCGGTGAAATGCGTAGAGATCGGGAGGAACACCCGTGGCGAAGGCGGCCACCTGGACCAGTACTGACGCTCATGCACGAAAGCGTGGGGAGCAAACA	d:Bacteria,p:Proteobacteria,c:Gammaproteobacteria,o:Xanthomonadales,f:Rhodanobacteraceae,g:Rehaibacterium
ZOTU946	ACGTAGGGGGCAAGCGTTGTCCGGAATTATTGGGCGTAAAGCGCGCGCAGGCGGCGGTTTAAGTTTGGTGTTTAAGCCCGGGGCTCAACTCCGGTTCGCACTGAAAACTGGATCGCTTGAGTGCAGGAGAGGGAAGTGGAATTCCACGTGTAGCGGTGAAATGCGTAGAGATGTGGAGGAACACCAGTGGCGAAGGCGACTTCCTGGCCTGTAACTGACGCTGAGGCGCGAAAGCGTGGGGAGCAAACAG	d:Bacteria,p:Firmicutes,c:Bacilli,o:Bacillales,f:Paenibacillaceae_1,g:Paenibacillus
ZOTU948	ACGGAGGATCCAAGCGTTATCCGGAATCATTGGGTTTAAAGGGTCCGTAGGCGGCCTTATAAGTCAGTGGTGAAATCTCCTAGCTCAACTAGGAAACTGCCATTGATACTGTAGGGCTTGAATTTTTGTGAAGTAACTAGAATATGTAGTGTAGCGGTGAAATGCTTAGATATTACATGGAATACCAATTGCGAAGGCAGGTTACTAACAAACGATTGACGCTGATGGACGAAAGCGTGGGGAGCGAACA	d:Bacteria,p:Bacteroidetes,c:Flavobacteriia,o:Flavobacteriales,f:Flavobacteriaceae,g:Flavobacterium
ZOTU949	ACGAAGGTCCCAAGCGTTGTTCGGAATCACTGGGCGTAAAGGGAGCGTAGGCTGCGCGGTAAGTCAGATGTGAAATCCCGGGGCTCAACCCCGGAACTGCATCCGATACTGCCGTGCTTGAGGGTTGGAGAGGTAGCTGGAATTCTCGGTGTAGCAGTGAAATGCGTGGATATCGAGAGGAACACTCGTGGCGAAGGCGAGCTACTGGACAACATCTGACGCTGAGGCTCGAAGGCCAGGGGAGCAAAAG	d:Bacteria,p:Verrucomicrobia,c:Verrucomicrobiae,o:Verrucomicrobiales,f:Verrucomicrobiaceae,g:Luteolibacter
ZOTU950	ACGGAGGGTGCAAGCGTTAATCGGAATCACTGGGCGTAAAGCGCACGTAGGCCGTTTGGTAAGTCAGAGGTGAAAGCCCGTAGCTCAACTACGGAATTGCCTTTGATACTGCTGGACTTGAGTTCGGGAGAGGGTAGTGGAATTCCAGGTGTAGGAGTGAAATCCGTAGATATCTGGAGGAACATCAGTGGCGAAGGCGACTACCTGGACCGATACTGACGCTGAGGTGCGAAAGCGTGGGGAGCAAACA	d:Bacteria,p:Proteobacteria,c:Deltaproteobacteria,o:Desulfovibrionales,f:Desulfovibrionaceae,g:Desulfovibrio
ZOTU951	ACGAACCGTCCAAACGTTACTCGGAATTACTGGGCTTAAAGGGTGCGTAGGCTGCGCGGAAAGTTGGGTGTGAAATCCCTCAGCTCAACTGGGGAATTGCATTCAAAACTACCGTGCTCGAGGGAGACAGAGGTAAGCGGAACTCAAGGTGGAGCGGTGAAATGCGTTGATATCTTGAGGAACACCGGTGGCGAAAGCGGCTTACTGGGTCTCTTCTGACGCTGAGGCACGAAAGCTAAGGTAGCAAACG	d:Bacteria,p:Planctomycetes,c:Planctomycetacia,o:Pirellulales
ZOTU952	ACGTAGGTGGCAAGCGTTGTCCGGATTTACTGGGCGTAAAGGGAGCGTAGGTGGATATTTAAGTGGGATGTGAAATACTCGGGCTTAACCTGGGTGCTGCATTCCAAACTGGATATCTAGAGTGCAGGAGAGGAAAGTAGAATTCCTAGTGTAGCGGTGAAATGCGTAGAGATTAGGAAGAATACCAGTGGCGAAGGCGACTTTCTGGACTGTAACTGACACTGAGGCTCGAAAGCGTGGGGAGCAAACA	d:Bacteria,p:Firmicutes,c:Clostridia,o:Clostridiales,f:Clostridiaceae_1,g:Clostridium_sensu_stricto
ZOTU953	ACGGAGGGTGCAAGCGTTATCCGGATTTATTGGGTTTAAAGGGTCCGTAGGCGGATCGTTAAGTCAGTGGTGAAAGCCCATAGCTCAACTATGGAACTGCCATTGATACTGGCGATCTTGAGTATAATTGAAGTGGGCGGAATGTGTGGTGTAGCGGTGAAATGCTTAGATATCACACAGAACACCGATTGCGAAGGCAGCTCACTAATTTGTAACTGACGCTGAGGGACGAAAGTGTGGGGATCAAACA	d:Bacteria,p:Bacteroidetes
ZOTU954	ACGTAGGTGGCGAGCGTTGTCCGGATTCATTGGGTTTAAAGGGTGCGTAGGCGGCCATTTAAGTCAGTGCTGAAATATCACAGCTTAACTGTGAGGGTGGCATTGATACTGGATGGCTTGAGTGCTAGCGAGGCAGGCGGAATTGACGGTGTAGCGGTGAAATGCATAGATATCGTCAAGAACACCGATAGTGTAGACAGCTTGCCAGGGAGCAACTGACGCTGAGGCACGAAAGTGTGGGGATCAAACA	d:Bacteria,p:Bacteroidetes,c:Cytophagia,o:Cytophagales,f:Fulvivirgaceae
ZOTU955	ACGAAGGGGGCTAGCGTTGCTCGGAATCACTGGGCGTAAAGCGCACGTAGGCGGCTTTCTAAGTCAGGGGTGAAATCCTGGAGCTCAACTCCAGAACTGCCTTTGATACTGGAAAGCTTGAGTTCGGGAGAGGTGAGTGGAACTGCGAGTGTAGAGGTGAAATTCGTAGATATTCGCAAGAACACCAGTGGCGAAGGCGGCTCACTGGCCCGATACTGACGCTGAGGTGCGAAAGCGTGGGGAGCAAACA	d:Bacteria,p:Proteobacteria,c:Alphaproteobacteria,o:Rhizobiales,f:Bradyrhizobiaceae
ZOTU957	ACGGAGGGTGCAAGCGTTATCCGGATTCACTGGGTTTAAAGGGAGCGTAGGTGGGTTGGTAAGTCAGTGGTGAAATCCCCGAGCTTAACTTGGGAACTGCCATTGATACTATCAGTCTTGAATACCGTGGAGGTCAGCGGAATATGTCATGTAGCGGTGAAATGCTTAGATATGACATAGAACACCAATTGCGAAGGCAGCTGGCTACACGAATATTGACACTGAGGCTCGAAAGCGTGGGGATCAAACA	d:Bacteria,p:Bacteroidetes,c:Chitinophagia,o:Chitinophagales,f:Chitinophagaceae,g:Terrimonas
ZOTU958	ACGAAGGGGGCTAGCGTTGTTCGGAATGACTGGGCGTAAAGCGCACGTAGGCGGCAAGTTTAGTCAGAGGTGAAATCCCGGGGCTCAACCCCGGAACTGCCTTTGATACTGGCTAGCTAGAGTCCGGAAGAGGGTGGCGGAATACCCAGTGTAGAGGTGAAATTCGTAGATATTGGGTAGAACACCAGTGGCGAAGGCGGCCACCTGGTCCGGTACTGACGCTGAGGTGCGAAAGCGTGGGGAGCAAACA	d:Bacteria,p:Proteobacteria,c:Alphaproteobacteria
ZOTU959	ACGAACCGTCCAAACGTTACTCGGAATTACTGGGCTTAAAGGGTGCGTAGGCTGCGCAGAAAGTTGGGTGTGAAAGCCCTCGGCTCAACCGGGGAATTGCATTCAAAACTACTGTGCTCGAGGGAGACAGAGGTAAGCGGAACTCAAGGTGGAGCGGTGAAATGCGTTGATATCTTGAGGAACACCGGTGGCGAAGGCGGCTTACTGGGTCTCTTCTGACGCTGAGGCACGAAAGCTAAGGTAGCAAACG	d:Bacteria,p:Planctomycetes,c:Planctomycetacia,o:Pirellulales
ZOTU960	ACGGAGGGTGCGAGCGTTAATCGGAATGACTGGGCGTAAAGCGTGCGTAGGTGGTAACGTTAGTCAGCCGTGAAAGCCCTGGGCTCAACCTGGGAATGGCGGTTGAAACGGCGTAACTGGAGTGGGCTAGAGGACTGTGGAACTCCCGGTGTAGCGGTGAAATGCGTAGAGATCGGGAAGAACACCGATGGCGAAGGCAGCGGTCTGGGGCCACACTGACGCTGAGGCACGAAAGCGTGGGGAGCAAACA	d:Bacteria,p:Proteobacteria,c:Gammaproteobacteria
ZOTU961	ACGGAGGGTGCAAGCGTTATCCGGATTTATTGGGTTTAAAGGGTCCGTAGGCGGATCTGTAAGTCAGTGGTGAAATCTCATAGCTTAACTATGAAACTGCCATTGATACTGCAGGTCTTGAGTAAAGTAGAAGTGGCTGGAATAAGTAGTGTAGCGGTGAAATGCATAGATATTACTTAGAACACCAATTGCGAAGGCAGGTCACTATGTTTTAACTGACGCTGATGGACGAAAGCGTGGGGAGCGAACA	d:Bacteria,p:Bacteroidetes,c:Flavobacteriia,o:Flavobacteriales,f:Weeksellaceae,g:Chryseobacterium
ZOTU962	ACGTAGGGGGCAAGCGTTGTCCGGAATTATTGGGCGTAAAGCGCGCGCAGGCGGCTTCTTAAGTCAGGTGTGAAAGCCCACGGCTCAACCGTGGAGGGCCACTTGAAACTGGGAAGCTTGAGTGCAGGAGAGGAGAGCGGAATTCCACGTGTAGCGGTGAAATGCGTAGAGATGTGGAGGAACACCCGTGGCGAAGGCGGCTCTCTGGCCTGTAACTGACGCTGAGGCGCGAAAGCGTGGGGAGCGAACA	d:Bacteria,p:Firmicutes,c:Bacilli,o:Bacillales,f:Paenibacillaceae_2,g:Aneurinibacillus
ZOTU964	ACGTAGGTGGCAAGCGTTGTCCGGATTTACTGGGCGTAAAGGATGCGTAGGCGGATTTTTAAGTGGGATGTGAAATTCCGAGGCTCAACCTCGGCGCTGCATTCCAAACTGGAAGTCTAGAGTGCGGGAGAGGAAAGTGGAATTCCTAGTGTAGCGGTGAAATGCGTAGAGATTAGGAAGAACACCAGTGGCGAAGGCGACTTTCTGGACCGTAACTGACGCTGATGCATGAAAGCGTGGGGAGCAAACA	d:Bacteria,p:Firmicutes,c:Clostridia,o:Clostridiales,f:Clostridiaceae_1
ZOTU965	ACGGAGGGTGCAAGCGTTAATCGGAATTACTGGGCGTAAAGCGTGCGCAGGCGGTTTGTTAAGCGAGATGTGAAAGCCCTGGGCTCAACCTAGGAATCGCATTTCGAACTGACAAACTAGAGTCTTGTAGAGGGGGGTAGAATTCCAGGTGTAGCGGTGAAATGCGTAGAGATCTGGAGGAATACCGGTGGCGAAGGCGGCCCCCTGGACAAAGACTGACGCTCAGGTGCGAAAGCGTGGGGAGCAAACA	d:Bacteria,p:Proteobacteria,c:Gammaproteobacteria,o:Alteromonadales,f:Shewanellaceae
ZOTU966	ACAGAGACTGCAAGCGTTATTCGGATTCACTGGGCGTAAAGGGTGCGCAGGCGGCCAAGTGTGTCAGGTGTGAAATCCCGGAGCTTAACTCCGGAACTGCGCCTGAAACTACTTGGCTAGAGCATTGGAGAGGGAAGTGGAATTCACGGTGTAGCAGTGAAATGCGTAGATATCGTGAGGAACACCAGAGGCGAAGGCGACTTCCTGGACAATTGCTGACGCTCAGGCACGAAAGCGTGGGGAGCCAAAG	d:Bacteria,p:Verrucomicrobia,c:Opitutae,o:Opitutales,f:Opitutaceae
ZOTU968	ACGTAGGGTGCGAGCGTTAATCGGAATTACTGGGCGTAAAGCGAGCGCAGACGGTTACTTAAGCAGGATGTGAAATCCCCGGGCTCAACCTGGGAACTGCGTTCTGAACTGGGTGACTAGAGTGTGTCAGAGGGAGGTAGAATTCCACGTGTAGCAGTGAAATGCGTAGAGATGTGGAGGAATACCGATGGCGAAGGCAGCCTCCTGGGATAACACTGACGTTCATGCTCGAAAGCGTGGGTAGCAAACA	d:Bacteria,p:Proteobacteria,c:Betaproteobacteria,o:Neisseriales,f:Neisseriaceae,g:Neisseria
ZOTU969	ACGTAGGTGGCAAGCGTTGTCCGGATTTACTGGGCGTAAAGGGAGCGTAGGCGGATACTTAAGTGGGATGTGAAATACCCGGGCTCAACCCGGGTGCTGCATTCCAAACTGGGTATCTAGAGTGTGGGAGAGGAAAGTGGAATTCCTAGTGTAGCGGTGAAATGCGTAGAGATTAGGAAGAACACCAGTGGCGAAGGCGACTTTCTGGACCATAACTGACGCTGAGGCTCGAAAGCGTGGGGAGCAAACA	d:Bacteria,p:Firmicutes,c:Clostridia,o:Clostridiales,f:Clostridiaceae_1,g:Clostridium_sensu_stricto
ZOTU970	ACGTAGGGGGCTAGCGTTATCCGGATTTACTGGGCGTAAAGGGTGCGTAGGCGGTCTTTCAAGTCAGGAGTGAAAGGCTACGGCTCAACCGTAGTAAGCTCTTGAAACTGGGAGACTTGAGTGCAGGAGAGGAGAGTGGAATTCCTAGTGTAGCGGTGAAATGCGTAGATATTAGGAGGAACACCAGTAGCGAAGGCGGCTCTCTGGACTGTAACTGACGCTGAGGCACGAAAGCGTGGGGAGCGAACAG	d:Bacteria,p:Firmicutes,c:Clostridia,o:Clostridiales,f:Peptostreptococcaceae
ZOTU971	ACAGAGGGTGCAAGCGTTAATCGGAATTACTGGGCGTAAAGCGCGCGTAGGTGGTTCGTTAAGTTGGATGTGAAAGCCCCGGGCTCAACCTGGGAACTGCATCCAAAACTGGCGAGCTAGAGTAGGGCAGAGGGTGGTGGAATTTCCTGTGTAGCGGTGAAATGCGTAGATATAGGAAGGAACACCAGTGGCGAAGGCGACCACCTGGGCTCATACTGACACTGAGGTGCGAAAGCGTGGGGAGCAAACA	d:Bacteria,p:Proteobacteria,c:Gammaproteobacteria,o:Pseudomonadales,f:Pseudomonadaceae,g:Pseudomonas
ZOTU974	ACGAAGGGGGCTAGCGTTGTTCGGATTTACTGGGCGTAAAGCGCACGTAGGCGGACTTTTAAGTCAGGGGTGAAATCCCGGGGCTCAACCCCGGAACTGCCTTTGATACTGGAAGTCTTGAGTATGGAAGAGGTAAGTGGAATTGCGAGTGTAGAGGTGAAATTCGTAGATATTCGCAGGAACACCAGTGGCGAAGGCGGCTTACTGGTCCATTACTGACGCTGAGGTGCGAAAGCGTGGGGAGCAAACA	d:Bacteria,p:Proteobacteria,c:Alphaproteobacteria,o:Rhizobiales,f:Brucellaceae,g:Pseudochrobactrum
ZOTU975	ACGAAGGGTGCAAGCGTTGTTCGGAATTACTGGGCGTAAAGGGCGCGTAGGCGGGTTTGTAAGTCGAATGTGAAATCCCCGGGCTTAACCTGGGACGTGCATTCGATACTGCTAATCTTGAATGCTTGAGAGGGTGGTGGAATTCCTAGTGTAGAAGTGAAATTCGTAGATATTAGGAGGAACACCTGAGGCGAAGGCGGCCACCTGGCAAGACATTGACGCTAAGGCGCGAAAGTGCGGGGAGCAAACA	d:Bacteria
ZOTU976	ACGAAGGGGGCTAGCGTTGTTCGGAATTACTGGGCGTAAAGGGCGCGTAGGCGGCTTTGTCAGTCAGGCGTGAAAGCCCCGGGCTTAACCTGGGAACTGCGCTTGATACTGCAAGGCTTGAGTACCGGAGAGGTGGGTGGAATTCCCAGTGTAGAGGTGAAATTCGTAGATATTGGGAAGAACACCGGTGGCGAAGGCGGCCCACTGGACGGTAACTGACGCTGAGGCGCGAAAGCGTGGGGAGCAAACA	d:Bacteria,p:Proteobacteria,c:Alphaproteobacteria,o:Rhodospirillales,f:Azospirillaceae,g:Niveispirillum
ZOTU977	ACGAAGGGGGCAAGCGTTGTTCGGAATTACTGGGCGTAAAGGGCGCGTAGGCGGTCTATCAAGTCAGGCGTGAAATTCCCGGGCTCAACCTGGGGGCTGCGCTTGATACTGATGGACTTGAATGCGGGAGAGGATAGTGGAATTCCCAGTGTAGAGGTGAAATTCGTAGATATTGGGAAGAACACCAGTGGCGAAGGCGGCTATCTGGCCCGTGATTGACGCTGAGGCGCGAAAGCGTGGGGAGCAAACA	d:Bacteria,p:Proteobacteria,c:Alphaproteobacteria,o:Rhodospirillales
ZOTU978	ACGTAGGGGGCAAGCGTTGTCCGGAATTATTGGGCGTAAAGCGCGCGCAGGCGGTTTATTAAGTCTGGTGTTTAAGCCCAGGGCTCAACCCTGGTTCGCACTGGAAACTGGTAGACTAGAGTGTAGGAGAGGAAAGTGGAATTCCACGTGTAGCGGTGAAATGCGTAGAGATGTGGAGGAACACCAGTGGCGAAGGCGACTTTCTGGCCTATAACTGACGCTGAGGCGCGAAAGCGTGGGGAGCAAACAG	d:Bacteria,p:Firmicutes,c:Bacilli,o:Bacillales,f:Paenibacillaceae_1,g:Paenibacillus
ZOTU979	ACGTAGGTGGCAAGCGTTGTCCGGAATTATTGGGCGTAAAGGGCGAGTAGGCGGCCAGTTATGTCAGATGTGAAAGGCTAGGGCTTAACCCTAACATGGCATTTGAAACTGATTGGCTTGAGAGTAGGAGAGGGAAGTGGAATTCCTAATGTAGCGGTGAAATGCGTAGATATTAGGAGGAACACCAGTGGCGAAGGCGACTTCCTGGCCTACAACTGACGCTGATGCGCGAAAGCGTGGGGAGCAAACA	d:Bacteria,p:Firmicutes
ZOTU980	ACGGAGGATGCGAGCGTTATCCGGATTCATTGGGTTTAAAGGGTGCGTAGGCGGACTATTAAGTCAGTGGTGAAATCCTGCAGCTTAACTGCAGAACTGCCATTGATACTGATAGCCTTGAGTTTGGTTAAGGTAGGCGGAATGTGTAATGTAGCGGTGAAATGCTTAGATATTACACAGAACACCAATTGCGTAGGCAGCTTACTGAGCCGACACTGACGCTGAGGCACGAAAGCGTGGGGATCGAACA	d:Bacteria,p:Bacteroidetes
ZOTU982	ACGGGAGTGGCAAGCGTTATCCGGAATTATTGGGCGTAAAGCGTCCGCAGGCGGTCTTGTAAGTCTGTCGTTAAAGCGTGGAGCTTAACTCCATTTCAGCGATGGAAACTGTGAGGCTAGAGTGTGGTAGGGGCAGAGGGAATTCCCGGTGTAGCGGTGAAATGCGTAGATATCGGGAAGAACACCAGTGGCGAAGGCGCTCTGCTGGGCCATAACTGACGCTCATGGACGAAAGCCAGGGGAGCGAAAG	d:Bacteria,p:Cyanobacteria/Chloroplast,c:Cyanobacteria,f:Family_II,g:GpIIa
ZOTU983	ACAGAGGTCTCAAGCGTTGTTCGGAATCACTGGGCGTAAAGGGTGCGTAGGTGGCGTGGCAAGTCAGATGTGAAAGCCCGGGGCTCAACCTCGGAACTGCATCCGATACTGCCATGCTGGAGTACTGGAGAGGTGACTAGAATTCTAGGTGTAGCAGTGAAATGCGTAGATATCTAGAGGAATACCAAAGGCGTAGGCAGGTCACTGGACAGTTACTGACACTGAGGCACGAAGGCCAGGGGAGCGAACG	d:Bacteria,p:Verrucomicrobia,c:Verrucomicrobiae,o:Verrucomicrobiales,f:Verrucomicrobiaceae
ZOTU984	ACGGAGGGTGCAAGCGTTAATCGGAATTACTGGGCGTAAAGCGTGCGCAGGCGGTTGTGCAAGACAGGTGTGAAATCCCCGGGCTTAACCTGGGAACTGCACTTGTGACTGCACGGCTAGAGTACGGTAGAGGGGGATGGAATTCCACGTGTAGCAGTGAAATGCGTAGATATGTGGAGGAACACCGATGGCGAAGGCAATCCCCTGGACCTGTACTGACGCTCATGCACGAAAGCGTGGGGAGCAAACA	d:Bacteria,p:Proteobacteria,c:Betaproteobacteria,o:Burkholderiales,f:Comamonadaceae
ZOTU985	ACGGGGGGTGCAAGCGTTACTCGGAATCACTGGGCGTAAAGGGAGCGTAGGCGTTCTATTAAGTCTTGAGTGAAAGCCCGCAGCCTAACTGCGGAACTGCTCAGGAAACTGATAGAATTGAGTATGGAAGAGGTAGGTGGAATTTCCAGTGTAGGGGTAAAATCCGTAGATATTGGAAGGAATACCAGAAGCGAAGGCGACCTACTGGGACATTACTGACGCTGAGGCTCGAAAGCGTGGGGAGCAAACA	d:Bacteria
ZOTU986	ACGGAGGGGGTTAGCGTTGTTCGGAATTACTGGGCGTAAAGCGCACGTAGGCGGATTAGTCAGTCAGAGGTGAAATCCCAGGGCTCAACCTTGGAACGGCCTTTGATACTGCTAGTCTTGAGTTCGAGAGAGGTGAGTGGAATTCCGAGTGTAGAGGTGAAATTCGTAGATATTCGGAGGAACACCAGTGGCGAAGGCGGCTCACTGGCTCGATACTGACGCTGAGGTGCGAAAGCGTGGGGAGCAAACA	d:Bacteria,p:Proteobacteria,c:Alphaproteobacteria,o:Rhodobacterales,f:Rhodobacteraceae
ZOTU987	ACGTAGGGTGCGAGCGTTAATCGGAATTACTGGGCGTAAAGCGTGCGCAGGCGGTTGCATAAGACAGATGTGAAATCCCCGGGCTTAACCTGGGAACTGCGTTTGTGACTGTGCGACTGGAGTACGGCAGAGGGGGGTGGAATTCCTGGTGTAGCAGTGAAATGCGTAGATATCAGGAGGAACATCGATGGCGAAGGCAGCCCCCTGGGCCTGTACTGACGCTCATGCACGAAAGCGTGGGGAGCAAACA	d:Bacteria,p:Proteobacteria,c:Betaproteobacteria,o:Rhodocyclales,f:Zoogloeaceae,g:Uliginosibacterium
ZOTU988	ACGTAGGGGGCGAGCGTTGTCCGGAATTACTGGGCGTAAAGGGTACGCAGGCGGCCATGTAAGTCAGATGTGAAAGGTCACGGCTCAACCGTGGTAAGCATTTGAAACTGTGTGGCTTGAGTTAAGGAGAGGAAAGTGGAATTCCTGGTGTAGCGGTGAAATGCGTAGATATCAGGAGGAATACCAGTGGCGAAGGCGACTTTCTGGACTTAAACTGACGCTGAGGTACGAAAGCGTGGGGAGCAAACAG	d:Bacteria,p:Firmicutes,c:Clostridia,o:Clostridiales,f:Tissierellaceae
ZOTU990	ACATAGGGTGCAAGCGTTGTCCGGAATTATTGGGCGTAAAGAGCTCGTAGGTGGTTCGTTACGTCGGATGTGAAAATCTGGGGCTCAACCCCAGACCTGCATCCGATACGGTCGAGCTAGAGTTTGGTAGGGGAGACTGGAATTCCTGGTGTAGCGGTGGAATGCGCAGATATCAGGAGGAACACCAATGGCGAAGGCAGGTCTCTGGGCCAATACTGACACTGAGGAGCGAAAGCGTGGGGAGCGAACA	d:Bacteria,p:Actinobacteria,c:Actinobacteria
ZOTU991	ACGTAGGGTGCGAGCGTTAATCGGAATTACTGGGCGTAAAGCGTGCGCAGGCGGTTTCTTAAGCCAGACGTGAAATCCCCGGGCTTAACCTGGGAACTGCGTTTGGAACTGGGAGACTAGAGTGTGTCAGAGGGAGGTGGAATTCCGCGTGTAGCAGTGAAATGCGTAGAGATGCGGAGGAACACCGATGGCGAAGGCAGCCTCCTGGGATGACACTGACGCTCATGCACGAAAGCGTGGGGAGCAAACA	d:Bacteria,p:Proteobacteria,c:Betaproteobacteria
ZOTU992	ACGTAGGGTGCGAGCGTTAATCGGAATTACTGGGCGTAAAGCGTGCGCAGGCGGTTTTGTAAGACAGGTGTGAAATCCCCGGGCTTAACCTGGGAACTGCGCTTGTGACTGCAAGACTCGAGTACGGCAGAGGGGGGTGGAATTCCACGTGTAGCAGTGAAATGCGTAGAGATGTGGAGGAACACCGATGGCGAAGGCAGCCCCCTGGGTCGATACTGACGCTCATGCACGAAAGCGTGGGGAGCAAACA	d:Bacteria,p:Proteobacteria,c:Betaproteobacteria
ZOTU993	ACGAAGGGGGCTAGCGTTGTTCGGATTTACTGGGCGTAAAGCGCACGTAGGCGGATTTTTAAGTCAGGGGTGAAATCCCGAGGCTCAACCTCGGAACTGCCTTTGATACTGGAAGTCTCGAGTCCGGGAGAGGTGAGTGGAACTGCGAGTGTAGAGGTGAAATTCGTAGATATTCGCAAGAACACCAGTGGCGAAGGCGGCTCACTGGCCCGGTACTGACGCTGAGGTGCGAAAGCGTGGGGAGCAAACA	d:Bacteria,p:Proteobacteria,c:Alphaproteobacteria,o:Rhizobiales
ZOTU994	ACGAAGGGGGCTAGCGTTGTTCGGAATTACTGGGCGTAAAGCGCACGTAGGCGGATTGCTAAGTCAGGGGTGAAATCCCGGGGCTCAACCTCGGAACTGCCTTTGATACTGACAGTCTTGAGTCCGGAAGAGGTGAGTGGAATTCCTAGTGTAGAGGTGAAATTCGTAGATATTAGGAAGAACACCAGTGGCGAAGGCGGCTCACTGGTCCGGTACTGACGCTGAGGTGCGAAAGCGTGGGGAGCAAACA	d:Bacteria,p:Proteobacteria,c:Alphaproteobacteria,o:Rhizobiales,f:Hyphomicrobiaceae,g:Hyphomicrobium
ZOTU996	ACGTAGGTCCCGAGCGTTGTCCGGATTTATTGGGCGTAAAGCGAGCGCAGGCGGTTAGATAAGTCTGAAGTTAAAGGCTGTGGCTTAACCATAGTACGCTTTGGAAACTGTTTAACTTGAGTGCAAGAGGGGAGAGTGGAATTCCATGTGTAGCGGTGAAATGCGTAGATATATGGAGGAACACCGGTGGCGAAAGCGGCTCTCTGGCTTGTAACTGACGCTGAGGCTCGAAAGCGTGGGGAGCAAACAG	d:Bacteria,p:Firmicutes,c:Bacilli,o:Lactobacillales,f:Streptococcaceae,g:Streptococcus
ZOTU997	ACGAAGGGTGCAAGCGTTGTTCGGATTTATTGGGCGTAAAGCGCGCGCAGGCGGATTATTAAGCCAGATGTGAAATCTCGGGGCTCAACCCCGAAACTGCGTCTGGAACTGATAATCTAGAGTACTGGAGGGGAAAGGGGAATTTCGCATGTAGGGGTAAAATCCGTAGAGATGCGAAGGAACACCAGCGGGGAAACCGCCTTTCTGGACAGCTACTGACGCTGAGGCGCGAAAGCGTGGGGATCAAACA	d:Bacteria,p:Proteobacteria,c:Oligoflexia,o:Bacteriovoracales,f:Halobacteriovoraceae,g:Halobacteriovorax
ZOTU998	ACGTAGGTCTCGAGCGTTGTCCGGATTTATTGGGCGTAAAGCGAGCGCAGGCGGTTAAATAAGTCTGAAGTAAAAGGCAGTGGCTCAACCATTGTATGCTTTGGAAACTGTTTAACTTGAGTGCAGAAGGGGAGAGTGGAATTCCATGTGTAGCGGTGAAATGCGTAGATATATGGAGGAACACCGGTGGCGAAAGCGGCTCTCTGGTCTGTAACTGACGCTGAGGCTCGAAAGCGTGGGGAGCAAACAG	d:Bacteria,p:Firmicutes,c:Bacilli,o:Lactobacillales,f:Streptococcaceae,g:Streptococcus
ZOTU999	ACGGAGGGTGCAAGCGTTATCCGGATTCACTGGGTTTAAAGGGTGCGTAGGCGGGCAGGTAAGTCAGTGGTGAAATCCCCGAGCTTAACTCGGGAACTGCCGTTGATACTATTTGTCTTGAATACTGTGGAGGTAAGCGGAATATGTCATGTAGCGGTGAAATGCTTAGATATGACATAGAACACCAATTGCGAAGGCAGCTTGCTACACGGTCATTGACGCTGAGGCACGAAAGCGTGGGGATCAAACA	d:Bacteria,p:Bacteroidetes,c:Chitinophagia,o:Chitinophagales,f:Chitinophagaceae
ZOTU1001	ACGGAGGGTGCAAGCGTTATCCGGATTCACTGGGTTTAAAGGGTGCGTAGGCGGGCGATTAAGTCTGTGGTGAAATCTCTGAGCTTAACTCGGAAACTGCCATGGATACTATTTGTCTTGAATGTTGTGGAGGTGAGCGGAATATGTCATGTAGCGGTGAAATGCTTAGATATGACATAGAACACCAATTGCGAAGGCAGCTCACTACGCAAATATTGACGCTGAGGCACGAAAGCGTGGGGATCAAACA	d:Bacteria,p:Bacteroidetes,c:Chitinophagia,o:Chitinophagales,f:Chitinophagaceae,g:Flavihumibacter
ZOTU1003	ACGTAGGGTGCAAGCGTTAATCGGAATTACTGGGCGTAAAGCGTGCGCAGGCGGTGATGTAAGACAGTTGTGAAATCCCCGGGCTCAACCTGGGAACTGCATCTGTGACTGCATCGCTGGAGTGCGGCAGAGGGGGATGGAATTCCGCGTGTAGCAGTGAAATGCGTAGATATGCGGAGGAACACCGATGGCGAAGGCAATCCCCTGGGCCTGCACTGACGCTCATGCACGAAAGCGTGGGGAGCAAACA	d:Bacteria,p:Proteobacteria,c:Betaproteobacteria,o:Burkholderiales,f:Comamonadaceae
ZOTU1004	ACGTAGGGGGCAAGCGTTGTCCGGAATTATTGGGCGTAAAGCGCGCGCAGGCGGTCCTTTAAGTCTGATGTGAAAGCCCACGGCTTAACCGTGGAGGGTCATTGGAAACTGGAGGACTTGAGTGCAGAAGAGGAGAGTGGAATTCCACGTGTAGCGGTGAAATGCGTAGAGATGTGGAGGAACACCAGTGGCGAAGGCGACTCTCTGGTCTGTAACTGACGCTGAGGCGCGAAAGCGTGGGGAGCGAACA	d:Bacteria,p:Firmicutes,c:Bacilli,o:Bacillales
ZOTU1005	ACGTAGGTGGCAAGCGTTGTCCGGATTTACTGGGCGTAAAGGATGCGTAGGCGGATATTTAAGTGAGATGTGAAATTCCCGGGCTTAACTTGGGAGCTGCATTTCAAACTGGGTATCTAGAGTGTGGGAGAGGAAAGTGGAATTCCTAGTGTAGCGGTGAAATGCGTAGAGATTAGGAAGAACCCCAGTGGCGAAGGCGACTTTCTGGACCATAACTGACGCTGAGGCATGAAAGCGTGGGGAGCAAACA	d:Bacteria,p:Firmicutes,c:Clostridia
ZOTU1006	ACGGAGGGTGCAAGCGTTGTTCGGAATTACTGGGCGTAAAGGGCGTGTAGGCGGTGTGGTAAGTCAGATGTGAAAGCCCTGGGCTTAACCCAGGAAGTGCATTTGAAACTGCCATGCTTGAGTATGGGAGAGGAGAGTGGAATTCCCAGTGTAGAGGTGAAATTCGTAGATATTGGGAGGAACACCCGTGGCGAAGGCGACTCTCTGGACCAATACTGACGCTGAGGCGCGAAAGCGTGGGGAGCAAACA	d:Bacteria,p:Proteobacteria,c:Deltaproteobacteria
ZOTU1007	ACGAAGGGGGCTAGCGTTGCTCGGAATCACTGGGCGTAAAGGGTGCGTAGGCGGGTCTTTAAGTCAGGGGTGAAATCCTGGAGCTCAACTCCAGAACTGCCTTTGATACTGAAGATCTTGAGTTCGGGAGAGGTGAGTGGAACTGCGAGTGTAGAGGTGAAATTCGTAGATATTCGCAAGAACACCAGTGGCGAAGGCGGCTCACTGGCCCGATACTGACGCTGAGGCACGAAAGCGTGGGGAGCAAACA	d:Bacteria,p:Proteobacteria,c:Alphaproteobacteria,o:Rhizobiales,f:Bradyrhizobiaceae,g:Bradyrhizobium
ZOTU1008	ACGTAGGTGGCAAGCGTTGTCCGGATTTATTGGGTTTAAAGGGTGCGTAGGCGGTCTGTTAAGTCAGTGGTGAAATACGGCAGCTCAACTGTCGAGGTGCCATTGATACTGGCGGACTTGAGTACTGATGAGGTAGGCGGAATGGACGGTGTAGCGGTGAAATGCTTAGATATCGTCCAGAACACCGATAGCGAAGGCAGCTTACTAAGGAGTAACTGACGCTGAGGCACGAAAGTGTGGGGATCAAACA	d:Bacteria,p:Bacteroidetes,c:Cytophagia,o:Cytophagales
ZOTU1009	ACGAAGGGGGCTAGCGTTACTCGGAATTACTGGGCGTAAAGGGCGCGTAGGCGGCTCTGTGAGTCAGGCGTGAAATTCCTGGGCTTAACCTGGGGACTGCGCTTGATACTGCGGGGCTTGAGGCCGAGAGAGGGTGGTGGAATTCCCAGTGTAGAGGTGAAATTCGTAGATATTGGGAAGAACACCGGTGGCGAAGGCGACCACCTGGCTCGGTACTGACGCTGAGGCGCGACAGCGTGGGGAGCAAACA	d:Bacteria,p:Proteobacteria,c:Alphaproteobacteria,o:Rhodospirillales,f:Acetobacteraceae,g:Roseomonas
ZOTU1010	ACGAAGGGGGCTAGCGTTGTTCGGAATCACTGGGCGTAAAGCGCACGTAGGCGGATCTTTAAGTCAGAGGTGAAAGCCTGGAGCTCAACTCCAGAACTGCCTTTGATACTGGGGATCTCGAGTCCGGGAGAGGTGAGTGGAACTGCGAGTGTAGAGGTGAAATTCGTAGATATTCGCAAGAACACCAGTGGCGAAGGCGGCTCACTGGCCCGGTACTGACGCTGAGGTGCGAAAGCGTGGGGAGCAAACA	d:Bacteria,p:Proteobacteria,c:Alphaproteobacteria,o:Rhizobiales
ZOTU1011	ACGGAGGGAGCTAGCGTTGTTCGGAATTACTGGGCGTAAAGCGCGCGTAGGCGGCTCAGCAAGTCAGGGGTGAAATCCCGGGGCTCAACCCCGGAACTGCCCTTGAAACTGCTAGGCTAGAATCCTGGAGAGGCGAGTGGAATTCCGAGTGTAGAGGTGAAATTCGTAGATATTCGGAAGAACACCAGTGGCGAAGGCGACTCGCTGGACAGGTATTGACGCTGAGGTGCGAAAGCGTGGGGAGCAAACA	d:Bacteria,p:Proteobacteria,c:Alphaproteobacteria,o:Sphingomonadales,f:Erythrobacteraceae,g:Altererythrobacter
ZOTU1012	ACGGAGGGTGCAAGCGTTAATCGGAATTACTGGGCGTAAAGCGCACGTAGGCGGTGTGTTAAGTTGGATGTGAAAGCCCCGGGCTCAACCTGGGAATTGCATTCAAAACTGGCACGCTAGAGTATGTGAGAGGGGGGTAGAATTCCAAGTGTAGCGGTGAAATGCGTAGAGATTTGGAGGAATACCAGTGGCGAAGGCGGCCCCCTGGCACAATACTGACGCTGAGGTGCGAAAGCGTGGGGAGCAAACA	d:Bacteria,p:Proteobacteria,c:Gammaproteobacteria,o:Chromatiales,f:Chromatiaceae,g:Rheinheimera
ZOTU1013	ACGAAGGGGGCTAGCGTTGTTCGGAATCACTGGGCGTAAAGGGCGCGTAGGCGGCCGATCAAGTCGAGGGTGAAAGCCTGTGGCTTAACCACAGAATTGCCTTCGATACTGTTTGGCTTGAGACCGGAAGAGGTAAGTGGAACTGCGAGTGTAGAGGTGAAATTCGTAGATATTCGCAAGAACACCAGTGGCGAAGGCGGCTTACTGGTCCGGTTCTGACGCTGAGGCGCGAAAGCGTGGGGAGCAAACA	d:Bacteria,p:Proteobacteria,c:Alphaproteobacteria,o:Rhizobiales,f:Methylobacteriaceae
ZOTU1014	ACGGAGGATGCAAGCGTTATCCGGACTGATTGGGTGTAAAGCATCTGTAGGCGGTTTTGGAAGTCTACGGTTAAATCCCAGAGCTTAACTTTGGTTCAGCCGTAGAGTACTTCAAAGCTTGAGTATGGTAGGGGTAGAGGGAACTTCTCGTGGAGCGGTGAAATGCACAGAGATGAGAAGGAACACCAGTGGCGAAAGCGCTCTACTGGGCCATGACTGACGCTGAGAGATGACAGCTGAGGGAGCGAAT	d:Bacteria
ZOTU1015	ACAGAGGGGGCAAGCGTTGTTCGGAATTACTGGGCGTAAAGGGCGCGTAGGCGGCCTGTTAAGTCGGACGTGAAATCCCTCGGCTCAACCGAGGAACTGCGTCTGATACTGGCGGGCTTGAGTTCGGGAGAGGGATGTGGAATTCCAGGTGTAGCGGTGAAATGCGTAGATATCTGGAGGAACACCGGTGGCGAAGGCGGCATCCTGGACCGACACTGACGCTGAGGCGCGAAAGCCAGGGGAGCAAACG	d:Bacteria,p:Acidobacteria
ZOTU1016	ACGGAGGGTGCAAGCGTTATCCGGATTTACTGGGTTTAAAGGGTGCGTAGGTGGGCAGGTAAGTCAGTGGTGAAATCTCCGGGCTTAACCCGGAAACTGCCATTGATACTATCTGTCTTGAATATCCTGGAGGTGAGCGGAATATGTCATGTAGCGGTGAAATGCTTAGATATGACATAGAACACCGATTGCGAAGGCAGCTCACTACGGGATCATTGACGCTGAGGCACGAAAGCGTGGGGATCAAACA	d:Bacteria,p:Bacteroidetes,c:Chitinophagia,o:Chitinophagales,f:Chitinophagaceae
ZOTU1017	ACAGAGGGGGCAAGCGTTGTTCGGAATTACTGGGCGTAAAGGGCGCGTAGGCGGCCTATTAAGTCAGACGTGAAATCCCTCGGCTCAACCGGGGAACTGCGTCTGATACTGGTGGGCTTGAGTTCGGGAGAGGAATGTGGAATTCCAGGTGTAGCGGTGAAATGCGTAGATATCTGGAGGAACACCGGTGGCGAAGGCGGCATTCTGGACCGACACTGACGCTGAGGCGCGAAAGCCAGGGGAGCAAACG	d:Bacteria,p:Acidobacteria,c:Acidobacteria_Gp6,g:Gp6
ZOTU1018	ACGGGAGTGGCAAGCGTTATCCGGAATTATTGGGCGTAAAGCGTCCGCAGGCGGCCTTTTAAGTCTGTTGTCAAAGCGTGGAGCTTAACTCCATTTCGGCAATGGAAACTGGGAGGCTTGAGTGTGGTAGGGGCAGAGGGAATTCCCGGTGTAGCGGTGAAATGCGTAGATATCGGGAAGAACACCAGTGGCGAAGGCGCTCTGCTGGGCCATAACTGACGCTCATGGACGAAAGCCAGGGGAGCGAAAG	d:Bacteria,p:Cyanobacteria/Chloroplast,c:Cyanobacteria,f:Family_II,g:GpIIa
ZOTU1019	ACAGAGGATGCAAGCGTTATCCGGAATGATTGGGCGTAAAGCGTCTGTAGGTGGCTTTTTAAGTTCGCCGTCAAATCCCAGGGCTCAACCCTGGACAGGCGGTGGAAACTACCAAGCTGGAGTACGGTAGGGGCAGAGGGAATTTCCGGTGGAGCGGTGAAATGCGTAGAGATCGGAAAGAACACCAACGGCGAAAGCACTCTGCTGGGCCGACACTGACACTGAGAGACGAAAGCTAGGGGAGCGAATG	d:Bacteria,p:Cyanobacteria/Chloroplast,c:Chloroplast,f:Chloroplast,g:Streptophyta
ZOTU1020	ACGTAGGGCGCAAGCGTTGTCCGGAATTATTGGGCGTAAAGAGCTCGTAGGCGGTTTGTCGCGTCTGCTGTGAAAGCCCGGGGCTCAACCCCGGGTCTGCAGTGGGTACGGGCAGACTAGAGTGCAGTAGGGGAGACTGGAATTCCTGGTGTAGCGGTGAAATGCGCAGATATCAGGAGGAACACCGATGGCGAAGGCAGGTCTCTGGGCTGTTACTGACGCTGAGGAGCGAAAGCATGGGGAGCGAACA	d:Bacteria,p:Actinobacteria,c:Actinobacteria,o:Micrococcales,f:Micrococcaceae,g:Kocuria
ZOTU1021	ACGGAGGGAGCTAGCGTTGTTCGGAATTACTGGGCGTAAAGCGTACGTAGGCGGTTATTCAAGTCAGAGGTGAAAGCCTGGAGCTTAACTCCAGAACTGCCTTTGAAACTAGATAGCTAGAATCTTGGAGAGGTGAGTGGAATTCCGAGTGTAGAGGTGAAATTCGTAGATATTCGGAAGAACACCAGTGGCGAAGGCGACTCACTGGACAAGTATTGACGCTGAGGTACGAAAGCGTGGGGAGCAAACA	d:Bacteria,p:Proteobacteria,c:Alphaproteobacteria,o:Sphingomonadales,f:Sphingomonadaceae,g:Sphingorhabdus
ZOTU1022	ACGGAGGGTGCAAGCGTTGTCCGGATTTATTGGGTTTAAAGGGTGCGTAGGCGGCTATTTAAGTCAGCGGTGAAAGACTCCGGCTCAACCGGAGCAGTGCCATTGATACTGGATAGCTTGAGTGTTGGAGGGGTACATGGAATTGATGGTGTAGCGGTGAAATGCATAGATACCATCAGGAACACCGATAGCGAAGGCATTGTACTGGCCAACAACTGACGCTGAGGCACGAAAGCATGGGGAGCGAACA	d:Bacteria,p:Bacteroidetes,c:Cytophagia,o:Cytophagales,f:Cyclobacteriaceae,g:Algoriphagus
ZOTU1024	ACGAAGGGGGCTAGCGTTGCTCGGAATTACTGGGCGTAAAGGGCGCGTAGGCGGCTGTATCAGTCAGGCGTGAAATTCCTGGGCTTAACCTGGGGGCTGCGCTTGATACGGTACGGCTAGAGGACGGAAGAGGCTCGTGGAATTCCCAGTGTAGAGGTGAAATTCGTAGATATTGGGAAGAACACCGGTGGCGAAGGCGGCGAGCTGGTCCGTTACTGACGCTGAGGCGCGACAGCGTGGGGAGCAAACA	d:Bacteria,p:Proteobacteria,c:Alphaproteobacteria,o:Rhodospirillales,f:Acetobacteraceae,g:Roseomonas
ZOTU1025	ACGGAGGGTGCAAGCGTTGTTCGGAATTATTGGGCGTAAAGCGCGTGTAGGCGGCTATTTAAGTCTGATGTGAAAGCCCGGGGCTCAACCTCGGAAGTGCATTGGAAACTGGATAGCTTGAGTACGGGAGAGGGTAGTGGAATTTCGAGTGTAGGGGTGAAATCCGTAGATATTCGAAGGAACACCGGTGGCGAAGGCGGCTACCTGGACCGATACTGACGCTGAGACGCGAAAGCGTGGGGAGCAAACA	d:Bacteria,p:Proteobacteria,c:Deltaproteobacteria,o:Desulfuromonadales,f:Desulfuromonadaceae,g:Desulfuromonas
ZOTU1026	ACGGAGGGTGCAAGCGTTAATCGGAATTACTGGGCGTAAAGCGTGCGCAGGCGGTTTTATAAGACAGAGGTGAAATCCCCGGGCTCAACCTGGGAACTGCCTTTGTGACTGTAAGGCTAGAGTGTGTCAGAGGGGGGTAGAATTCCACGTGTAGCAGTGAAATGCGTAGATATGTGGAGGAATACCGATGGCGAAGGCAGCCCCCTGGGATAACACTGACGCTCATGCACGAAAGCGTGGGGAGCAAACA	d:Bacteria,p:Proteobacteria,c:Betaproteobacteria,o:Burkholderiales,f:Oxalobacteraceae,g:Undibacterium
ZOTU1027	ACGTAGGGTGCAAGCGTTAATCGGAATTACTGGGCGTAAAGCGTGCGCAGGCGGTTGTGTAAGACAGGTGTGAAATCCCCGGGCTTAACCTGGGAATTGCATTTGTGACTGCACGACTAGAGTGTGTCAGAGGGGGGTGGAATTCCACGTGTAGCAGTGAAATGCGTAGATATGTGGAGGAACACCAATGGCGAAGGCAGCCCCCTGGGATAACACTGACGCTCATGCACGAAAGCGTGGGGAGCAAACA	d:Bacteria,p:Proteobacteria,c:Betaproteobacteria,o:Burkholderiales
ZOTU1028	ACAGAGGATGCAAGCGTTATCCGGAATGATTGGGCGTAAAGCGTCTGTAGGTGGCTTTTTAAGTCCGCCGTCAAATCCCAGGGCTCAACCCTGGACAGGCGGTGGAAACTACCAAGCTGGAGTACGGTAGGGGCAGAGGGAATTTCCGGTGGAGCGGTGAAATGCGCAGAGATCGGAAAGAACACCAACGGCGAAAGCACTCTGCTGGGCCGACACTGACACTGAGAGACGAAAGCTAGGGGAGCAAATG	d:Bacteria,p:Cyanobacteria/Chloroplast,c:Chloroplast,f:Chloroplast,g:Streptophyta
ZOTU1029	ACGTAGGGTGCAAGCGTTGTCCGGATTTATTGGGCGTAAAGAGCTCGTAGGCGGTTAGACACGTCGGATGTGAAACCTGGTGGCTCAACCACCAGCCTGCATTCGATACGGTCTGACTAGAGTGTGGTAGGGGTAACTGGAATTCCTGGTGTAGCGGTGAAATGCGCAGATATCAGGAGGAACACCGATGGCGAAGGCAGGTTACTGGGCCAATACTGACGCTGAGGAGCGAAAGCGTGGGGAGCAAACA	d:Bacteria,p:Actinobacteria,c:Actinobacteria
ZOTU1030	ACGGAGGGTGCAAGCGTTAATCGGAATTACTGGGCGTAAAGCGCACGCAGGCGGTTTGTTAAGTCAGATGTGAAATCCCCGGGCTCAACCTGGGAACTGCATCTGATACTGGCAAGCTTGAGTCTCGTAGAGGGGGGTAGAATTCCAGGTGTAGCGGTGAAATGCGTAGAGATCTGGAGGAATACCGGTGGCGAAGGCGGCCCCCTGGACAAAGACTGACGCTCAGGTGCGAAAGCGTGGGGAGCAAACA	d:Bacteria,p:Proteobacteria,c:Gammaproteobacteria,o:Enterobacterales,f:Enterobacteriaceae
ZOTU1031	ACGTAGGGTGCGAGCGTTAATCGGAATTACTGGGCGTAAAGCGTGCGCAGGCGGTTTTGAAAGTCAGATGTGAAATCCCCGGGCTCAACCTGGGAACTGCGTTTGAAACTCCAAGACTAGAGTATAGGAGAGGGGGGTAGAATTCCACGTGTAGCAGTGAAATGCGTAGAGATGTGGAGGAATACCAATGGCGAAGGCAGCCCCCTGGCCTAATACTGACGCTCATGCACGAAAGCGTGGGGAGCAAACA	d:Bacteria,p:Proteobacteria,c:Betaproteobacteria,o:Nitrosomonadales
ZOTU1032	ACGTAGGGTGCGAGCGTTAATCGGAATTACTGGGCGTAAAGCGTGCGCAGGCGGCTCACTAAGACAGATGTGAAATCCCCGGGCTTAACCTGGGAACTGCGTTTGTGACTGGTGGGCTTGAGTGCGGCAGAGGGGGGTGGAATTCCACGTGTAGCAGTGAAATGCGTAGAGATGTGGAGGAACACCGATGGCGAAGGCAGCCCCCTGGGTCGACACTGACGCTCATGCACGAAAGCGTGGGGAGCAAACA	d:Bacteria,p:Proteobacteria,c:Betaproteobacteria
ZOTU1033	ACGAAGGGGGCTAGCGTTGCTCGGAATTACTGGGCGTAAAGCGCACGTAGGCGGCTTTCTAAGTCGGGGGTGAAATCCTGGAGCTCAACTCCAGAACTGCCTTCGATACTGGAAAGCTCGAGTCCGGGAGAGGTGAGTGGAACTGCGAGTGTAGAGGTGAAATTCGTAGATATTCGCAAGAACACCAGTGGCGAAGGCGGCTCACTGGCCCGGTACTGACGCTGAGGTGCGAAAGCGTGGGGAGCAAACA	d:Bacteria,p:Proteobacteria,c:Alphaproteobacteria,o:Rhizobiales,f:Bradyrhizobiaceae
ZOTU1035	ACGGAGGATCCAAGCGTTATCCGGAATCATTGGGTTTAAAGGGTCCGTAGGCGGTTTAATAAGTCAGTGGTGAAAGCCCATCGCTCAACGATGGAACGGCCATTGATACTGTTAGACTTGAATTACAAGGAAGTAACTAGAATATGTAGTGTAGCGGTGAAATGCTTAGATATTACATGGAATACCAATTGCGAAGGCAGGTTACTACTTGTGGATTGACGCTGATGGACGAAAGCGTGGGGAGCGAACA	d:Bacteria,p:Bacteroidetes,c:Flavobacteriia,o:Flavobacteriales,f:Flavobacteriaceae,g:Flavobacterium
ZOTU1036	ACGTAGGTGGCAAGCGTTGTCCGGAATTATTGGGCGTAAAGCGCGCGCAGGCGGTTTCTTAAGTCTGATGTGAAAGCCCCCGGCTCAACCGGGGAGGGTCATTGGAAACTGGGAAACTTGAGTGCAGAAGAGGAAAGTGGAATTCCAAGTGTAGCGGTGAAATGCGTAGAGATTTGGAGGAACACCAGTGGCGAAGGCGACTTTCTGGTCTGTAACTGACGCTGAGGCGCGAAAGCGTGGGGAGCAAACA	d:Bacteria,p:Firmicutes,c:Bacilli,o:Bacillales,f:Bacillaceae_1
ZOTU1037	ACGTAGGTGGCAAGCGTTGTCCGGAATTATTGGGCGTAAAGCGCGCGCAGGCGGGATATCAAGTCTGTCTTAAAAGTGCGAGGCTCAACCTCGTGAGGGGACAGAAACTGGTATTCTTGAGTGTCGGAGAGGAAAGTGGAATTCCAAGTGTAGCGGTGAAATGCGTAGAGATTTGGAAGAACACCAGTGGCGAAGGCGACTTTCTGGACGATGTCTGACGCTGAGGCGCGAAAGCTAGGGGAGCGAACGG	d:Bacteria,p:Firmicutes,c:Negativicutes,o:Selenomonadales,f:Sporomusaceae,g:Anaeroarcus
ZOTU1040	ACGTAGGGGGCAAGCGTTGTCCGGATTTATTGGGCGTAAAGGGTGCGTAGGCGGCCTTTTAAGTCAGATGTGAAAGGTCACGGCTCAACCGTGGTAAGCATTTGAAACTGGAAGGCTTGAGTTAAGGAGAGGAAAGTGGAATTCCTAGTGTAGCGGTGAAATGCGTAGATATTAGGAGGAATACCAGTGGCGAAGGCGACTTTCTGGACTTATACTGACGCTGATGCACGAAAGCGTGGGGAGCGAACAG	d:Bacteria,p:Firmicutes,c:Clostridia,o:Clostridiales,f:Tissierellaceae,g:Tissierella
ZOTU1041	ACGTAGGGGGCAAGCGTTATCCGGAATCACTGGGCGTAAAGGGTGCGTAGGTGGCTTATCAAGCCAGAGGTGAAAGGCAGTGGCTCAACCATTGTAAGCCTTTGGAACTGATTAGCTTGAGTGCAGGAGAGGTAAGTGGAATTCCTAGTGTAGAGGTGAAATTCGTAGATATTAGGAGGAACACCAGTGGCGAAGGCGACTTACTGGACTGTAACTGACACTGAGGCACGAAAGCGTGGGTAGCGAACAG	d:Bacteria,p:Firmicutes,c:Clostridia,o:Clostridiales,f:Clostridiales_Incertae_Sedis_XII,g:Fusibacter
ZOTU1042	ACGTAGGTGGCAAGCGTTATCCGGATTTACTGGGTGTAAAGGGCGTGTAGGCGGGTCTGCAAGTCGGATGTGAAATTCCCGGGCTTAACTCGGGCGGGTCATCCGAAACTGCGGATCTTGAGTACTGGAGAGGATAGTGGAATTCCTAGTGTAGCGGTAAAATGCGTAGATATTAGGAGGAACACCAGTGGCGAAGGCGGCTATCTGGACAGTAACTGACGCTGAGGCGCGAAAGCGTGGGGAGCAAACA	d:Bacteria,p:Firmicutes,c:Clostridia,o:Clostridiales,f:Ruminococcaceae
ZOTU1043	ACGTAGGGTGCAAGCGTTAATCGGAATTACTGGGCGTAAAGCGTGCGCAGGCGGTTATACAAGACAGGCGTGAAATCCCCGGGCTTAACCTGGGAATGGCGCCTGTGACTGTATAGCTAGAGTGTGTCAGAGGGGGGTAGAATTCCACGTGTAGCAGTGAAATGCGTAGATATGTGGAGGAATACCAATGGCGAAGGCAGCCCCCTGGGATAACACTGACGCTCATGCACGAAAGCGTGGGGAGCAAACA	d:Bacteria,p:Proteobacteria,c:Betaproteobacteria,o:Burkholderiales,f:Burkholderiaceae,g:Polynucleobacter
ZOTU1044	ACGGAGGATCCAAGCGTTATCCGGAATCATTGGGTTTAAAGGGTCTGTAGGCGGTCTAGTAAGTCAGTGGTGAAAGCCCATCGCTCAACGGTGGAACGGCCATTGATACTGCTGGACTTGAATTACTGGGAAGTAACTAGAATATGTAGTGTAGCGGTGAAATGCTTAGAGATTACATGGAATACCAATTGCGAAGGCAGGTTACTACCAGTGGATTGACGCTGATGGACGAAAGCGTGGGTAGCGAACA	d:Bacteria,p:Bacteroidetes,c:Flavobacteriia,o:Flavobacteriales,f:Flavobacteriaceae,g:Flavobacterium
ZOTU1045	ACGAAGGGGGCTAGCGTTGCTCGGAATTACTGGGCGTAAAGGGAGCGTAGGCGGGTTATCAAGTTGGAGGTGAAAGCCCAGGGCTCAACCTTGGAATTGCCTTCAAAACTGATAACCTAGAGGATAGAAGAGGTAAGTGGAACTCCGAGTGTAGAGGTGAAATTCGTAGATATTCGGAAGAACACCAGTGGCGAAGGCGACTTACTGGTCTATTACTGACGCTGAGGCTCGAAAGCGTGGGGAGCAAACA	d:Bacteria,p:Proteobacteria,c:Alphaproteobacteria,o:Caulobacterales,f:Caulobacteraceae,g:Asticcacaulis
ZOTU1047	ACGTAGGGGGCAAGCGTTGTCCGGATTTACTGGGTGTAAAGGGCGCGCAGGCGGGATAGCAAGTCAGAGGTGAAATCCTACAGCTTAACTGTAGAACTGCCTTTGATACTGTTATTCTTGAGTTCGGGAGAGAGAGACGGAATTCCAGGTGTAGTGGTGAAATACGTAGATATCTGGAAGAACACCAGTTGCGAAGGCGGTCTCTTGGTCCGATACTGACGCTGAGGCGCGAAAGCGTGGGGAGCAAACA	d:Bacteria,p:Ignavibacteriae,c:Ignavibacteria,o:Ignavibacteriales,f:Ignavibacteriaceae
ZOTU1048	ACGTAGGATCCGAGCGTTGTCCGGAGTTACTGGGTGTAAAGGGTGCGTAGGCTGTTCTGTGCGTCAGAGGTGAAATCCACGGGCTTAACTCGTGGGGTGCCTTTGATACGGCAGGGCTTGAGTACGAGAGAGGTGCGTGGAATTCCTGGTGTAGCAGTGAAATGCGTAGATATCAGGAGGAACACCGGTGGCGAAGGCGGCGCACTGGCTCGTAACTGACGCTGAGGCACGAAAGCGTGGGGATCAAACA	d:Bacteria
ZOTU1049	ACAGAGGGTGCGAGCGTTAATCGGAATCACTGGGCTTAAAGGGTGCGTAGGCGGATGCATAGGCGCTTTGTGAAATCCCACGGCTCAACCGTGGAATTGCTTGGCGAACCATGCGTCTTGAGGTTGGTAGAGGTCACTGGAACGATAGGTGGAGCGGTGAAATGCGTAGATATCTATCGGAACGCCAAAGGTGAAGACAGGTGACTGGGCCAAATCTGACGCTGAGGCACGAAAGCGTGGGGAGCAAACG	d:Bacteria
ZOTU1051	ACGTAGGGTGCAAGCGTTAATCGGAATTACTGGGCGTAAAGCGTGCGCAGGCGGTGATGTAAGACAGGTGTGAAATCCCCGGGCTTAACCTGGGAACTGCATTTGTGACTGCATCGCTGGAGTGCGGCAGAGGGGGATGGAATTCCGCGTGTAGCAGTGAAATGCGTAGATATGCGGAGGAACACCGATGGCGAAGGCAATCCCCTGGGCCTGCACTGACGCTCATGCACGAAAGCGTGGGGAGCAAACA	d:Bacteria,p:Proteobacteria,c:Betaproteobacteria,o:Burkholderiales,f:Comamonadaceae
ZOTU1052	ACGGAGGGTGCAAGCGTTAATCGGAATGACTGGGCGTAAAGCGCACGCAGGCGGTTTGTTAAGTTGGATGTGAAATCCCCGGGCTTAACCTGGGAACTGCATTCAAAACTGGCAAGCTAGAGTCTCGTAGAGGGGGGTAGAATTCCAGGTGTAGCGGTGAAATGCGTAGAGATCTGGAGGAATACCGGTGGCGAAGGCGGCCCCCTGGACGAAGACTGACGCTCAGGTGCGAAAGCGTGGGGAGCAAACA	d:Bacteria,p:Proteobacteria,c:Gammaproteobacteria,o:Enterobacterales
ZOTU1053	ACGTAGGGTGCGAGCGTTAATCGGAATTACTGGGCGTAAAGCGTGCGCAGGCGGTTTTGTAAGACAGGCGTGAAATCCCCGGGCTCAACCTGGGAACTGCGCTTGTGACTGCATCACTTGAGTACGGCAGAGGGGGGTGGAATTCCACGTGTAGCAGTGAAATGCGTAGAGATGTGGAGGAACACCGATGGCGAAGGCAGCCCCCTGGGTCGATACTGACGCTCATGCACGAAAGCGTGGGTAGCAAACA	d:Bacteria,p:Proteobacteria,c:Betaproteobacteria,o:Rhodocyclales,f:Azonexaceae
ZOTU1054	ACAGAGGTCTCAAGCGTTGTTCGGATTCATTGGGCGTAAAGGGTGCGTAGGTGGCGAGGTAAGTCGGATGTGAAATCTCCAAGCTCAACTTGGAAACTGCATTCGATACTGCTTTGCTCGAGGACTGTAGAGGGCATTGGAATTCACGGTGTAGCAGTGAAATGCGTAGATATCGTGAGGAAGACCAGTGGCGAAGGCGAATGCCTGGGCAGTTCCTGACACTGAGGCACGAAGGCCAGGGGAGCAAACG	d:Bacteria,p:Verrucomicrobia,c:Spartobacteria,g:Spartobacteria_genera_incertae_sedis
ZOTU1056	ACAGAGGTCTCAAGCGTTGTTCGGAATCACTGGGCGTAAAGGGTGCGTAGGTGGCGTGGCAAGTCAGATGTGAAAGCCCGGAGCTCAACTCCGGAACTGCATCCGATACTGCCATGCTAGAGCGCTGAAGAGGTGACTGGAATTCTCGGTGTAGCAGTGAAATGCGTGGATATCGAGAGGAACACCAAAGGCGAAGGCAAGTCACTGGGCAGTTGCTGACACTGAGGCACGAAGGCCAGGGTAGCGAACG	d:Bacteria,p:Verrucomicrobia,c:Verrucomicrobiae,o:Verrucomicrobiales,f:Verrucomicrobiaceae,g:Prosthecobacter
ZOTU1057	ACGGGAGTGGCAAGCGTTATCCGGAATTATTGGGCGTAAAGCGTCCGCAGGCGGTCTTGTAAGTCTGTCGTTAAAGCGTGGAGCTTAACTCCATTTCAGCGATGGAAACTACAAGGCTTGAGTGTGGTAGGGGCAGAGGGAATTCCCGGTGTAGCGGTGAAATGCGTAGATATCGGGAAGAACACCAGTGGCGAAGGCGCTCTGCTGGGCCATAACTGACGCTCATGGACGAAAGCCAGGGGAGCGAAAG	d:Bacteria,p:Cyanobacteria/Chloroplast,c:Cyanobacteria,f:Family_II,g:GpIIa
ZOTU1058	ACGTAGGGGGCAAGCGTTGTCCGGAATTATTGGGCGTAAAGCGCGCGCAGGCGGTCATGTAAGTCTGGTGTTTAAACCCGGGGCTCAACTCCGGGTCGCATCGGAAACTGTGTGACTTGAGTGCAGAAGAGGAAAGTGGAATTCCACGTGTAGCGGTGAAATGCGTAGAGATGTGGAGGAACACCAGTGGCGAAGGCGACTTTCTGGGCTGTAACTGACGCTGAGGCGCGAAAGCGTGGGGAGCAAACAG	d:Bacteria,p:Firmicutes,c:Bacilli,o:Bacillales,f:Paenibacillaceae_1,g:Paenibacillus
ZOTU1060	ACGTAGGTGGCAAGCGTTGTCCGGAATTATTGGGCGTAAAGCGCGCGCAGGCGGTCTCTTAAGTCTGATGTGAAAGCTCGCGGCTCAACCGCAAGCGGTCATTGGAAACTGGGAGACTTGAGTGCAGAAGAGGAGAGTGGAATTCCATGTGTAGCGGTGAAATGCGTAGATATATGGAGGAACACCAGTGGCGAAGGCGACTCTCTGGTCTGTAACTGACGCTGAGGCGCGAAAGCGTGGGGAGCAAACA	d:Bacteria,p:Firmicutes,c:Bacilli,o:Bacillales
ZOTU1061	ACGGAGGATGCAAGCGTTATCCGGAATCATTGGGTTTAAAGGGTCCGTAGGCGGTTTAATAAGTCAGTGGTGAAAGCCCATCGCTCAACGATGGAACGGCCATTGATACTGTTAAACTTGAATTATTAGGAAGTAACTAGAATATGTAGTGTAGCGGTGAAATGCTTAGAGATTACATGGAATACCAATTGCGAAGGCAGGTTACTACTAATATATTGACGCTGATGGACGAAAGCGTGGGGAGCGAACA	d:Bacteria,p:Bacteroidetes,c:Flavobacteriia,o:Flavobacteriales,f:Flavobacteriaceae,g:Flavobacterium
ZOTU1062	ACGAAGGGTGCAAGCGTTACTCGGAATTACTGGGCGTAAAGCGTGCGTAGGTGGTTGTTTAAGTCTGCTGTGAAAGCCCTGGGCTCAACCTGGGAATTGCAGTGGATACTGGGCAACTAGAGTGTGGTAGAGGGATGCGGAATTTCTGGTGTAGCAGTGAAATGCGTAGAGATCAGAAGGAACATCCGTGGCGAAGGCGGCATCCTGGGCCAACACTGACACTGAGGCACGAAAGCGTGGGGAGCAAACA	d:Bacteria,p:Proteobacteria,c:Gammaproteobacteria,o:Xanthomonadales,f:Xanthomonadaceae,g:Pseudoxanthomonas
ZOTU1063	ACGGAGGGTGCAAGCGTTATCCGGAATCATTGGGTTTAAAGGGTCCGCAGGCGGTCTGATAAGTCAGTGGTGAAAGCCTATTGCTCAACAATAGAACTGCCATTGATACTGTTAGACTTGAATTAGGTCGGAGTGGGCGGAATATGACATGTAGCGGTGAAATGCTTAGATATGTCATAGAACACCGATAGCGAAGGCAGCTCACTAGCCCTAAATTGACGCTCATGGACGAAAGCGTGGGGAGCAAACA	d:Bacteria,p:Bacteroidetes,c:Flavobacteriia,o:Flavobacteriales,f:Cryomorphaceae,g:Fluviicola
ZOTU1064	ACGTAGGGCGCAAGCGTTATCCGGAATTATTGGGCGTAAAGAGCTCGTAGGCGGTTTGTCGCGTCTGCTGTGAAATCCCGAGGCTCAACCTCGGGTCTGCAGTGGGTACGGGCAGACTAGAGTGCGGTAGGGGAGATTGGAATTCCTGGTGTAGCGGTGGAATGCGCAGATATCAGGAGGAACACCGATGGCGAAGGCAGATCTCTGGGCCGTTACTGACGCTGAGGAGCGAAAGGGTGGGGAGCAAACA	d:Bacteria,p:Actinobacteria,c:Actinobacteria,o:Micrococcales,f:Microbacteriaceae,g:Microbacterium
ZOTU1066	ACGAAGGGGGCTAGCGTTGTTCGGATTTACTGGGCGTAAAGCGCACGTAGGCGGTTTGTTAAGTCAGGGGTGAAATCCCAGAGCTCAACTCTGGAACTGCCTTTGATACTGGCAAGCTAGAGTCCGGAAGAGGTAAGTGGAACTCCTAGTGTAGAGGTGGAATTCGTAGATATTAGGAAGAACACCAGTGGCGAAGGCGGCTTACTGGTCCGGAACTGACGCTGAGGTGCGAAAGCGTGGGGAGCAAACA	d:Bacteria,p:Proteobacteria,c:Alphaproteobacteria,o:Rhizobiales,f:Devosiaceae,g:Devosia
ZOTU1067	ACGTAGGTGGCAAGCATTATCCGGATTTACTGGGCGTAAAGGGTGCGTAGGCGGATTTTTAAGTGGGATGTGAAATACCCGGGCTCAACCTGGGGGCTGCATTTCAAACTGGAAATCTAGAGTGCAGGAGAGGAAAGTGGAATTCCTAGTGTAGCGGTGAAATGCGTAGAGATTAGGAAGAACACCAGTGGCGAAGGCGACTTTCTGGACTGTAACTGACGCTGAGGCACGAAAGCGTGGGGAGCAAACA	d:Bacteria,p:Firmicutes,c:Clostridia,o:Clostridiales,f:Clostridiaceae_1,g:Clostridium_sensu_stricto
ZOTU1068	ACGGAGGGGGCTAGCGTTGTTCGGAATTACTGGGCGTAAAGCGCACGTAGGCGGCTTTGTAAGTTAGAGGTGAAAGCCCGGGGCTCAACCCCGGAATTGCCTTTAAGACTGCATCGCTTGAACGTCGGAGAGGTGAGTGGAATTCCGAGTGTAGAGGTGAAATTCGTAGATATTCGGAAGAACACCAGTGGCGAAGGCGGCTCACTGGACGACTGTTGACGCTGAGGTGCGAAAGCGTGGGGAGCAAACA	d:Bacteria,p:Proteobacteria,c:Alphaproteobacteria,o:Sphingomonadales,f:Sphingomonadaceae,g:Rhizorhabdus
ZOTU1069	ACGTAGGGAGCAAGCGTTGTTCGGATTTACTGGGCGTAAAGGGCGCGTAGGCGGCGCGGTAAGTCACTTGTGAAATCTCTGAGCTTAACTCAGAACGGCCAAGTGATACTGCAGTGCTAGAGTGCAGAAAGGGCAATCGGAATTCTTGGTGTAGCGGTGAAATGCGTAGATATCAAGAGGAACACCTGAGGCGAAGGCGGGTTGCTAGGCTGACACTGACGCTGAGGCGCGAAAGCCAGGGGAGCAAACG	d:Bacteria,p:Acidobacteria,c:Blastocatellia,o:Blastocatellales,f:Blastocatellaceae,g:Stenotrophobacter
ZOTU1070	ACGTAGGGTGCGAGCGTTAATCGGAATTACTGGGCGTAAAGCGTGCGCAGGCGGATTGTTAAGCAAGATGTGAAATCCCCGGGCTTAACCTGGGAATGGCATTTTGAACTGGCAGTCTAGAGTGCGTCAGAGGGGGGTGGAATTCCACGTGTAGCAGTGAAATGCGTAGAGATGTGGAGGAACACCGATGGCGAAGGCAGCCCCCTGGGATGACACTGACGCTCATGTACGAAAGCGTGGGTAGCAAACA	d:Bacteria,p:Proteobacteria,c:Betaproteobacteria,o:Nitrosomonadales,f:Thiobacillaceae,g:Thiobacillus
ZOTU1071	ACGAAGGGGGCTAGCGTTGTTCGGATTTACTGGGCGTAAAGCGTACGTAGGCGGACCGTTAAGTCGGAGGTGAAATCCTGGGGCTCAACCCCAGAACTGCCTTCGATACTGGCGGTCTCGAGTCCGGGAGAGGTGAGTGGAACTGCCAGTGTAGAGGTGAAATTCGTAGATATTGGCAAGAACACCAGTGGCGAAGGCGGCTCACTGGCCCGGTACTGACGCTGAGGTACGAAAGCGTGGGGAGCAAACA	d:Bacteria,p:Proteobacteria,c:Alphaproteobacteria,o:Rhizobiales,f:Ancalomicrobiaceae,g:Pinisolibacter
ZOTU1072	ACGTAGGGTGCAAGCGTTGTCCGGAATTATTGGGCGTAAAGAGCTCGTAGGCGGCTTGTCGCGTCTGCTGTGAAAACCCGGAGCTCAACTCCGGGCCTGCAGTGGGTACGGGCAAGCTAGAGTGCGGTAGGGGAGATTGGAATTCCTGGTGTAGCGGTGGAATGCGCAGATATCAGGAGGAACACCGATGGCGAAGGCAGATCTCTGGGCCGTAACTGACGCTGAGGAGCGAAAGCATGGGGAGCGAACA	d:Bacteria,p:Actinobacteria,c:Actinobacteria,o:Micrococcales,f:Microbacteriaceae,g:Leucobacter
ZOTU1073	ACGGAGGGTGCAAGCGTTAATCGGAATTACTGGGCGTAAAGCGCACGCAGGCGGTTGATTGAGTCAGATGTGAAATCCCCGGGCTTAACCCGGGAATTGCATCTGATACTGGTCAGCTAGAGTCTTGTAGAGGGGGGTAGAATTCCATGTGTAGCGGTGAAATGCGTAGAGATGTGGAGGAATACCGGTGGCGAAGGCGGCCCCCTGGACAAAGACTGACGCTCAGGTGCGAAAGCGTGGGGAGCAAACA	d:Bacteria,p:Proteobacteria,c:Gammaproteobacteria,o:Enterobacterales,f:Morganellaceae,g:Morganella
ZOTU1074	ACGTAGGGTGCGAGCGTTGTCCGGAATTATTGGGCGTAAAGGGCTCGTAGGCGGTTTGTCGCGTCAGGAGTGAAAACTCGGGGCTTAACTCCGAGCCTGCTTCTGATACGGGCAGACTAGAGGTATGCAGGGGAGAACGGAATTCCTGGTGTAGCGGTGAAATGCGCAGATATCAGGAGGAACACCGGTGGCGAAGGCGGTTCTCTGGGCATTACCTGACGCTGAGGAGCGAAAGTGTGGGGAGCGAACA	d:Bacteria,p:Actinobacteria,c:Actinobacteria,o:Propionibacteriales,f:Nocardioidaceae
ZOTU1075	ACGTAGGGTGCAAGCGTTAATCGGAATTATTGGGCGTAAAGGGTGCGCAGGCGGTTGTATAAGTCAGATGTGAAATCCCTGGGCTTAACCTAGGAATTGCGTTTGAAACTATATAACTAGAGTGTGACAGAGGGGAGTGGAATTCCATGTGTAGCAGTGAAATGCGTAGAGATGTGGAAGAACACCGATGGCGAAGGCAGCTCCCTGGGTTAACACTGACGCTCAGGCACGAAAGCGTGGGGAGCAAACA	d:Bacteria,p:Proteobacteria,c:Betaproteobacteria,o:Nitrosomonadales,f:Nitrosomonadaceae,g:Nitrosomonas
ZOTU1076	ACGAAGGGTGCAAGCGTTACTCGGAATTACTGGGCGTAAAGCGTGCGTAGGTGGTTGTTTAAGTCTGTCGTGAAAGCCCTGGGCTCAACCTGGGAATTGCGATGGAAACTGGGCGACTAGAGTGTGGCAGAGGGTAGTGGAATTCCTGGTGTAGCAGTGAAATGCGTAGAGATCAGGAGGAACATCCGTGGCGAAGGCGACTGCCTGGGCCAACACTGACACTGAGGCACGAAAGCGTGGGGAGCAAACA	d:Bacteria,p:Proteobacteria,c:Gammaproteobacteria,o:Xanthomonadales,f:Xanthomonadaceae,g:Stenotrophomonas
ZOTU1077	ACGTAGGTGGCAAGCGTTGTCCGGATTTACTGGGCGTAAAGGATGCGTAGGCGGATATTTAAGTGAGATGTGAAATACCCGGGCTCAACTTGGGTGCTGCATTTCAAACTGGATATCTAGAGTGCAGGAGAGGAAAGTGGAATTCCTAGTGTAGCGGTGAAATGCGTAGAGATTAGGAAGAACATCAGTGGCGAAGGCGACTTTCTGGACTGTAACTGACGCTGAGGCATGAAAGCGTGGGGAGCAAACA	d:Bacteria,p:Firmicutes,c:Clostridia,o:Clostridiales,f:Clostridiaceae_1,g:Clostridium_sensu_stricto
ZOTU1078	ACGTAGGGGGCGAGCGTTATCCGGAATTATTGGGCGTAAAGGGTGCGTAGGCGGCCTTTTAAGTCAGATGTGAAAGGCTACGGCTTAACCGTAGTTAGCATTTGAAACTAAAGGGCTTGAGTGCAGGAGAGGAGAGTGGAATTCCTAGTGTAGCGGTGAAATGCGTAGATATTAGGAGGAACACCAGTGGCGAAGGCGACTCTCTGGACTGCAACTGACGCTGAGGCACGAAAGCGTGGGGAGCGAACAG	d:Bacteria,p:Firmicutes,c:Clostridia,o:Clostridiales,f:Clostridiales_incertae_sedis,g:Proteiniborus
ZOTU1080	ACGTAGGGGGCAAGCGTTGTCCGGATTTACTGGGTGTAAAGGGCGCGCAGGTGGGCTTGATAGTTAGAGGTGAAATCCTGTGGCTTAACTGCAGAACTGCCTTTAATACTTCAAGTCTTGAGTGCGGAAGAGAGAGACGGAATTCCAGGTGTAGTAGTGAAATACGTAGATATCTGGAAGAACACCAGTTGCGAAGGCGGTCTCTTGGTCCGTAACTGACACTTAGGCGCGAAAGCGTGGGGAGCAAACA	d:Bacteria,p:Ignavibacteriae,c:Ignavibacteria,o:Ignavibacteriales,f:Ignavibacteriaceae
ZOTU1081	ACGTAGGGGGCAAGCGTTATCCGGAATCATTGGGCGTAAAGGGTGCGTAGGCGGCCCTATGGGTCAGAGGTTAAAGGCTACGGCTCAACCGTAGTAAGCCTTTGAAACTGTAGGGCTTGAGTGCAGGAGAGGAGAGTGGAATTCCTAGTGTAGCGGTGAAATGCGTAGATATTAGGAGGAACACCAGTGGCGAAGGCGACTCTCTGGACTGCAACTGACGCTGAGGCACGAAAGCGTGGGGAGCGAACAG	d:Bacteria,p:Firmicutes,c:Clostridia,o:Clostridiales,f:Clostridiaceae_2
ZOTU1082	ACGGAGGGAGCTAGCGTTGTTCGGAATTACTGGGCGTAAAGAGTACGTAGGCGGTGATTCAAGTCAGAGGTGAAAGCCTGGAGCTCAACTCCAGAACTGCCTTTGAAACTAGATCGCTAGAATTATGGAGAGGTTAGTGGAATTCCGAGTGTAGAGGTGAAATTCGTAGATATTCGGAAGAACACCAGTGGCGAAGGCGACTAACTGGACATATATTGACGCTGAGGTACGAAAGCGTGGGGAGCAAACA	d:Bacteria,p:Proteobacteria,c:Alphaproteobacteria,o:Sphingomonadales,f:Sphingomonadaceae,g:Sphingorhabdus
ZOTU1083	ACGAAGGGGGCTAGCGTTGCTCGGAATCACTGGGCGTAAAGGGCGCGTAGGCGGACTTTTAAGTCGGAGGTGAAAGCCCAGGGCTCAACCCTGGAATTGCCTTCGATACTGGAAGTCTTGAGTTCGGAAGAGGTTGGTGGAACTGCGAGTGTAGAGGTGAAATTCGTAGATATTCGCAAGAACACCAGTGGCGAAGGCGGCCAACTGGTCCGATACTGACGCTGAGGCGCGAAAGCGTGGGGAGCAAACA	d:Bacteria,p:Proteobacteria,c:Alphaproteobacteria,o:Rhizobiales,f:Boseaceae,g:Bosea
ZOTU1084	ACGTAGGGGGCAAGCGTTATCCGGAATCATTGGGCGTAAAGGGTGCGTAGGCGGCCCTATAGGTCAGAGGTCAAAGGCTACGGCTCAACCGTAGTAAGCCTTTGAAACTGTAGGGCTTGAGTGCAGGAGAGGAGAGTGGAATTCCTAGTGTAGCGGTGAAATGCGTAGATATTAGGAGGAACACCAGTGGCGAAGGCGACTCTCTGGACTGCAACTGACGCTGAGGCACGAAAGCGTGGGGAGCGAACAG	d:Bacteria,p:Firmicutes,c:Clostridia,o:Clostridiales,f:Clostridiaceae_2,g:Alkaliphilus
ZOTU1085	ACGGAGGATGCAAGCGTTATCCGGAATCATTGGGCGTAAAGAGTCTGTAGGTGGCATTTAAAGTCTGCTGTCAAAGACCGAAGCTCAACTTCGGGCCGGCGGTGGAAACTGAAAAGCTAGAGTATAGTAGGGGTAGAGGGAATTCCTAGTGTAGCGGTGAAATGCGTAGAGATTAGGAAGAACACCAGTGGCGAAGGCGCTCTACTGGGCATATACTGACACTGAGAGACGAAAGCTAGGGTAGCGAAAG	d:Bacteria,p:Cyanobacteria/Chloroplast,c:Cyanobacteria
ZOTU1087	ACGGGGGGTGCAAGCGTTGTTCGGAATCATTGGGCGTAAAGCGCGCGCAGGCGGCTTGGTAAGTCAGATGTGAAATCCCTGGGCTTAACCCAGGAAGTGCATTTGATACTGCCTCGCTAGAGTACGGGAGAGGAAAGTGGAATTCCTGGTGTAGAGGTGAAATTCGTAGATATCAGGAGGAACACCGGTGGCGAAGGCGACTTTCTGGCCCGATACTGACGCTCAGGCGCGAAAGCGTGGGGAGCAAACA	d:Bacteria,p:Proteobacteria,c:Deltaproteobacteria
ZOTU1088	ACGTAGGTGGCAAGCGTTGTCCGGATTTACTGGGCGTAAAGGATGCGTAGGCGGATGTTTAAGTGAGATGTGAAATACCCGGGCTCAACTTGGGTGCTGCATTTCAAACTGGATATCTAGAGTGCAGGAGAGGAAAGTGGAATTCCTAGTGTAGCGGTGAAATGCGTAGAGATTAGGAAGAACATCAGTGGCGAAGGCGACTTTCTGGACTGTAACTGACGCTGAGGCATGAAAGCGTGGGGAGCAAACA	d:Bacteria,p:Firmicutes,c:Clostridia,o:Clostridiales,f:Clostridiaceae_1,g:Clostridium_sensu_stricto
ZOTU1090	ACGAAGGGGGCTAGCGTTGCTCGGAATCACTGGGCGTAAAGCGCACGTAGGCGGATCTTTAAGTCAGAGGTGAAATCCCAAGGCTCAACCTTGGAACTGCCTTTGATACTGGGGATCTCGAGTCCGGAAGAGGTTGGTGGAACTCCGAGTGTAGAGGTGAAATTCGTAGATATTCGGAAGAACACCAGTGGCGAAGGCGGCCAACTGGTCCGGTACTGACGCTGAGGTGCGAAAGCGTGGGGAGCAAACA	d:Bacteria,p:Proteobacteria,c:Alphaproteobacteria,o:Rhizobiales,f:Alsobacteraceae,g:Alsobacter
ZOTU1092	ACGGAGGGTGCAAGCGTTATCCGGAATCATTGGGTTTAAAGGGTCCGCAGGCGGTCTTATAAGTCAGTGGTGAAATCTCGTAGCTTAACTATGAAACTGCCATTGATACTGTAGGACTTGAATTCGGTCGAAGTGGGCGGAATATGACATGTAGCGGTGAAATGCGTAGATATGTCATAGAACACCGATAGCGAAGGCAGCTCACTAGGCCTGGATTGACGCTCAGGGACGAAAGCGTGGGGAGCAAACA	d:Bacteria,p:Bacteroidetes,c:Flavobacteriia,o:Flavobacteriales,f:Cryomorphaceae,g:Fluviicola
ZOTU1093	ACGGAGGGTGCAAGCGTTATCCGGAATCATTGGGTTTAAAGGGTCCGCAGGCGGATTTATAAGTCAGTGGTGAAAGCCTACAGCTTAACTGTAGAACTGCCATTGATACTGTAAGTCTTGAATTCGGTCGAAGTGGGCGGAATGTGTAGTGTAGCGGTGAAATGCATAGATATTACACAGAACACCGATAGCGAAGGCAGCTCACTAGGCCTGGATTGACGCTCAGGGACGAAAGCGTGGGGATCAAACA	d:Bacteria,p:Bacteroidetes,c:Flavobacteriia,o:Flavobacteriales,f:Cryomorphaceae
ZOTU1095	ACGTAGGGTCCAAGCGTTAATCGGAATTACTGGGCGTAAAGCGTGCGCAGGCGGTTGTGCAAGACCGATGTGAAATCCCCGAGCTTAACTTGGGAATTGCATTGGTGACTGCATGGCTAGAGTGTGTCAGAGGGGGGTAGAATTCCACGTGTAGCAGTGAAATGCGTAGAGATGTGGAGGAATACCGATGGCGAAGGCAGCCCCCTGGGATAACACTGACGCTCATGCACGAAAGCGTGGGGAGCAAACA	d:Bacteria,p:Proteobacteria,c:Betaproteobacteria,o:Burkholderiales,f:Burkholderiaceae,g:Ralstonia
ZOTU1096	ACGTAGGGTGCGAGCGTTAATCGGAATTACTGGGCGTAAAGCGTGCGCAGGCGGTTTTGTAAGTCGGATGTGAAATCCCCGGGCTCAACCTGGGAACTGCGTTCGAAACTGCAAGGCTAGAGTGTGTCAGAGGGGGGTAGAATTCCACGTGTAGCAGTGAAATGCGTAGAGATGTGGAGGAATACCAATGGCGAAGGCAGCCCCCTGGGATAACACTGACGCTCATGCACGAAAGCGTGGGGAGCAAACA	d:Bacteria,p:Proteobacteria,c:Betaproteobacteria
ZOTU1097	ACGGAGGGTGCAAGCGTTATCCGGAATCATTGGGTTTAAAGGGTCCGCAGGCGGATTTATAAGTCAGTGGTGAAAGCCTATCGCTTAACGATAGAACTGCCATTGATACTGTAAGTCTTGAATTCGGTCGAAGTGGGCGGAATGTGTAGTGTAGCGGTGAAATGCATAGATATTACACAGAACACCGATAGCGAAGGCAGCTCACTAGGCCTGGATTGACGCTCAGGGACGAAAGCGTGGGGATCAAACA	d:Bacteria,p:Bacteroidetes,c:Flavobacteriia,o:Flavobacteriales,f:Cryomorphaceae
ZOTU1098	ACGTAGGGAGCAAGCGTTGTTCGGATTTACTGGGCGTAAAGGGCGCGTAGGCGGCGCGGTAAGTCACTTGTGAAATCTCTGAGCTTAACTCAGAACGGCCAAGTGATACTGCAGTGCTAGAGTGCAGAAGGGGCAATCGGAATTCTTGGTGTAGCGGTGAAATGCGTAGATATCAAGAGGAACACCTGAGGTGAAGACGGGTTGCTGGGCTGACACTGACGCTGAGGCGCGAAAGCCAGGGGAGCAAACG	d:Bacteria,p:Acidobacteria,c:Blastocatellia,o:Blastocatellales,f:Blastocatellaceae,g:Stenotrophobacter
ZOTU1099	ACGAGGGGAGCTAGCGTTGTTCGGAATTACTGGGCGTAAAGCGCGCGTAGGCGGCTTTTTAAGTCAGAGGTGAAAGCCCGGGGCTCAACCCCGGAATTGCCTTTGAAACTGGAAAGCTAGAATCTTGGAGAGGTCAGTGGAATTCCGAGTGTAGAGGTGAAATTCGTAGATATTCGGAAGAACACCAGTGGCGAAGGCGACTGACTGGACAAGTATTGACGCTGAGGTGCGAAAGCGTGGGGAGCAAACA	d:Bacteria,p:Proteobacteria,c:Alphaproteobacteria,o:Sphingomonadales,f:Sphingomonadaceae
ZOTU1100	ACGGAGGGGGCTAGCGTTGTTCGGAATTACTGGGCGTAAAGCGCACGTAGGCGGACTGGAAAGTCAGAGGTGAAATCCCAGGGCTCAACCTTGGAACTGCCTTTGAAACTCCCGGTCTTGAGGTCGAGAGAGGTGAGTGGAATTCCGAGTGTAGAGGTGAAATTCGTAGATATTCGGAGGAACACCAGTGGCGAAGGCGGCTCACTGGCTCGATACTGACGCTGAGGTGCGAAAGCGTGGGGAGCAAACA	d:Bacteria,p:Proteobacteria,c:Alphaproteobacteria,o:Rhodobacterales,f:Rhodobacteraceae
ZOTU1102	ACGAGGGGAACAAGCGTTATACAGTCAAACTGGGCGTAAAGGGTTCTACGGCAGGAGATTGAGAGTAAAAGATGAAAGTTTTATGAGTGATCTAAAATTTTCTTTTAAACCATTCTTCTTGAATGAAATCGGGGTATGTGTTAGTTCATCCAAAGAGTTAAAATGCGTAGACGGATGGCCGAGGGCCATGGGCGAAGGCCACATACTATATTTCATTGACGCTTAGGAACAAAAGCATGGGGAGCGAGCG	d:Bacteria
ZOTU1105	ACGAAGGGTGCAAGCGTTATCCGGATTCATTGGGTTTAAAGGGTGCGTAGGCGGAGCGTTAAGTCAGTGGTGAAATCCTGCAGCTCAACTGTAGACTTGCCATTGATACTGGCGCTCTTGAGTGCGCTTGAAGTGGGCGGAATGTGCCGTGTAGCGGTGAAATGCTTAGATATGGCACAGAACACCAATTGCGAAGGCAGCTCACTAAGGCGATACTGACGCTGAGGCACGAAAGCGTGGGGATCGAACA	d:Bacteria,p:Bacteroidetes
ZOTU1106	ACGTAGGGTGCAAGCGTTAATCGGAATTACTGGGCGTAAAGCGTGCGCAGGCGGTTGTGCAAGACAGATGTGAAATCCCCGGGCTTAACCTGGGAACTGCATTTGTGACTGCACGGCTAGAGTGCGGCAGAGGGGGATGGAATTCCGCGTGTAGCAGTGAAATGCGTAGATATGCGGAGGAACACCGATGGCGAAGGCAATCCCCTGGGCCTGCACTGACGCTCATGCACGAAAGCGTGGGGAGCAAACA	d:Bacteria,p:Proteobacteria,c:Betaproteobacteria,o:Burkholderiales,f:Comamonadaceae
ZOTU1108	ACGTAGGGTGCGAGCGTTAATCGGAATTACTGGGCGTAAAGCGTGCGCAGGCGGTCTTGCAAGACAGATGTGAAATCCCCGGGCTCAACCTGGGAACTGCATTTGTGACTGCAAGGCTGGAGTGCGGCAGAGGGGGATGGAATTCCGCGTGTAGCAGTGAAATGCGTAGATATGCGGAGGAACACCGATGGCGAAGGCAATCCCCTGGGCCTGCACTGACGCTCATGCACGAAAGCGTGGGGAGCAAACA	d:Bacteria,p:Proteobacteria,c:Betaproteobacteria,o:Burkholderiales,f:Comamonadaceae
ZOTU1109	ACGGAGGATGCGAGCGTTATCCGGATTTATTGGGTTTAAAGGGTGCGCAGGCGGGCTGATAAGTCAGCGGTGAAAAATCGGGGCTCAACCCCGGCACTGCCGTTGAAACTGTCAGTCTTGAGTATAGATGAAGTAGGCGGAATTCGTTGTGTAGCGGTGAAATGCATAGATATAACGAAGAACCCCGATTGCGTAGGCAGCTTACTAAACTATCACTGACGCTCAAGCACGAAAGCGTGGGTATCAAACA	d:Bacteria,p:Bacteroidetes,c:Bacteroidia,o:Bacteroidales,f:Dysgonomonadaceae,g:Dysgonomonas
ZOTU1110	ACGGGGGGTGCTAGCGTTATTCGGAATCATTGGGCGTAAAGGGCGCGTAGGCGGTCGCTAAAGTCAGATGTGAAAGCCCTCGGCTTAACCGAGGAAGTGCATTTGATACTTGGCGACTTGAGTATGGGAGAGGGAAGCGGAATTCCTGGTGTAGCGGTGAAATGCGTAGATATCAGGAGGAACACCGGTGGCGAAGGCGGCTTCCTGGACCAATACTGACGCTGAGGCGCGAAGGCGTGGGGAGCAAACA	d:Bacteria,p:Proteobacteria,c:Deltaproteobacteria,o:Desulfobacterales,f:Desulfobacteraceae
ZOTU1112	ACGAAGGGGGCAAGCGTTGTTCGGAATTACTGGGCGTAAAGGGCGCGTAGGCGGCCGATCAAGTCAGGCGTGAAATTCCCGGGCTCAACCTGGGGGCTGCGCTTGATACTGATTGGCTTGAATGCGGGAGAGGATAGTGGAATTCCCAGTGTAGAGGTGAAATTCGTAGATATTGGGAAGAACACCAGTGGCGAAGGCGGCTATCTGGCCCGTGATTGACGCTGAGGCGCGAAAGCGTGGGGAGCAAACA	d:Bacteria,p:Proteobacteria,c:Alphaproteobacteria,o:Rhodospirillales
ZOTU1113	ACGTAGGACCCGAGCGTTGTCCGGATTTACTGGGTATAAAGGGTGCGCAGGCGGATCTGTGCGTCGAAGGTTAAAGACCAGAGCTCAACTCTGGGAGTGCCTTCGATACGGCAGATCTTGAGTACGAGAGAGGATAGTAGAATTCCTGGTGTAGCGGTGAAATGCGTAGATATCAGGAGGAATACCAGTGGCGAAGGCGGCTATCTGGCTCGTAACTGACGCTCAGGCACGAAAGCGTGGGGATCAAACA	d:Bacteria
ZOTU1114	ACGTAGGTGGCGAGCGTTGTCCGGAATTACTGGGTGTAAAGGGCGTGTAGACGGGTATGCAAGTCAGATGTGAAATTCCAGGGCTCAACCCTGGCGCTGCATCTGAAACTGTATATCTTGAGTGCTGGAGAGGAAAGCGGAATTCCTAGTGTAGCGGTGAAATGCGTAGATATTAGGAGGAACACCAGTGGCGAAGGCGGCTTTCTGGACAGTAACTGACGTTGAGGCGCGAAAGCGTGGGGAGCAAACA	d:Bacteria,p:Firmicutes,c:Clostridia,o:Clostridiales,f:Ruminococcaceae
ZOTU1115	ACGAAGGGGGCTAGCGTTGTTCGGATTTACTGGGCGTAAAGCGCACGTAGGCGGATTGTTAAGTCAGGGGTGAAATCCTGGAGCTCAACTCCAGAACTGCCTTTGATACTGGCAATCTAGAGTCCGGAAGAGGTGAGTGGAACTCCTAGTGTAGAGGTGGAATTCGTAGATATTAGGAAGAACACCAGTGGCGAAGGCGGCTCACTGGTCCGGTACTGACGCTGAGGTGCGAAAGCGTGGGGAGCAAACA	d:Bacteria,p:Proteobacteria,c:Alphaproteobacteria,o:Rhizobiales,f:Devosiaceae,g:Devosia
ZOTU1117	ACGAAGGGGGCTAGCGTTGCTCGGAATTACTGGGCGTAAAGGGAGCGTAGGCGGATAGTTTAGTCAGAGGTGAAAGCCCAGGGCTCAACCTTGGAATTGCCTTTGATACTGGCTATCTTGAGTATGGAAGAGGTGTGTGGAACTCCGAGTGTAGAGGTGAAATTCGTAGATATTCGGAAGAACACCAGTGGCGAAGGCGACACACTGGTCCATTACTGACGCTGAGGCTCGAAAGCGTGGGGAGCAAACA	d:Bacteria,p:Proteobacteria,c:Alphaproteobacteria,o:Caulobacterales,f:Caulobacteraceae
ZOTU1119	ACGGGAGTGGCAAGCGTTATCCGGAATTATTGGGCGTAAAGCGTCCGCAGGCGGCCTTGTAAGTCTGTCGTTAAAGCGTGGAGCTTAACTCCATTTAAGCGATGGAAACTACAAGGCTTGAGTGTGGTAGGGGCAGAGGGAATTCCCGGTGTAGCGGTGAAATGCGTAGATATCGGGAAGAACACCAGTGGCGAAGGCGCTCTGCTGGGCCATAACTGACGCTCATGGACGAAAGCCAGGGGAGCGAAAG	d:Bacteria,p:Cyanobacteria/Chloroplast,c:Cyanobacteria,f:Family_II,g:GpIIa
ZOTU1120	ACGTAGGGGGCAAGCGTTGTCCGGATTTATTGGGCGTAAAGGGTGCGTAGGCGGCCTTTTAAGTCAGATGTGAAAGATCACGGCTCAACCGTGGTAAGCATTTGAAACTGGAAGGCTTGAGTTAAGGAGAGGAAAGTGGAATTCCTAGTGTAGCGGTGAAATGCGTAGATATTAGGAGGAATACCAGTGGCGAAGGCGACTTTCTGGACTTATACTGACGCTGATGCACGAAAGCGTGGGGAGCGAACAG	d:Bacteria,p:Firmicutes,c:Clostridia,o:Clostridiales,f:Tissierellaceae,g:Tissierella
ZOTU1121	ACGTAGGTGGCAAGCGTTGTCCGGATTTACTGGGCGTAAAGGGAGCGTAGGCGGACTTTTAAGTGAGATGTGAAATACCCGAGCTCAACTTGGGTGCTGCATTTCAAACTGGAAGTCTAGAGTGCAGGAGAGGAGAGTGGAATTCCTAGTGTAGCGGTGAAATGCGTAGAGATTAGGAAGAACACCAGTGGCGAAGGCGACTCTCTGGACTGTAACTGACGCTGAGGCTCGAAAGCGTGGGGAGCAAACA	d:Bacteria,p:Firmicutes,c:Clostridia,o:Clostridiales,f:Clostridiaceae_1,g:Clostridium_sensu_stricto
ZOTU1123	ACGTAGGGTGCGAGCGTTAATCGGAATTACTGGGCGTAAAGCGTGCGCAGGCGGTTTTGTAAGACAGGCGTGAAATCCCCGGGCTCAACCTGGGAACTGCGCTTGTGACTGCAAGGCTAGAGTATGGCAGAGGGGGGTGGAATTCCACGTGTAGCAGTGAAATGCGTAGAGATGTGGAGGAACACCAATGGCGAAGGCAGCCCCCTGGGCCAATACTGACGCTCATGCACGAAAGCGTGGGTAGCAAACA	d:Bacteria,p:Proteobacteria,c:Betaproteobacteria,o:Rhodocyclales
ZOTU1124	ACGTAGGGTGCGAGCGTTAATCGGAATTACTGGGCGTAAAGCGTGCGCAGGCGGTTTTGTAAGCCAGATGTGAAATCCCCGGGCTCAACCTGGGAATGGCATTTGGGACTGCAAGGCTGGAGTGTGGCAGAGGGGACTAGAATTCCTGGTGTAGCAGTGAAATGCGTAGATATCAGGAGGAATACCGATGGCGAAGGCAGGTCCCTGGGCTAACACTGACGCTCATGCACGAAAGCGTGGGGAGCAAACA	d:Bacteria,p:Proteobacteria,c:Betaproteobacteria
ZOTU1126	ACGTAGGTGGCAAGCGTTGTCCGGATTTACTGGGCGTAAAGCATGCGTAGGCGGATACTTAAGTGGGATGTGAAATCCCGGGGCTTAACCCCGGTGCTGCATTCCAAACTGGGTATCTAGAGTGCAGGAGAGGAAAGCGGAATTCCTAGTGTAGCGGTGAAATGCGTAGAGATTAGGAAGAACACCAGTGGCGAAGGCGGCTTTCTGGACTGTAACTGACGCTGAGGCATGAAAGCGTGGGTAGCAAACA	d:Bacteria,p:Firmicutes,c:Clostridia,o:Clostridiales,f:Clostridiaceae_1,g:Hathewaya
ZOTU1130	ACGGAGGGGGCTAGCGTTGTTCGGAATTACTGGGCGTAAAGCGCACGTAGGCGGACCAGAAAGTCAGAGGTGAAAGCCCAGGGCTCAACCTTGGAACTGCCTTTGAAACTCCTGGTCTTGAGGTCGAGAGAGGTGAGTGGAATTCCGAGTGTAGAGGTGAAATTCGTAGATATTCGGAGGAACACCAGTGGCGAAGGCGGCTCACTGGCTCGATACTGACGCTGAGGTGCGAAAGCGTGGGGAGCAAACA	d:Bacteria,p:Proteobacteria,c:Alphaproteobacteria,o:Rhodobacterales,f:Rhodobacteraceae
ZOTU1131	ACGTAGGGTGCGAGCGTTAATCGGAATTACTGGGCGTAAAGCGTGCGCAGGCGGATTGTTAAGCAAGATGTGAAATCCCCGGGCTTAACCTGGGAATGGCATTTTGAACTGGCAGTCTAGAGTGTGTCAGAGGGGGGTGGAATTCCACGTGTAGCAGTGAAATGCGTAGATATGTGGAGGAACACCAATGGCGAAGGCAGCCCCCTGGGATAACACTGACGCTCATGTACGAAAGCGTGGGTAGCAAACA	d:Bacteria,p:Proteobacteria,c:Betaproteobacteria,o:Nitrosomonadales,f:Thiobacillaceae,g:Thiobacillus
ZOTU1132	ACGGAGGATGCAAGCGTTATCCGGATTCATTGGGTTTAAAGGGTGCGTAGGCTGGCCAATAAGTCAGAGGTGAAAAGCATAGGCTTAACTTATGCACTGCCTTTGATACTGTTGGTCTTGAGTGCAAATGAGGTTGGCGGAATGTGTAGTGTAGCGGTGAAATGCTTAGATATTACACAGAACACCGATAGCGAAGGCAGCTAACCAAGATGCAACAGACGCTGAGGCACGAAAGCGTGGGGATCAAACA	d:Bacteria,p:Bacteroidetes
ZOTU1133	ACGTAGGGGGCAAGCGTTGTCCGGAATTATTGGGCGTAAAGGGTGCGTAGGCGGCCTTTTAAGTCAGGTGTGAAAGCCCACGGCTTAACCGTGGGATTGCATTTGAAACTGGAAGGCTTGAGTATCGGAGAGGGTAGTGGAATTCCCAGTGTAGCGGTGGAATGCGTAGATATTGGGAGGAACACCAGTGGCGAAGGCGACTACCTGGACGAAAACTGACGCTGAGGCACGAAAGCTAGGGGAGCAAACA	d:Bacteria,p:Firmicutes
ZOTU1134	ACGTAGGTGGCAAGCGTTGTCCGGAATCATTGGGCGTAAAGCGCTCGTAGGCGGGTAAGTAAGTCTGTTGTGAAACTGCGGGGCTCAACCCCGTATTGCAATGGAAACTGCTTATCTTGAGTGCAGGAGAGGAAAGGGGAATTCCCGGTGTAGCGGTGAAATGCGTAGATATCGGGAGGAACACCAGTGGCGAAGGCGCCTTTCTGGACTGTGTCTGACGCTGAGGAGCGAAAGCCAGGGGAGCGAACGG	d:Bacteria,p:Firmicutes,c:Negativicutes
ZOTU1135	ACGAAGGTCCCGAGCGTTGTTCGGAATCACTGGGCGTAAAGGGAGCGTAGGCGGCGTGGTAAGTCAGATGTGAAATCCCGGGGCTCAACCCCGGAACTGCATCCGATACTGCCGTGCTAGAGGATTGGAGAGGTAGCTGGAATTCACGGTGTAGCAGTGAAATGCGTAGATATCGTGAGGAACACTCGTGGCGAAAGCGAGCTACTGGACAACTCCTGACGCTGAGGCTCGAAGGCCAGGGTAGCGAAAG	d:Bacteria,p:Verrucomicrobia,c:Verrucomicrobiae,o:Verrucomicrobiales,f:Verrucomicrobiaceae,g:Luteolibacter
ZOTU1136	ACGTAGGGTGCAAGCGTTAATCGGAATTACTGGGCGTAAAGCGTGCGCAGGCGGCTGTGTAAGACAGATGTGAAATCCCCGGGCTCAACCTGGGAACTGCATTTGTGACTGCACAGCTAGAGTGCGGCAGAGGGGGATGGAATTCCGCGTGTAGCAGTGAAATGCGTAGATATGCGGAGGAACACCGATGGCGAAGGCAATCCCCTGGGCCTGCACTGACGCTCATGCACGAAAGCGTGGGGAGCAAACA	d:Bacteria,p:Proteobacteria,c:Betaproteobacteria,o:Burkholderiales,f:Comamonadaceae
ZOTU1137	ACGAAGGGGGCTAGCGTTGCTCGGAATTACTGGGCGTAAAGCGCACGTAGGCGGCTTCTTAAGTCGGAGGTGAAATCCTGGAGCTCAACTCCAGAACTGCCTTCGATACTGGGAGGCTCGAGTCCGGGAGAGGTGAGTGGAACTGCGAGTGTAGAGGTGAAATTCGTAGATATTCGCAAGAACACCAGTGGCGAAGGCGGCTCACTGGCCCGGTACTGACGCTGAGGTGCGAAAGCGTGGGGAGCAAACA	d:Bacteria,p:Proteobacteria,c:Alphaproteobacteria,o:Rhizobiales,f:Bradyrhizobiaceae
ZOTU1138	ACGTAGGGGGCAAGCGTTATCCGGATTTACTGGGTGTAAAGGGAGCGTAGGTGGTTCGGCAAGTCAGATGTGAAAGCCCGGGGCTCAACCCCGGGACTGCATTTGAAACTGTCGGACTAGAGTGCAGGAGAGGTAAGTGGAATTCCTAGTGTAGCGGTGAAATGCGTAGATATTAGGAGGAACACCAGTGGCGAAGGCGGCTTACTGGACTGTAACTGACACTGAGGCTCGAAAGCGTGGGGAGCAAACA	d:Bacteria,p:Firmicutes,c:Clostridia,o:Clostridiales,f:Lachnospiraceae
ZOTU1140	ACGTAGGTGGCAAGCGTTGTCCGGATTTATTGGGCGTAAAGCGCGCGCAGGCGGCTATGTAAGTCTGGTGTTAAAGCCCGGAGCTCAACTCCGGTTCGCATCGGAAACTGTGTAGCTTGAGTGCAGAAGAGGAAAGCGGTATTCCACGTGTAGCGGTGAAATGCGTAGAGATGTGGAGGAACACCAGTGGCGAAGGCGGCTTTCTGGTCTGTAACTGACGCTGAGGCGCGAAAGCGTGGGGAGCAAACAG	d:Bacteria,p:Firmicutes,c:Bacilli,o:Bacillales,f:Paenibacillaceae_1,g:Brevibacillus
ZOTU1142	ACGGAGGATCCAAGCGTTATCCGGAATCATTGGGTTTAAAGGGTCCGTAGGCGGGTCTATAAGTCAGTGGTGAAATCCGGCAGCTCAACTGTCGAACTGCCATTGATACTGTAGGTCTTGAATTTTTGTGAAGTAGCTAGAATATGTAGTGTAGCGGTGAAATGCTTAGATATTACATGGAATACCGATTGCGAAGGCAGGTTACTAACAAGACATTGACGCTGAGGGACGAAAGCGTGGGTAGCGAACA	d:Bacteria,p:Bacteroidetes,c:Flavobacteriia,o:Flavobacteriales,f:Flavobacteriaceae,g:Flavobacterium
ZOTU1143	ACGTAGGGTGCGAGCGTTGTCCGGAATTACTGGGCGTAAAGAGCTCGTAGGTGGTTTGTCGCGTTGTCCGTGAAATCTCACAACTCAATTGTGAGCGTGCGGGCGATACGGGCAGACTGGAGTACTGCAGGGGAGACTGGAATTCCTGGTGTAGCGGTGGAATGCGCAGATATCAGGAGGAACACCGGTGGCGAAGGCGGGTCTCTGGGCAGTAACTGACGCTGAGGAGCGAAAGCGTGGGGAGCGAACA	d:Bacteria,p:Actinobacteria,c:Actinobacteria,o:Mycobacteriales,f:Mycobacteriaceae,g:Mycobacterium
ZOTU1144	ACGGGGGGTGCTAGCGTTATTCGGAATCATTGGGCGTAAAGGGCGCGTAGGCGGTCTTTTAAGTCAGGTGTGAAAGCCCTCGGCTTAACCGAGGAAGTGCATTTGATACTAAAAGACTTGAGTATGGGAGAGGGAAGCGGAATTCCTGGTGTAGCGGTGAAATGCGTAGATATCAGGAGGAACACCGGTGGCGAAGGCGGCTTCCTGGACCAATACTGACGCTGAGGCGCGAAGGCGTGGGGAGCAAACA	d:Bacteria,p:Proteobacteria,c:Deltaproteobacteria,o:Desulfobacterales,f:Desulfobacteraceae
ZOTU1145	ACGAAGGGGGCTAGCGTTGTTCGGAATTACTGGGCGTAAAGCGCACGTAGGCGGATATTTAAGTCAGGGGTGAAATCCCGGGGCTCAACCCCGGAACTGCCTTTGATACTGGGTATCTAGAGTATGGAAGAGGTGAGTGGAATTCCGAGTGTAGAGGTGAAATTCGTAGATATTCGGAGGAACACCAGTGGCGAAGGCGGCTCACTGGTCCATTACTGACGCTGAGGTGCGAAAGCGTGGGGAGCAAACA	d:Bacteria,p:Proteobacteria,c:Alphaproteobacteria,o:Rhizobiales,f:Rhizobiaceae
ZOTU1146	ACGAAGGGGGCTAGCGTTGTTCGGAATTACTGGGCGTAAAGCGCACGTAGGCGGATCGTTAAGTCGGGGGTGAAATCCCGGGGCTCAACCCCGGAACTGCCTTCGATACTGGCGATCTAGAGTCCGGAAGAGGTGAGTGGAATTCCGAGTGTAGAGGTGAAATTCGTAGATATTCGGAGGAACACCAGTGGCGAAGGCGGCTCACTGGTCCGGTACTGACGCTGAGGTGCGAAAGCGTGGGGAGCAAACA	d:Bacteria,p:Proteobacteria,c:Alphaproteobacteria,o:Rhizobiales
ZOTU1147	ACGTAGGGGGCAAGCGTTGTCCGGAATTATTGGGCGTAAAGCGCGCGCAGGCGGCGATGTAAGTTGGGTGTTTAAACCTAGGGCTCAACCTTGGGTCGCACCCAAAACTGCATGGCTTGAGTGCAGCAGAGGAAAGTGGAATTCCACGTGTAGCGGTGAAATGCGTAGAGATGTGGAGGAACACCAGTGGCGAAGGCGACTTTCTGGGCTGTAACTGACGCTGAGGCGCGAAAGCGTGGGGAGCAAACAG	d:Bacteria,p:Firmicutes,c:Bacilli,o:Bacillales,f:Paenibacillaceae_1,g:Paenibacillus
ZOTU1148	ACGTAGGGTGCGAGCGTTAATCGGAATTACTGGGCGTAAAGCGTGCGCAGGCGGATTGTTAAGCAAGACGTGAAATCCCCGGGCTTAACCTGGGAATGGCGTTTTGAACTGGCAGTCTAGAGTGTGTCAGAGGGGGGTAGAATTCCACGTGTAGCAGTGAAATGCGTAGAGATGTGGAGGAATACCAATGGCGAAGGCAGCCCCCTGGGATAACACTGACGCTCATGTACGAAAGCGTGGGTAGCAAACA	d:Bacteria,p:Proteobacteria,c:Betaproteobacteria,o:Nitrosomonadales,f:Thiobacillaceae,g:Thiobacillus
ZOTU1149	ACGAAGGGGGCTAGCGTTGTTCGGAATTACTGGGCGTAAAGCGCACGTAGGCGGGTGGTTAAGTCAGGGGTGAAATCCCGGAGCTCAACTCCGGAACTGCCTTTGATACTGGCCATCTAGAGATCGGAAGAGGTGAGTGGAATTCCCAGTGTAGAGGTGAAATTCGTAGATATTGGGAAGAACACCAGTGGCGAAGGCGGCTCACTGGTCCGATACTGACGCTGAGGTGCGAAAGCGTGGGGAGCAAACA	d:Bacteria,p:Proteobacteria,c:Alphaproteobacteria,o:Rhizobiales
ZOTU1150	ACGAACCGTCCAAACGTTACTCGGAATTACTGGGCTTAAAGGGTGCGTAGGCTGCGCGGAAAGTTGGGTGTGAAATCCCTCAGCTCAACTGGGGAATTGCATTCAAAACTACCGTGCTCGAGGGAGACAGAGGTAAGCGGAACTCAAGGTGGAGCGGTGAAATGCGTTGATATCTTGAGGAACACCGGTGGCGAAAGCGGCTTACTGGGTCTTTTCTGACGCTGAGGCACGAAAGCTAAGGTAGCAAACG	d:Bacteria,p:Planctomycetes,c:Planctomycetacia,o:Pirellulales
ZOTU1152	ACGGAGGGTGCAAGCGTTATCCGGATTCACTGGGTTTAAAGGGTGCGTAGGCGGGCGATTAAGTCTGTGGTGAAATCTCTGAGCTTAACTCGGAAACTGCCATGGATACTATTTGTCTTGAATGTTGTGGAGGTGAGCGGAATATGTCATGTAGCGGTGAAATGCTTAGATATGACATAGAACACCAATTGCGAAGGCAGCTCACTACACAAATATTGACGCTGAGGCACGAAAGCGTGGGGATCAAACA	d:Bacteria,p:Bacteroidetes,c:Chitinophagia,o:Chitinophagales,f:Chitinophagaceae,g:Flavihumibacter
ZOTU1154	ACGTAGGTGGCAAGCATTATCCGGATTTACTGGGCGTAAAGGGTGCGTAGGCGGATTTTTAAGTGAGATGTGAAATACCCGGGCTCAACCTGGGGGCTGCATTTCAAACTGGAAATCTAGAGTGCAGGAGAGGAAAGTGGAATTCCTAGTGTAGCGGTGAAATGCGTAGAGATTAGGAAGAACACCAGTGGCGAAGGCGACTTTCTGGACTGTAACTGACGCTGAGGCACGAAAGCGTGGGGAGCAAACA	d:Bacteria,p:Firmicutes,c:Clostridia,o:Clostridiales,f:Clostridiaceae_1,g:Clostridium_sensu_stricto
ZOTU1155	ACGGAGGGTGCAAGCGTTGTTCGGAATTATTGGGCGTAAAGCGTGCGTAGGCGGACCGTTAAGTCTGATGTGAAATCCCTCGGCTCAACTGAGGAAGTGCATTGGATACTGGCGGTCTTGAGTCTCGGAGAGGAGAGCGGAATTCCTAGTGTAGAGGTGAAATTCGTAGATATTAGGAGGAACACCAGTGGCGAAAGCGGCTCTCTGGACGATGACTGACGCTGAGGCACGAAAGCATAGGTAGCAAACA	d:Bacteria,p:Proteobacteria
ZOTU1156	ACGTAGGGCGCGAGCGTTGTCCGGATTTATTGGGCGTAAAGAGCTCGTAGGCGGCTTGTCGCGTCGACCGTGAAAACCTGGGGCTCAACCCCAGGCCTGCGGTCGATACGGGCAGGCTAGAGTTCGGTAGGGGAGACTGGAATTCCTGGTGTAGCGGTGAAATGCGCAGATATCAGGAGGAACACCGGTGGCGAAGGCGGGTCTCTGGGCCGATACTGACGCTGAGGAGCGAAAGCGTGGGGAGCGAACA	d:Bacteria,p:Actinobacteria,c:Actinobacteria,o:Micromonosporales,f:Micromonosporaceae,g:Micromonospora
ZOTU1157	ACGAACCGTCCAAACGTTACTCGGAATTACTGGGCTTAAAGGGTGCGTAGGCTGCGCGGAAAGTTGGGTGTGAAAGCCCTCAGCTCAACTGGGGAATTGCACTCAAAACTACCGTGCTCGAGGGAGACAGAGGTAAGCGGAACTCAAGGTGGAGCGGTGAAATGCGTTGATATCTTGAGGAACACCGGTGGCGAAAGCGGCTTACTGGGTCTCTTCTGACGCTGAGGCACGAAAGCTAAGGTAGCAAACG	d:Bacteria,p:Planctomycetes,c:Planctomycetacia,o:Pirellulales
ZOTU1158	ACGTAGGTGGCAAGCGTTGTCCGGATTTATTGGGTTTAAAGGGTGCGTAGGCGGCTTCGTAAGTCAGCAGTGAAATACGCCAGCTTAACTGGAGAGGTGCTGTTGATACTGCGGAGCTTGAGTACTGATGAGGTAGGCGGAATGGACGGTGTAGCGGTGAAATGCATAGATATCGTCCAGAACACCGATAGCGAAGGCAGCTTACTAAGGAGTAACTGACGCTGAGGCACGAAAGTGTGGGGATCAAACA	d:Bacteria,p:Bacteroidetes,c:Cytophagia,o:Cytophagales
ZOTU1159	ACGAAGGGGGCTAGCGTTACTCGGAATTACTGGGCGTAAAGGGCGCGTAGGCGGCTTGGTCAGTCAGGCGTGAAATTCCTGGGCTTAACCTGGGGACTGCGCTTGATACGGCCTGGCTTGAGGCCGAGAGAGGGTGGTGGAATTCCCAGTGTAGAGGTGAAATTCGTAGATATTGGGAAGAACACCGGTGGCGAAGGCGACCACCTGGCTCGGTACTGACGCTGAGGCGCGACAGCGTGGGGAGCAAACA	d:Bacteria,p:Proteobacteria,c:Alphaproteobacteria,o:Rhodospirillales,f:Acetobacteraceae,g:Roseomonas
ZOTU1161	ACGTAGGGTGCGAGCGTTAATCGGAATTACTGGGCGTAAAGCGTGCGCAGGCGGTTGTGTAAGTCAGATGTGAAATCCCCGGGCTCAACCTGGGAACTGCATTTGAGACTGCACGGCTAGAGTGTGGCAGAGGGGGGTAGAATTCCACGTGTAGCAGTGAAATGCGTAGAGATGTGGAGGAATACCGATGGCGAAGGCAGCCCCCTGGGCCAATACTGACGCTCATGCACGAAAGCGTGGGGAGCAAACA	d:Bacteria,p:Proteobacteria,c:Betaproteobacteria
ZOTU1162	ACGTAGGTGGCAAGCGTTGTCCGGATTTATTGGGCGTAAAGCGAGCGCAGGCGGTTTCTTAAGTCTGATGTGAAAGCCCCCGGCTCAACCGGGGAGGGTCATTGGAAACTGGGAGACTTGAGTGCAGAAGAGGAGAGTGGAATTCCATGTGTAGCGGTGAAATGCGTAGATATATGGAGGAACACCAGTGGCGAAGGCGGCTCTCTGGTCTGTAACTGACGCTGAGGCTCGAAAGCGTGGGGAGCAAACA	d:Bacteria,p:Firmicutes,c:Bacilli,o:Lactobacillales,f:Enterococcaceae,g:Enterococcus
ZOTU1163	ACGTAGGTGGCAAGCGTTGTCCGGAATTATTGGGCGTAAAGGGAGCGCAGGTGGGAATGTAAGTCAATCTTAAAAGTGCGGGGCTCAACCCCGTGATGGGATAGAAACTACATTTCTTGAGTGCAGGAGAGGAAAGTGGAATTCCTAGTGTAGCGGTGAAATGCGTAGATATTAGGAGGAACACCAGTGGCGAAGGCGACTTTCTGGACTGTTACTGACACTGAGGCTCGAAAGCTAGGGGAGCGAACGG	d:Bacteria,p:Firmicutes,c:Negativicutes,o:Selenomonadales,f:Selenomonadaceae,g:Propionispira
ZOTU1164	ACGTAGGGGGCAAGCGTTGTCCGGAATTATTGGGCGTAAAGCGCGCGCAGGCGGTCATTTAAGTCTGGTGTATAAACTCGGGGCTCAACTCCGAGTCGCACTGGAAACTGGGTGACTTGAGTGCAGAAGAGGAGAGTGGAATTCCACGTGTAGCGGTGAAATGCGTAGAGATGTGGAGGAACACCAGTGGCGAAGGCGACTCTCTGGGCTGTAACTGACGCTGAGGCGCGAAAGCGTGGGTAGCAAACAG	d:Bacteria,p:Firmicutes,c:Bacilli,o:Bacillales,f:Paenibacillaceae_1,g:Paenibacillus
ZOTU1165	ACGGAGGGAGCTAGCGTTGTTCGGAATTACTGGGCGTAAAGCGCGCGTAGGCGGCTCAGCAAGTCAGGGGTGAAATCCCGGGGCTCAACCCCGGAACTGCCTTTGAAACTGCTAGGCTAGAATCCTGGAGAGGCGAGTGGAATTCCGAGTGTAGAGGTGAAATTCGTAGATATTCGGAAGAACACCAGTGGCGAAGGCGACTCGCTGGACAGGTATTGACGCTGAGGTGCGAAAGCGTGGGGAGCAAACA	d:Bacteria,p:Proteobacteria,c:Alphaproteobacteria,o:Sphingomonadales,f:Erythrobacteraceae,g:Altererythrobacter
ZOTU1166	ACGGAGGATGCAAGCGTTATCCGGATTCATTGGGTTTAAAGGGTGCGTAGGTGGGTCCATAAGTCAGTGGTGAAATCCGGCAGCTCAACTGTCGCACTGCCTCTGATACTGTGGGTCTTGAGTTAAGTTGAAGCAGGCGGAATATGACATGTAGCGGTGAAATGCATAGATATGTCATAGAACACCGATAGCGAAGGCAGCCTGCTAAACTTACACTGACACTGATGCACGAAAGCGTGGGTAGCGAACA	d:Bacteria,p:Bacteroidetes
ZOTU1167	ACGTAGGGTGCGAGCGTTGTCCGGAATTACTGGGCGTAAAGAGCTCGTAGGTGGTTTGTCGCGTTGTCCGTGAAATCTCACAGCTTAACTGTGAGCGTGCGGGCGATACGGGCAGACTGGAGTACTGCAGGGGAGACTGGAATTCCTGGTGTAGCGGTGGAATGCGCAGATATCAGGAGGAACACCGGTGGCGAAGGCGGGTCTCTGGGCAGTAACTGACGCTGAGGAGCGAAAGCGTGGGGAGCGAACA	d:Bacteria,p:Actinobacteria,c:Actinobacteria,o:Mycobacteriales,f:Mycobacteriaceae,g:Mycobacterium
ZOTU1168	ACGTAGGGTGCGAGCGTTGTCCGGAATTACTGGGCGTAAAGAGCTCGTAGGTGGTTTGTCGCGTTGTTCGTGAAATCTCACAACTCAATTGTGAGCGTGCGGGCGATACGGGCAGACTGGAGTACTGCAGGGGAGACTGGAATTCCTGGTGTAGCGGTGGAATGCGCAGATATCAGGAGGAACACCGGTGGCGAAGGCGGGTCTCTGGGCAGTAACTGACGCTGAGGAGCGAAAGCGTGGGGAGCGAACA	d:Bacteria,p:Actinobacteria,c:Actinobacteria,o:Mycobacteriales,f:Mycobacteriaceae,g:Mycobacterium
ZOTU1171	ACGGAGGGTGCAAGCGTTACTCGGAATCACTGGGCGTAAAGGATGTGTAGGCTGTACTATAAGTCAGAAGTGAAATCCAACGGCTTAACCGTTGAACTGCTTTTGAAACTGTTGTACTAGAATATGGGAGAGGTAGATGGAATTGGTGGTGTAGGGGTAAAATCCGTAGATATCACCAGGAATACCGATTGCGAAGGCGATCTACTGGAACATTATTGACGCTGAGACATGAAAGCGTGGGGAGCAAACA	d:Bacteria,p:Campilobacterota,c:Campylobacteria,o:Campylobacterales,f:Sulfurospirillaceae,g:Sulfurospirillum
ZOTU1172	ACGTAGGGTGCGAGCGTTAATCGGAATTACTGGGCGTAAAGGGTGCGCAGGTGGTTACGTAAGTCTGATGTGAAAGCCCCGGGCTCAACCTGGGAACTGCATTGGAGACTGCGTGGCTAGAGTGTGGCAGAGGGGGGTGGAATTCCGCGTGTAGCAGTGAAATGCGTAGAGATGCGGAGGAACACCAATGGCGAAGGCAGCCCCCTGGGTTAACACTGACACTCATGCACGAAAGCGTGGGGAGCAAACA	d:Bacteria,p:Proteobacteria,c:Betaproteobacteria,o:Burkholderiales,f:Burkholderiaceae,g:Chitinimonas
ZOTU1173	ACGGAGGGAGCTAGCGTTGTTCGGAATTACTGGGCGTAAAGCGCACGTAGGCGGCGACTCAAGTCAGAGGTGAAAGCCTGGAGCTCAACTCCAGAACTGCCTTTGAAACTAGGTCGCTAGAATCTTGGAGAGGCGAGTGGAATTCCGAGTGTAGAGGTGAAATTCGTAGATATTCGGAAGAACACCAGTGGCGAAGGCGACTCGCTGGACAAGTATTGACGCTGAGGTGCGAAAGCGTGGGGAGCAAACA	d:Bacteria,p:Proteobacteria,c:Alphaproteobacteria,o:Sphingomonadales,f:Sphingomonadaceae,g:Sphingorhabdus
ZOTU1174	ACGAAGGGGGCTAGCGTTGTTCGGAATTACTGGGCGTAAAGGGCGCGTAGGCGGTTTGTTAAGTCAGGCGTGAAAGCCCTGGGCTCAACCTGGGAGGTGCGCTTGATACTGGCAAGCTTGAGTGCAGGAGAGGATGGTGGAATTCCCAGTGTAGAGGTGAAATTCGTAGATATTGGGAAGAACACCGGTGGCGAAGGCGGCCATCTGGACTGCAACTGACGCTGAGGCGCGAAAGCGTGGGGAGCAAACA	d:Bacteria,p:Proteobacteria,c:Alphaproteobacteria,o:Rhodospirillales
ZOTU1175	ACGAAGGGGGCTAGCGTTGTTCGGATTTACTGGGCGTAAAGCGCGTGTAGGCGGGTCGTTAAGTTGGGGGTGAAATCCCGAGGCTCAACCTCGGAACTGCCTTCAAAACTGGCGACCTGGACTCAAGTAGAGGCAAGTGGAATTGCGAGTGTAGAGGTGAAATTCGTAGATATTCGCAGGAACACCAGTGGCGAAGGCGACTTGCTGGACTTGTAGTGACGCTGAGACGCGAAAGCGTGGGGAGCAAACA	d:Bacteria,p:Proteobacteria,c:Alphaproteobacteria
ZOTU1176	ACAGAGGGGGCAAGCGTTATTCGGAATTATTGGGCGTAAAGGGCGCGTAGGCGGTTTTTTAAGTCAGATGTGTAATCCCCGAGCTCAACTTGGGAACTGCATCTGAGACTGGAAGGCTAGAGTACTGGAGAGGGTGGTAGAATTCCACGTGTAGCGGTGAAATGCGTAGAGATGTGGAGGAATACCAGTGGCGAAGGCGGCCACCTGGACAGTAACTGACGCTGAGGCGCGAAAGTGTGGGTAGCAAACA	d:Bacteria,p:Acidobacteria,c:Holophagae,o:Holophagales,f:Holophagaceae,g:Geothrix
ZOTU1177	ACGGAGGATGCAAGCGTTATCCGGACTGATTGGGTGTAAAGCATCTGTAGGCGGTTTTGGAAGTCTACGGTTAAATCCCAGGGCTTAACTTTGGTTCAGCCGTAGAGTACTTCAAAGCTTGAGTATGGTAGGGGTAGAGGGAACTTCTCGTGGAGCGGTGAAATGCACAGAGATGAGAAGGAACACCAGTGGCGAAAGCGCTCTACTGGGCCATGACTGACGCTGAGAGATGACAGCTGAGGGAGCGAAT	d:Bacteria
ZOTU1178	ACGAAGGGGGCTAGCGTTGCTCGGAATCACTGGGCGTAAAGGGTGCGTAGGCGGGTCTTTAAGTCAGAGGTGAAATCCTGGAGCTCAACTCCAGAACTGCCTTTGATACTGAGGATCTCGAGTTCGGGAGAGGTGAGTGGAACTGCGAGTGTAGAGGTGAAATTCGTAGATATTCGCAAGAACACCAGTGGCGAAGGCGGCTCACTGGCCCGATACTGACGCTGAGGCACGAAAGCGTGGGGAGCAAACA	d:Bacteria,p:Proteobacteria,c:Alphaproteobacteria,o:Rhizobiales,f:Bradyrhizobiaceae
ZOTU1179	ACGTAGGGTGCAAGCGTTGTCCGGATTTATTGGGCGTAAAGAGCTCGTAGGCGGTTTGTCACGTCGGATGTGAAAACCCAGTGCTTAACACTGGGCCTGCATTCGATACGGGCAGACTTGAGTGTTGTAGGGGAGACTGGAACTCCTGGTGTAGCGGTGAAATGCGCAGATATCAGGAAGAACACCAATGGCGAAGGCAGGTCTCTGGGCAACGACTGACGCTGAGGAGCGAAAGCGTGGGGAGCAAACA	d:Bacteria,p:Actinobacteria,c:Actinobacteria
ZOTU1181	ACGGAGGGGGCTAGCGTTGTTCGGAATTACTGGGCGTAAAGCGCACGTAGGCGGATCAGAAAGTCAGAGGTGAAATCCCAGGGCTCAACCTTGGAACTGCCTTTGAAACTCCTGATCTTGAGGTCGAGAGAGGTGAGTGGAATTCCGAGTGTAGAGGTGAAATTCGTAGATATTCGGAGGAACACCAGTGGCGAAGGCGGCTCACTGGCTCGATACTGACGCTGAGGTGCGAAAGCGTGGGGAGCAAACA	d:Bacteria,p:Proteobacteria,c:Alphaproteobacteria,o:Rhodobacterales,f:Rhodobacteraceae,g:Gemmobacter
ZOTU1182	ACGTAGGTGGCAAGCGTTGTCCGGATTTACTGGGCGTAAAGAGTATGTAGGCGGATGCCTAAGTCAGATGTGAAATTCCCGGGCTTAACCTGGGCGCTGCATTTGAAACTGGGCATCTAGAGTGTAGGAGAGGAAAGTGGAATTCCTAGTGTAGCGGTGAAATGCGTAGAGATTAGGAAGAACACCAGTGGCGAAGGCGACTTTCTGGACTATAACTGACGCTGAGATACGAAAGCGTGGGGAGCAAACA	d:Bacteria,p:Firmicutes
ZOTU1184	ACGTAGGGTGCAAGCGTTAATCGGAATTACTGGGCGTAAAGCGTGCGCAGGCGGTTATACAAGACAGATGTGAAATCCCCGGGCTCAACCTGGGAACTGCATTTGTGACTGTATAGCTGGAGTACGGTAGAGGGGAGTGGAATTCCGCGTGTAGCAGTGAAATGCGTAGATATGCGGAGGAACACCGATGGCGAAGGCAGCTCCCTGGACCTGTACTGACGCTCATGCACGAAAGCGTGGGGAGCAAACA	d:Bacteria,p:Proteobacteria,c:Betaproteobacteria,o:Burkholderiales
ZOTU1185	ACGGAGGGTGCAAGCGTTATCCGGATTCACTGGGTTTAAAGGGAGCGTAGGCGGGCGCATAAGTCAGTGGTGAAAGCCCTCAGCTTAACTGAGGAATTGCCGTTGATACTATGCGTCTTGAATGTCGTTGAGGTTTGCGGAATAGGTCATGTAGCGGTGAAATGCATAGATATGACCTGGAACACCTATTGCGAAGGCAGCAGGCTAAACGAATATTGACGCTGAGGCTCGAAAGCGTGGGGATCAAACA	d:Bacteria,p:Bacteroidetes,c:Chitinophagia,o:Chitinophagales,f:Chitinophagaceae
ZOTU1187	ACGGAGGATCCAAGCGTTATCCGGAATCATTGGGTTTAAAGGGTCCGTAGGCGGTTTAGTAAGTCAGTGGTGAAAGCCCATCGCTCAACGGTGGAACGGCCATTGATACTGCTGAACTTGAATTATTAGGAAGTAACTAGAATATGTAGTGTAGCGGTGAAATGCTTAGAGATTACATGGAATACCAATTGCGAAGGCAAGTTACTACTAATGGATTGACGCTGATGGACGAAAGCGTGGGTAGCGAACA	d:Bacteria,p:Bacteroidetes,c:Flavobacteriia,o:Flavobacteriales,f:Flavobacteriaceae,g:Flavobacterium
ZOTU1188	ACGTAGGGTGCGAGCGTTAATCGGAATTACTGGGCGTAAAGCGTGCGCAGGCGGTTCGTTAAGACAGATGTGAAATCCCCGGGCTCAACCTGGGAACTGCATTTGTGACTGGCGGGCTAGAGTTCGGTAGAGGGGGGTGGAATTCCACGTGTAGCAGTGAAATGCGTAGAGATGTGGAGGAACACCGATGGCGAAGGCAGCCCCCTGGGCCTGAACTGACGCTCATGCACGAAAGCGTGGGGAGCAAACA	d:Bacteria,p:Proteobacteria,c:Betaproteobacteria
ZOTU1189	ACGGGGGGTGCTAGCGTTATTCGGAATCATTGGGCGTAAAGGGCGCGTAGGCGGTCTTTTAAGTCAGATGTGAAAGCCCTCGGCTTAACCGAGGAAGTGCATTTGATACTAAGAGACTTGAGTATGGGAGAGGGAAGCGGAATTCCTGGTGTAGCGGTGAAATGCGTAGATATCAGGAGGAACACCGGTGGCGAAGGCGGCTTCCTGGACCAATACTGACGCTGAGGCGCGAAGGCGTGGGGAGCAAACA	d:Bacteria,p:Proteobacteria,c:Deltaproteobacteria,o:Desulfobacterales,f:Desulfobacteraceae
ZOTU1190	ACGAAGGGGGCTAGCGTTGTTCGGATTTACTGGGCGTAAAGCGCGTGTAGGCGGGTCGTTAAGTTGGGGGTGAAATCCCGAGGCTCAACCTCGGAACTGCCTTCAAAACTGGCGACCTGGACTCAAGCAGAGGCAAGTGGAATTGCGAGTGTAGAGGTGAAATTCGTAGATATTCGCAGGAACACCAGTGGCGAAGGCGACTTGCTGGGCTTGTAGTGACGCTGAGACGCGAAAGCGTGGGGAGCAAACA	d:Bacteria,p:Proteobacteria,c:Alphaproteobacteria
ZOTU1191	ACGGAGGGTGCAAGCGTTAATCGGAATTACTGGGCGTAAAGCGAGCGCAGACGGTTACTTAAGCAGGATGTGAAATCCCCGGGCTCAACCTGGGAACTGCGTTCTGAACTGGGTGACTAGAGTGTGTCAGAGGGAGGTAGAATTCCACGTGTAGCAGTGAAATGCGTAGAGATGTGGAGGAATACCGATGGCGAAGGCAGCCTCCTGGGATAACACTGACGTTCATGCTCGAAAGCGTGGGTAGCAAACA	d:Bacteria,p:Proteobacteria,c:Betaproteobacteria,o:Neisseriales,f:Neisseriaceae,g:Neisseria
ZOTU1192	ACGTAGGTGGCAAGCGTTGTCCGGATTTACTGGGCGTAAAGGGAGCGTAGGCGGATACTTAAGTGGGATGTGAAATACCCGGGCTCAACCCGGGTGCTGCATTCCAAACTGGGTATCTAGAGTGTGGGAGAGGAAAGTGGAATTCCTAGTGTAGCGGTGAAATGCGTAGATATTAGGAAGAACACCAGTGGCGAAGGCGACTTTCTGGACCATAACTGACGCTGAGGCTCGAAAGCGTGGGGAGCAAACA	d:Bacteria,p:Firmicutes,c:Clostridia,o:Clostridiales,f:Clostridiaceae_1,g:Clostridium_sensu_stricto
ZOTU1193	ACGAAGGGGGCTAGCGTTGCTCGGAATCACTGGGCGTAAAGGGCGCGTAGGCGGCTTGGTCAGTCAGGCGTGAAATTCCTGGGCTTAACCTGGGGACTGCGCTTGATACGGCCAGGCTTGAGGCCGAGAGAGGGTGGTGGAATTCCCAGTGTAGAGGTGAAATTCGTAGATATTGGGAAGAACACCAGTGGCGAAGGCGACCACCTGGCTCGGTACTGACGCTGAGGCGCGACAGCGTGGGGAGCAAACA	d:Bacteria,p:Proteobacteria,c:Alphaproteobacteria,o:Rhodospirillales,f:Acetobacteraceae,g:Roseomonas
ZOTU1194	ACGTAGGTGGCAAGCGTTATCCGGAATTATTGGGCGTAAAGCGCGCGTAGGCGGTTTTTTAAGTCTGATGTGAAAGCCCACGGCTCAACCGTGGAGGGTCATTGGAAACTGGAAAACTTGAGTGCAGAAGAGGAAAGTGGAATTCCATGTGTAGCGGTGAAATGCGCAGAGATATGGAGGAACACCAGTGGCGAAGGCGACTTTCTGGTCTGTAACTGACGCTGATGTGCGAAAGCGTGGGGATCAAACA	d:Bacteria,p:Firmicutes,c:Bacilli,o:Bacillales,f:Staphylococcaceae,g:Staphylococcus
ZOTU1198	ACGAAGGGTGCAAGCGTTACTCGGAATTACTGGGCGTAAAGCGTGCGTAGGTGGTTATTTAAGTCCGTTGTGAAAGCCCTGGGCTCAACCTGGGAACTGCAGTGGATACTGGATGACTAGAATGTGGTAGAGGGTAGCGGAATTCCTGGTGTAGCAGTGAAATGCGTAGAGATCAGGAGGAACATCCATGGCGAAGGCAGCTACCTGGACCAACATTGACACTGAGGCACGAAAGCGTGGGGAGCAAACA	d:Bacteria,p:Proteobacteria,c:Gammaproteobacteria,o:Xanthomonadales,f:Xanthomonadaceae,g:Stenotrophomonas
ZOTU1199	ACGTAGGGGGCAAGCGTTGTCCGGAATTATTGGGCGTAAAGCGCGCGCAGGCGGCTTTGTAAGTCGGGTGTTTAAACCTGGGGCTCAACCTCGGGTCGCATCCGAAACTGCAAGGCTTGAGTGCAGAAGAGGAAAGTGGAATTCCACGTGTAGCGGTGAAATGCGTAGAGATGTGGAGGAACACCAGTGGCGAAGGCGACTTTCTGGGCTGTAACTGACGCTGAGGCGCGAAAGCGTGGGGAGCAAACAG	d:Bacteria,p:Firmicutes,c:Bacilli,o:Bacillales,f:Paenibacillaceae_1,g:Paenibacillus
ZOTU1200	ACGGAGGATGCGAGCGTTATCCGGATTTATTGGGTTTAAAGGGTGCGCAGGCGGTCTGTTAAGTCAGCGGTCAAAGCCCGGGGCTCAACCCCGGCCCGCCGTTGAAACTGGCAGTCTCGAGTTGGAGAGAAGTATGCGGAATGCGCGGTGTAGCGGTGAAATGCATAGATATCGCGCAGAACTCCGATTGCGAAGGCAGCATGCCGGCTCCACACTGACGCTGAGGCACGAAAGCGTGGGTATCGAACAG	d:Bacteria,p:Bacteroidetes,c:Bacteroidia,o:Bacteroidales
ZOTU1201	ACGTAGGGGGCGAGCGTTGTCCGGATTTATTGGGCGTAAAGGGTTCGCAGGCGGCCAAATAAGTCAGATGTGAAATCCCACGGCTTAACCGTGGTAAGCATTTGAAACTGTATGGCTTGAGTTAAGGAGAGGAAAGTGGAATTCCTAGTGTAGCGGTGAAATGCGTAGATATTAGGAAGAATACCAGTGGCGAAGGCGACTTTCTGGACTTATACTGACGCTGAGGAACGAAAGCGTGGGGAGCAAACAG	d:Bacteria,p:Firmicutes,c:Clostridia,o:Clostridiales,f:Tissierellaceae,g:Urmitella
ZOTU1202	ACGAAGGGGGCTAGCGTTACTCGGAATTACTGGGCGTAAAGGGCGCGTAGGCGGCTCTGTTAGTCAGGCGTGAAATTCCTGGGCTTAACCTGGGGACTGCGCTTGATACTGCAGGACTTGAGGCCGAGAGAGGGTGGTGGAATTCCCAGTGTAGAGGTGAAATTCGTAGATATTGGGAAGAACACCAGTGGCGAAGGCGACCACCTGGCTCGGTACTGACGCTGAGGCGCGATAGCGTGGGGAGCAAACA	d:Bacteria,p:Proteobacteria,c:Alphaproteobacteria,o:Rhodospirillales,f:Acetobacteraceae,g:Roseomonas
ZOTU1203	ACGAAGGACCCGAGCGTTATCCGGATTTATTGGGTTTAAAGGGTGCGTAGGCGGATTAGTAAGTCAGTGGTGAAAGCCCGTCGCTTAACGGCGGAATTGCCATTGATACTGCTAGTCTTGAGTATGGTTGAGGTGGGCGGAATGTGTCATGTAGCGGTGAAATGCTTAGATATGACACAGAACACCGATTGCGAAGGCAGCTCGCTAAGCCATAACTGACGCTGAGGCACGAAAGCGTGGGGAGCAAACA	d:Bacteria,p:Bacteroidetes
ZOTU1204	ACGAACCGTCCAAACGTTACTCGGAATTACTGGGCTTAAAGGGTGCGTAGGCTGCGCGGAAAGTTGGGTGTGAAAGCCCTCAGCTCAACTGGGGAATTGCATTCAAAACTACCGTGCTCGAGGGAGACAGAGGTAAGCGGAACTCAAGGTGGAGCGGTGAAATGCGTTGATATCTTGAGGAACACCGGTGGCGAAGGCGGCTTACTGGGTCTCTTCTGACGCTGAGGCACGAAAGCTAAGGTAGCAAACG	d:Bacteria,p:Planctomycetes,c:Planctomycetacia,o:Pirellulales
ZOTU1205	ACGTAGGGGGCAAGCGTTATCCGGAATCACTGGGCGTAAAGGGTGCGTAGGCGGCCTTTCAAGTCAGAGGTGAAAGGCTACGGCTCAACCGTAGTAAGCCTTTGAAACTGTAGGGCTTGAGTGCAGGAGAGGAAAGTGGAATTCCTAGTGTAGCGGTGAAATGCGTAGATATTAGGAGGAACACCAGTGGCGAAGGCGACTTTCTGGACTGTAACTGACGCTGAGGCACGAAAGTGTGGGGAGCAAACAG	d:Bacteria,p:Firmicutes,c:Clostridia,o:Clostridiales,f:Clostridiaceae_2,g:Alkaliphilus
ZOTU1207	ACGGAGGATGCAAGCGTTATCCGGATTCATTGGGTTTAAAGGGTGCGTAGGCGGAATAATAAGTCAGTGGTGAAAGCCTGCGGCTTAACCGTAGAATTGCCATTGATACTGTTATTCTTGAGTATAGTTGAAGTGGGCGGAATGTGTAATGTAGCGGTGAAATGCTTAGATATTACACAGAACACCAATTGCGAAGGCAGCTCACTAAGCTGTTACTGACGCTGAGGCACGAAAGCGTGGGGAGCAAACA	d:Bacteria,p:Bacteroidetes
ZOTU1208	ACGTAGGTGGCAAGCGTTGTCCGGATTTACTGGGCGTAAAGGGAGCGTAGGCGGACTTTTAAGTGGGATGTGAAATACCCAGGCTTAACCTGGGTGCTGCATTCCAAACTGGGAGTCTAGAGTGCAGGAGGGGAAAGTGGAATTCCTAGTGTAGCGGTGAAATGCGTAGAGATTAGGAAGAACACCAGTGGCGAAGGCGACTTTCTGGACTGTAACTGACGCTGAGGCTCGAAAGCGTGGGGAGCGAACA	d:Bacteria,p:Firmicutes,c:Clostridia,o:Clostridiales,f:Clostridiaceae_1,g:Clostridium_sensu_stricto
ZOTU1209	ACGGAGGATGCAAGCGTTATCCGGATTCATTGGGTTTAAAGGGTGCGTAGGCGGAATAATAAGTCAGTGGTGAAAGCCTGTGGCTCAACCATAGAATTGCCATTGATACTGTTATTCTTGAGTATAGTTGAAGTGGGCGGAATGTGTAATGTAGCGGTGAAATGCTTAGATATTACACAGAACACCAATTGCGAAGGCAGCTCACTAAGCTGTTACTGACGCTGAGGCACGAAAGCGTGGGGAGCAAACA	d:Bacteria,p:Bacteroidetes
ZOTU1210	ACGGAGGGTGCGAGCGTTGTCCGGAATCACTGGGCGTAAAGGGCGCGTAGGCGGTGACTTAAGCGTGTGGTGAAAGCCCGGGGCTCAACCCCGGGTCGGCCGTGCGAACTGGGTCACTTGAGCACTGTAGAGGCAGGTGGAATTCCGGGTGTAGCGGTGGAATGCGTAGAGATCCGGAAGAACACCAGTGGCGAAGGCGGCCTGCTGGGCAGTAGCTGACGCTGAGGCGCGACAGCGTGGGGAGCAAACA	d:Bacteria,p:Gemmatimonadetes,c:Gemmatimonadetes,o:Gemmatimonadales,f:Gemmatimonadaceae,g:Gemmatimonas
ZOTU1211	ACGAAGGGGGCTAGCGTTGCTCGGAATCACTGGGCGTAAAGCGCACGTAGGCGGCTTTCTAAGTCAGAGGTGAAATCCTGGAGCTCAACTCCAGAACTGCCTTTGATACTGGAAAGCTTGAGTTCGGGAGAGGTGAGTGGAACTGCGAGTGTAGAGGTGAAATTCGTAGATATTCGCAAGAACACCAGTGGCGAAGGCGGCTCACTGGCCCGATACTGACGCTGAGGTGCGAAAGCGTGGGGAGCAAACA	d:Bacteria,p:Proteobacteria,c:Alphaproteobacteria,o:Rhizobiales,f:Bradyrhizobiaceae
ZOTU1212	ACGAAGGGGGCTAGCGTTGTTCGGAATTACTGGGCGTAAAGGGCGCGTAGGCGGCCTTGTCAGTCAGAAGTGAAAGCCCCGGGCTCAACCTGGGAATTGCTTTTGATACTGCAAGGCTAGAGTTTCGGAGAGGATGGTGGAATTCCCAGTGTAGAGGTGAAATTCGTAGATATTGGGAAGAACACCGGTGGCGAAGGCGGCCATCTGGACGAACACTGACGCTGAGGCGCGAAAGCGTGGGGAGCAAACA	d:Bacteria,p:Proteobacteria,c:Alphaproteobacteria,o:Rhodospirillales,f:Azospirillaceae
ZOTU1213	ACGTATGTCGCAAGCGTTATCCGGAATTATTGGGCATAAAGCGCGTCTAGGCGGTTTACTAAGTCTGATGTGAAAATGCGGGGCTCAACTCCGTATTGCGTTGGAAACTGGTAGACTAGAGTATTGGAGAGGTAGGCGGAACTACAAGTGTAGAGGTGAAATTCGTAGATATTTGTAGGAATGCCAATGACGAAGGTAGCTTACTGGACAAATACTGACGCTGAAGCGCGAAAGCTAGGGGAGCAAACAG	d:Bacteria,p:Fusobacteria,c:Fusobacteriia,o:Fusobacteriales
ZOTU1214	ACGAACCGTCCAAACGTTACTCGGAATTACTGGGCTTAAAGGGTGCGTAGGCTGCGCGGAAAGTTGGGTGTGAAAGCCCTCGGCTCAACCGAGGAACTGCACTCAAAACTACCGTGCTCGAGGGAGACAGAGGTAAGCGGAACTCAAGGTGGAGCGGTGAAATGCGTTGATATCTTGAGGAACACCGGTGGCGAAGGCGGCTTACTGGGTCTCTTCTGACGCTGAGGCACGAAAGCTAAGGTAGCAAACG	d:Bacteria,p:Planctomycetes,c:Planctomycetacia,o:Pirellulales
ZOTU1215	ACGTAGGTGGCAAGCGTTGTCCGGATTTATTGGGTTTAAAGGGTGCGTAGGCGGTTTTGTAAGTCAGTGGTGAAATATGTCAGCTTAACTGAGAGGGTGCCATTGATACTGCAGAACTTGAGTACAGATGAGGTAGGCGGAATTGACGGTGTAGCGGTGAAATGCTTAGATATCGTCAAGAACACCTATAGCGAAGGCAGCTTACTAGGCTGTAACTGACGCTGAGGCACGAAAGTGTGGGGATCAAACA	d:Bacteria,p:Bacteroidetes,c:Cytophagia,o:Cytophagales,f:Fulvivirgaceae,g:Chryseolinea
ZOTU1216	ACGTAGGGTGCGAGCGTTAATCGGAATTACTGGGCGTAAAGCGTGCGCAGGCGGCTCTATAAGACAGATGTGAAATCCCCGGGCTCAACCTGGGAACTGCGTTTGTGACTGTAGGGCTCGAGTGCGGCAGAGGGGGGTGGAATTCCACGTGTAGCAGTGAAATGCGTAGAGATGTGGAGGAACACCGATGGCGAAGGCAGCCCCCTGGGTCGACACTGACGCTCATGCACGAAAGCGTGGGTAGCAAACA	d:Bacteria,p:Proteobacteria,c:Betaproteobacteria
ZOTU1217	ACGTAGGGGGCAAGCGTTGTCCGGAATTATTGGGCGTAAAGCGCGCGCAGGCGGTTTGGAAAGTCTGGTGTTTAAGGCTGAGGCTCAACCTCAGTTCGCACTGGAAACTGTCAGACTTGAGTGCAGAAGAGGAAAGTGGAATTCCACGTGTAGCGGTGAAATGCGTAGAGATGTGGAGGAACACCAGTGGCGAAGGCGACTTTCTGGGCTGTAACTGACGCTGAGGCGCGAAAGCGTGGGGAGCAAACAG	d:Bacteria,p:Firmicutes,c:Bacilli,o:Bacillales,f:Paenibacillaceae_1,g:Paenibacillus
ZOTU1218	ACGGAGGATGCGAGCGTTATCCGGATTCATTGGGTTTAAAGGGTGCGTAGGCGGAACGATAAGTCAGTGGTGAAATTCTGCAGCTTAACTGTAGACGTGCCATTGATACTGTCAGTCTTGAGTATGGTCAAGGTAGGCGGAATGTGTAATGTAGCGGTGAAATGCTTAGATATTACACAGAACACCGATTGCGAAGGCAGCTTGCTGGGCCATTACTGACGCTGATGCACGAAAGCGTGGGGATCAAACA	d:Bacteria,p:Bacteroidetes,c:Bacteroidia
ZOTU1220	ACGTAGGGTGCAAGCGTTAATCGGAATTACTGGGCGTAAAGCGTGCGCAGGCGGTTGTGCAAGACAGGTGTGAAATCCCCGGGCTTAACCTGGGAACTGCACTTGTGACTGCACGGCTAGAGTACGGCAGAGGGGGATGGAATTCCGCGTGTAGCAGTGAAATGCGTAGATATGCGGAGGAACACCGATGGCGAAGGCAGTCCCCTGGGCCTGTACTGACGCTCATGCACGAAAGCGTGGGGAGCAAACA	d:Bacteria,p:Proteobacteria,c:Betaproteobacteria,o:Burkholderiales,f:Comamonadaceae
ZOTU1221	ACGTAGGGTGCGAGCGTTAATCGGAATTACTGGGCGTAAAGCGTGCGCAGGCGGATTGTTAAGCAAGACGTGAAATCCCCGGGCTTAACCTGGGAATGGCGTTTTGAACTGGCAGTCTAGAGTGCGTCAGAGGGGGGTGGAATTCCACGTGTAGCAGTGAAATGCGTAGAGATGTGGAGGAACACCGATGGCGAAGGCAGCCCCCTGGGATGACACTGACGCTCATGTACGAAAGCGTGGGTAGCAAACA	d:Bacteria,p:Proteobacteria,c:Betaproteobacteria,o:Nitrosomonadales,f:Thiobacillaceae,g:Thiobacillus
ZOTU1223	ACGTAGGGGGCAAGCGTTATCCGGAATTATTGGGCGTAAAGAGTACGTAGGTGGTCTTTTAAGCGCAGGGTTTAAGGCAATGGCTTAACCATTGTTCGCCCTGTGAACTGGGAGACTTGAGTGTAGGAGAGGAAAGTGGAATTCCTAGTGTAGCGGTGAAATGCGTAGATATTAGGAGGAACATCAGTGGCGAAGGCGACTTTCTGGACTATTACTGACACTGAGGTACGAAAGCGTGGGGAGCAAACAG	d:Bacteria,p:Firmicutes,c:Clostridia,o:Clostridiales
ZOTU1225	ACGGAGGGTGCAAGCGTTAATCGGAATAACTGGGCGTAAAGCGCACGCAGGCGGTTTGTTAAGCCAGATGTGAAAGCCCCGGGCTCAACCCGGGAACTGCATTTGGAACTGGCAGACTAGAGTCTTGGAGAGGGGGGTAGAATTTCCGGTGTAGCGGTGAAATGCGTAGAGATCGGAAGGAATACCAGTGGCGAAGGCGGCCCCCTGGCCAAAGACTGACGCTCAGGTGCGAAAGCGTGGGGAGCAAACA	d:Bacteria,p:Proteobacteria,c:Gammaproteobacteria,o:Aeromonadales,f:Aeromonadaceae,g:Oceanimonas
ZOTU1226	ACAGAGGGTGCAAGCGTTAATCGGAATTACTGGGCGTAAAGCGCGCGCAGGCGGCTTGATAAGATGGGTGTGAAATCCCCGGGCTTAACCTGGGAACTGCATCCATAACTGTCTGGCTAGAGTACAGTAGAGGGTGGTGGAATTTCCTGTGTAGCGGTGAAATGCGTAGATATAGGAAGGAACACCAGTGGCGAAGGCGACCACCTGGACTGATACTGACGCTGAGGTGCGAAAGCGTGGGGAGCAAACA	d:Bacteria,p:Proteobacteria,c:Gammaproteobacteria,o:Pseudomonadales,f:Pseudomonadaceae,g:Pseudomonas
ZOTU1227	ACGTAGGGGGCAAGCGTTGTCCGGATTCACTGGGCGTAAAGCGCGCGCAGGCGGTCATCTGCGTCCGGGGTGAAAACCCAGAGCTCAACTCTGGGACTGCCTTGGATACGGGGTGACTTGAGGATCGGAGAGGCAAGGGGAATTCCACGTGTAGCGGTGAAATGCGTAGAGATGTGGAGGAACACCTGTGGCGAAGGCGCCTTGCTGGCCGATTTCTGACGCTGAGGCGCGAAAGCGTGGGGAGCAAACA	d:Bacteria,p:Firmicutes,c:Bacilli,o:Bacillales,f:Alicyclobacillaceae,g:Tumebacillus
ZOTU1228	ACGAAGGGGGCTAGCGTTGCTCGGAATTACTGGGCGTAAAGGGCGCGTAGGCGGCTCTGTTAGTCAGGCGTGAAATTCCTGGGCTTAACCTGGGGACTGCGCTTGATACTGCGGAGCTTGAGGCCGAGAGAGGGTGGTGGAATTCCCAGTGTAGAGGTGAAATTCGTAGATATTGGGAAGAACACCGGTGGCGAAGGCGACCACCTGGCTCGGTACTGACGCTGAGGCGCGACAGCGTGGGGAGCAAACA	d:Bacteria,p:Proteobacteria,c:Alphaproteobacteria,o:Rhodospirillales,f:Acetobacteraceae,g:Roseomonas
ZOTU1229	ACGGAGGGGGCTAGCGTTGTTCGGAATTACTGGGCGTAAAGCGCGCGTAGGCGGTTTTTCAAGTCAGGGGTGAAAGCCCGGAGCTCAACTCCGGAATTGCCCTTGAAACTGGATGACTTGAGTCTTGGAGAGGTCAGTGGAATTCCGAGTGTAGAGGTGAAATTCGTAGATATTCGGAAGAACACCAGTGGCGAAGGCGACTGACTGGACAAGTACTGACGCTGAGGTGCGAAAGCGTGGGGAGCAAACA	d:Bacteria,p:Proteobacteria,c:Alphaproteobacteria,o:Sphingomonadales,f:Sphingomonadaceae,g:Sphingomonas
ZOTU1230	ACGTAGGGTGCGAGCGTTAATCGGAATTACTGGGCGTAAAGCGTGCGCAGGCGGTTGCATAAGACAGATGTGAAATCCCCGGGCTTAACCTGGGAACTGCGTTTGTGACTGTGTAACTGGAGTACGGCAGAGGGGGGTGGAATTCCTGGTGTAGCAGTGAAATGCGTAGATATCAGGAGGAACACCGATGGCGAAGGCAGCCCCCTGGGCCTGTACTGACGCTCATGCACGAAAGCGTGGGGAGCAAACA	d:Bacteria,p:Proteobacteria,c:Betaproteobacteria,o:Rhodocyclales,f:Zoogloeaceae
ZOTU1231	ACGTAGGGGGCGAGCGTTGTCCGGAATTATTGGGCGTAAAGGGTTCGCAGGTGGCCTTTTAAGTCAGATGTGAAAGCCCACGGCTTAACCGTGGTAAGCATTTGAAACTGGAAGGCTTGAGTTAAGGAGAGGAAAGTGGAATTCCTAGTGTAGCGGTGAAATGCGTAGATATTAGGAGGAATACCAGTGGCGAAGGCGACTTTCTGGACTTATACTGACACTGAGGAACGAAAGCGTGGGGAGCAAACAG	d:Bacteria,p:Firmicutes,c:Clostridia,o:Clostridiales,f:Tissierellaceae
ZOTU1232	ACGGAGGGTGCGAGCGTTGTCCGGAATCACTGGGCGTAAAGGGCGCGTAGGCGGTGACTTAAGCGTGTGGTGAAAGCCCGGGGCTCAACCCCGGGTCGGCCGTGCGAACTGGGTCACTCGAGCACTGTAGAGGCAGGTGGAATTCCGGGTGTAGCGGTGGAATGCGTAGAGATCCGGAAGAACACCAGTGGCGAAGGCGGCCTGCTGGGCAGTAGCTGACGCTGAGGCGCGACAGCGTGGGGAGCAAACA	d:Bacteria,p:Gemmatimonadetes,c:Gemmatimonadetes,o:Gemmatimonadales,f:Gemmatimonadaceae
ZOTU1233	ACGGAGGATCCGAGCGTTATCCGGATTTATTGGGTTTAAAGGGTGCGTAGGCGGTTTTTTAAGTCAGGAGTGAAAGACGGCAGCTCAACTGTCGCAGTGCTCTTGATACTGAAGAACTTGAATGCCGTTGAAGATGGCGGAATGAGACAAGTAGCGGTGAAATGCATAGATATGTCTCAGAACTCCGATTGCGAAGGCAGCTATCTAATCGGTGATTGACGCTGATGCACGAAAGCGTGGGGATCGAACA	d:Bacteria,p:Bacteroidetes,c:Sphingobacteriia,o:Sphingobacteriales,f:Sphingobacteriaceae,g:Sphingobacterium
ZOTU1235	ACAGAGGGTGCAAACGTTGTTCGGAATTACTGGGCGTAAAGCGAGTGTAGGCGGTCTGTAAAGTCAGGTGTGAAAGCCCCGGGCTCAACCCGGGAAGTGCACTTGAAACTCACAGGCTAGAGTATCGGAGAGGTTGGTGGAATTCTCGGTGTAGAGGTGAAATTCGTAGATATCGAGAGGAACACCGGTGGCGAAGGCGGCCAACTGGACGAATACTGACGCTGAGACTCGAAAGCGTGGGGAGCAAACA	d:Bacteria,p:Proteobacteria,c:Deltaproteobacteria,o:Myxococcales,f:Labilitrichaceae
ZOTU1236	ACGGAGGATCCAAGCGTTATCCGGATTCATTGGGTTTAAAGGGTGCGTAGGCGGATTTGTAAGTCAGTGGTGAAAGCCTGCAGCTCAACTGCAGAACTGCCATTGATACTGCAAGTCTTGAGTACACTTGACGTGGGCGGAATGTGTCATGTAGCGGTGAAATGCTTAGATATGACACAGAACACCGATTGCGAAGGCAGCTCACGAAATTGTAACTGACGCTGAGGCACGACAGCGTGGGGATCAAACA	d:Bacteria,p:Bacteroidetes
ZOTU1238	ACGAAGGGTGCAAGCGTTACTCGGAATTACTGGGCGTAAAGCGTGCGTAGGCGGTTCGTTAAGTCTGACGTGAAATCCCCGGGCTCAACCTGGGACGTGCGTTGGAAACTGGCGATCTAGAGTACGGTAGAGGGTGGTGGAATTCCCGGTGTAGCAGTGAAATGCGTAGAGATCGGGAGGAACACTCGTGGCGAAGGCGGCCACCTGGACCAGTACTGACGCTGAGGCACGAAAGCGTGGGGAGCAAACA	d:Bacteria,p:Proteobacteria,c:Gammaproteobacteria,o:Xanthomonadales,f:Xanthomonadaceae,g:Silanimonas
ZOTU1239	ACGAAGGGGGCTAGCGTTGTTCGGATTTACTGGGCGTAAAGCGCACGTAGGCGGATTGTTAAGTCAGGGGTGAAATCCCAGAGCTCAACTCTGGAACTGCCTTTGATACTGGCAATCTAGAGTCCGGAAGAGGTGAGTGGAACTCCTAGTGTAGAGGTGGAATTCGTAGATATTAGGAAGAACACCAGTGGCGAAGGCGGCTCACTGGTCCGGTACTGACGCTGAGGTGCGAAAGCGTGGGGAGCAAACA	d:Bacteria,p:Proteobacteria,c:Alphaproteobacteria,o:Rhizobiales,f:Devosiaceae,g:Devosia
ZOTU1240	ACGGAGGGTGCGAGCGTTGTCCGGAATCACTGGGCGTAAAGGGCGCGTAGGCGGTCTGCTAAGCGTGTGGTGAAAGCTCGGGGCTCAACCCTGAGTCGGCCATGCGAACTGGTGGACTTGAGCACTGTAGAGGCAGGTGGAATTCCGGGTGTAGCGGTGGAATGCGTAGAGATCCGGAAGAACACCGGTGGCGAAGGCGGCCTGCTGGGCAGTAGCTGACGCTGAGGCGCGACAGCGTGGGGAGCAAACA	d:Bacteria,p:Gemmatimonadetes,c:Gemmatimonadetes,o:Gemmatimonadales,f:Gemmatimonadaceae,g:Gemmatimonas
ZOTU1241	ACGTAGGCTCCAAGCGTTGTCCGGATTTATTGGGCGTAAAGAGCTCGTAGGCGGTTGAGTAAGTCGGGTGTGAAAACTTTGGGCTTAACCCGGAGACGCCACTCGATACTGCTCTGACTTGAGTTCAGGAGGGGAGTGGGGAATTCCTAGTGTAGCGGTGAAATGCGCAGATATTAGGAGGAACACCGGTGGCGAAGGCGCCACTCTGGACTGAAACTGACGCTGAGGAGCGAAAGCATGGGTAGCAAAC	d:Bacteria,p:Actinobacteria
ZOTU1242	ACGGAGGGTGCAAGCGTTGTCCGGATTTATTGGGTTTAAAGGGTGCGTAGGCGGCCGATTAAGTCAGCGGTGAAAGTCTGTGGCTCAACCATAGAAGCGCCGTTGATACTGTTTGGCTTGAGTGCCGTATGGGTACATGGAATTGATGGTGTAGCGGTGAAATGCATAGATACCATCAGGAACACCGATAGCGTAGGCATTGTACTGTGCGGCAACTGACGCTGAGGCACGAAAGCATGGGTAGCGAACA	d:Bacteria,p:Bacteroidetes,c:Cytophagia,o:Cytophagales,f:Cyclobacteriaceae
ZOTU1247	ACGTAGGTGGCAAGCGTTATCCGGATTTACTGGGTGTAAAGGGCGTGTAGGCGGCTTTTTAAGTCAGATGTGAAATTCCCAGGCTTAACCTGGGCGCTGCATCTGAAACTAAAGAGCTTGAGTACTGGAGAGGATAGTGGAATTCCTAGTGTAGCGGTAAAATGCGTAGATATTAGGAGGAACACCAGTGGCGAAGGCGGCTATCTGGACAGTAACTGACGCTGAGGCGCGAAAGCGTGGGGAGCAAACA	d:Bacteria,p:Firmicutes,c:Clostridia,o:Clostridiales,f:Ruminococcaceae,g:Saccharofermentans
ZOTU1248	ACGTAGGGAGCAAGCGTTGTCCGGATTTACTGGGCGTAAAGGGCGTGTAGGCGGTCTGTTAAGTGTGACGTGAAATCTTCAGGGCTCAACCCGAAAATTGCGTCGCAGACTGGCAGACTAGAGGGAAGCAGAGGTTGATAGAATTCCTGGTGTAGCGGTGACATGCGTTGATATCAGGAGGAATACCGATGGCGAAGGCAGTCAACTGGGCTTTTCCTGACGCTGAGGCGCGAAAGCGTGGGTAGCAAAC	d:Bacteria,p:Armatimonadetes,g:Armatimonadetes_gp5
ZOTU1249	ACGTAGGTGGCAAGCGTTGTCCGGATTTATTGGGTTTAAAGGGTGCGTAGGTGGTTTGATAAGTCAGTGGTGAAAGCTGGTTGCTCAACAATCAAGTTGCCATTGATACTGTCGGACTTGAGAGAAGTGGAGGTTCATGGAATGGATGGTGTAGCGGTGAAATGCATAGATATCATCCAGAACGTCGATTGCGAAGGCAGTGGGCTGTACTTTATCTGACACTGAGGCACGAAAGTGTGGGGATCAAACA	d:Bacteria,p:Bacteroidetes,c:Cytophagia,o:Cytophagales,f:Cytophagaceae,g:Runella
ZOTU1251	ACGTAGGGTGCAAGCGTTGTCCGGATTTATTGGGCGTAAAGAGCTCGTAGGCGGTTAGTCACGTCGGATGTGAAAACCCAGGGCTTAACCCTGGGCCTGCATTCGATACGGGCTGACTAGAGTGTTGTAGGGGAGACTGGAACTCCTGGTGTAGCGGTGAAATGCGCAGATATCAGGAAGAACACCGGTGGCGAAGGCGGGTCTCTGGGCAACTACTGACGCTGAGGAGCGAAAGCGTGGGGAGCAAACA	d:Bacteria,p:Actinobacteria,c:Actinobacteria
ZOTU1252	ACGTAGGGGGCAAGCGTTGTCCGGAATTATTGGGCGTAAAGCGCGCGCAGGCGGTTCATTAAGTCTGGTGTTTAAGGCAATGGCTCAACCATTGTTCGCACCGGAAACTGGTGAACTTGAGTGTAGGAGAGGAAAGTGGAATTCCACGTGTAGCGGTGAAATGCGTAGAGATGTGGAGGAACACCAGTGGCGAAGGCGACTTTCTGGCCTATAACTGACGCTGAGGCGCGAAAGCGTGGGGAGCAAACAG	d:Bacteria,p:Firmicutes,c:Bacilli,o:Bacillales,f:Paenibacillaceae_1,g:Paenibacillus
ZOTU1253	ACGGAGGGTCCGAGCGTTATCCGGATTTATTGGGTTTAAAGGGTGCGTAGGCGGTTTTATAAGTCAGCGGTGAAATTCTCCGGCTCAACCGGGGGACTGCCGTTGATACTGTAAGGCTAGGATATGGTTGCTGTGGGTGGAATGTGTGGTGTAGCGGTGAAATGCTTAGAGATCACACAGAATATCGATTGCGAAGGCAGCTCACAAAGCCATTATTGACGCTGAGGCACGAAAGTGTGGGGATCAAACA	d:Bacteria,p:Bacteroidetes
ZOTU1254	ACGAAGGGGGCTAGCGTTGCTCGGAATTACTGGGCGTAAAGCGCACGTAGGCGGATATTTAAGTCGGAGGTGAAAGCCCAGGGCTCAACCCTGGAACTGCCCTCGATACTGGGTATCTGGACCAAAGTAGAGGTAAGTGGAATTCCGAGTGTAGAGGTGAAATTCGTAGATATTCGGAGGAACACCAGTGGCGAAGGCGACTTACTGGACTTTTGGTGACGCTGAGGTGCGAAAGCGTGGGGAGCAAACA	d:Bacteria,p:Proteobacteria,c:Alphaproteobacteria,o:Caulobacterales,f:Caulobacteraceae,g:Aquidulcibacter
ZOTU1255	ACGTAGGGTGCAAGCGTTGTCCGGAATTATTGGGCGTAAAGAGCTCGTAGGCGGTTTGTCGCGTCTGCTGTGAAAACCCGAGGCTCAACCTCGGGCCTGCAGTGGGTACGGGCAGACTAGAGTGCGGTAGGGGAGATTGGAATTCCTGGTGTAGCGGTGGAATGCGCAGATATCAGGAGGAACACCAATGGCGAAGGCAGATCTCTGGGCCGTAACTGACGCTGAGGAGCGAAAGCATGGGGAGCGAACA	d:Bacteria,p:Actinobacteria,c:Actinobacteria,o:Micrococcales,f:Microbacteriaceae,g:Cryobacterium
ZOTU1256	ACGGAGGATCCAAGCGTTATCCGGAATCATTGGGTTTAAAGGGTCCGTAGGCGGTCTGGTAAGTCAGTGGTGAAAGCCCATCGCTCAACGGTGGAACGGCCATTGATACTGCTGGACTTGAATTACTGGGAAGCAACTAGAATATGTAGTGTAGCGGTGAAATGCTTAGAGATTACATGGAATACCAATTGCGAAGGCAGGTTGCTACCAGTGGATTGACGCTGATGGACGAAAGCGTGGGTAGCGAACA	d:Bacteria,p:Bacteroidetes,c:Flavobacteriia,o:Flavobacteriales,f:Flavobacteriaceae,g:Flavobacterium
ZOTU1257	ACAGAGGGTGCAAACGTTGTTCGGAATTACTGGGCGTAAAGCGCGTGTAGGCGGCTTGGCAAGTCGGGTGTGAAAGCCCTGGGCTCAACCTAGGAAGTGCACTCGAAACTGCCTCGCTAGAGTGTCGGAGAGGGTAGTGGAATTCTCGGTGTAGAGGTGAAATTCGTAGATATCGAGAGGAACACCGGTGGCGAAGGCGGCTACCTGGACGACGACTGACGCTGAGACGCGAAAGCGTGGGGAGCAAACA	d:Bacteria,p:Proteobacteria,c:Deltaproteobacteria,o:Myxococcales,f:Polyangiaceae
ZOTU1258	ACGGAGGGTGCAAGCGTTATCCGGATTTATTGGGTTTAAAGGGTCCGTAGGCTGATGTGTAAGTCAGTGGTGAAATCTCACAGCTTAACTGTGAAACTGCCATTGATACTGCATGTCTTGAGTGTTGTTGAAGTAGCTGGAATAAGTAGTGTAGCGGTGAAATGCATAGATATTACTTAGAACACCAATTGCGAAGGCAGGTTACTAAGCAACAACTGACGCTGATGGACGAAAGCGTGGGGAGCGAACA	d:Bacteria,p:Bacteroidetes,c:Flavobacteriia,o:Flavobacteriales,f:Weeksellaceae,g:Chryseobacterium
ZOTU1259	ACGTAGGGGGCAAGCGTTGTCCGGATTTACTGGGTGTAAAGGGCGCGCAGGCGGGTTAGCAAGTCAGAGGTGAAATCCTACAGCTTAACTGTAGAACTGCCTTTGAGACTGCTAATCTTGAGTACGGAAGAGAGAGATGGAATTCCAGGTGTAGTGGTGAAATACGTAGATATCTGGAAGAACACCAGTGGCGAAGGCGGTCTCTTGGTCCATTACTGACGCTAAGGCGCGAAAGCGTGGGGAGCAAACA	d:Bacteria,p:Ignavibacteriae,c:Ignavibacteria,o:Ignavibacteriales,f:Ignavibacteriaceae
ZOTU1261	ACGTAGGTGGCAAGCGTTGTCCGGATTCATTGGGTTTAAAGGGTGCGTAGGCGGCTATTTAAGTCAGTGCTGAAATACCCCGGCTTAACCGGGGGGGTGGCATTGATACTGGATAGCTTGAGTGCTAGCGAGGCAGGCGGAATTGACGGTGTAGCGGTGAAATGCATAGATATCGTCAAGAACACCGATAGTGTAGACAGCTTGCCAGGGAGCAACTGACGCTGAGGCACGAAAGTGTGGGGATCAAACA	d:Bacteria,p:Bacteroidetes,c:Cytophagia,o:Cytophagales,f:Fulvivirgaceae
ZOTU1263	ACGGAGGATCCAAGCGTTGTCCGGATTTATTGGGTTTAAAGGGTGCGTAGGCGGATTACTAAGTCAGAGGTGAAAGTTTGCAGCTTAACTGTAAAATTGCCTTTGAAACTGGTAGTCTTGAGTATAGTTGAGGTGGGCGGAATGTGTCATGTAGCGGTGAAATGCTTAGATATGATACAGAACACCGATTGCGAAGGCAGCTCACTAAACTGTAACTGACGCTGAGGCACGAAAGCGTGGGGAGCAAACA	d:Bacteria,p:Bacteroidetes
ZOTU1264	ACAGAGGTGGCGAGCGTTGTTCGGAATTACTGGGCTTAAAGGGCGAGTAGGCGTCCCGGTAAGTCAGATGTGGAATCTTTTCGCTTAACGAAAAAATTGCATCTGAAACTATCGGGATTGAGTCAGTGAGGGGAGGGCGGAATTCCTGGTGTAGCGGTGAAATGCGTAGATATCAGGAGGAAGGCCTGTGGCGAAGGCGGCCCTCTGGCACTGTACTGACGCTGAGGCGCGAAAGCGTGGGGAGCAAACA	d:Bacteria
ZOTU1266	ACGAAGGTCCCAAGCGTTGTTCGGATTTACTGGGCGTAAAGAGTCTGTAGGCGGCGGGGTAAGTCAGATGTGAAATCCCGGGGCTCAACCCCGGAACTGCATCCGATACTGCCTTGCTAGAGTATTGGAGGGGAGCCTGGAATTCTCGGTGTAGCAGTGAAATGCGTAGATATCGAGAGGAACACTAGTGGCGAAGGCGAGGCTCTGGACAATTACTGACGCTGAGAGACGAAGGTCAGGGGAGCGAAAA	d:Bacteria,p:Verrucomicrobia,c:Verrucomicrobiae,o:Verrucomicrobiales
ZOTU1267	ACGTAGGGTGCGAGCGTTGTCCGGAATTATTGGGCGTAAAGAGCTCGTAGGCGGCTTGTCGCGTCGGATGTGAAAGCCCGGGGCTTAACCCTGGGTCTGCATTCGATACGGGCAGGCTGGAGTTCGGTAGGGGAGATCGGAATTCCTGGTGTAGCGGTGAAATGCGCAGATATCAGGAGGAACACCGGTGGCGAAGGCGGATCTCTGGGCCGATACTGACGCTGAGGAGCGAAAGCATGGGGAGCGAACA	d:Bacteria,p:Actinobacteria,c:Actinobacteria,o:Streptomycetales,f:Streptomycetaceae,g:Streptomyces
ZOTU1268	ACGAAGGGGGCTAGCGTTGTTCGGAATTACTGGGCGTAAAGCGCACGTAGGCGGATATTTAAGTCAGGGGTGAAATCCCGGGGCTCAACCCCGGAACTGCCTTTGATACTGGATGTCTCGAGTCCGAGAGAGGTGAGTGGAATTCCGAGTGTAGAGGTGAAATTCGTAGATATTCGGAGGAACACCAGTGGCGAAGGCGGCTCACTGGCTCGGTACTGACGCTGAGGTGCGAAAGCGTGGGGAGCAAACA	d:Bacteria,p:Proteobacteria,c:Alphaproteobacteria,o:Rhizobiales,f:Phyllobacteriaceae,g:Mesorhizobium
ZOTU1269	ACGGAGGGTGCAAGCGTTAATCGGAATTACTGGGCGTAAAGCGCACGCAGGCGGCTTGTTAAGTCGGATGTGAAAGCCCCGGGCTCAACCTGGGAATTGCATTCGATACTGGGAAGCTAGAGTATGTGAGAGGGGGGTAGAATTCCAAGTGTAGCGGTGAAATGCGTAGAGATTTGGAGGAATACCAGTGGCGAAGGCGGCCCCCTGGCACACTACTGACGCTCAGGTGCGAAAGCGTGGGGAGCAAACA	d:Bacteria,p:Proteobacteria,c:Gammaproteobacteria,o:Chromatiales,f:Chromatiaceae
ZOTU1270	ACGTAGGTGGCAAGCGTTGTCCGGATTTACTGGGCGTAAAGGATGCGTAGGCGGATATTTAAGTGAGATGTGAAATTCCCGGGCTTAACTTGGGAGCTGCATTTCAAACTGGGTATCTAGAGTGCGGGAGAGGAGAGTGGAATTCCTAGTGTAGCGGTGAAATGCGTAGAGATTAGGAAGAACACCAGTGGCGAAGGCGACTCTCTGGACCGTAACTGACGCTGAGGCATGAAAGCGTGGGGAGCAAACA	d:Bacteria,p:Firmicutes
ZOTU1271	ACGTAGGGGGCAAGCGTTATCCGGATTTACTGGGTGTAAAGGGAGCGTAGACGGCTGTGCAAGCCAGATGTGAAAGCCCGGGGCTCAACCCCGGGACTGCATTTGGAACTGCGTGGCTTGAGTGTCGGAGAGGCAGGCGGAATTCCTAGTGTAGCGGTGAAATGCGTAGATATTAGGAGGAACACCAGTGGCGAAGGCGGCCTGCTGGACGATGACTGACGTTGAGGCTCGAAAGCGTGGGGAGCAAACA	d:Bacteria,p:Firmicutes,c:Clostridia,o:Clostridiales,f:Lachnospiraceae,g:Clostridium_XlVa
ZOTU1272	ACAGAGACTGCAAGCGTTATTCGGATTCACTGGGCGTAAAGGGTGCGCAGGCGGCCAGATGTGTCAGGTGTGAAATCCCGGGGCTCAACCCCGGAACTGCGCCTGAAACTATCTGGCTAGAGCATTGGAGAGGGAAGTGGAATTCACGGTGTAGCAGTGAAATGCGTAGATATCGTGAGGAACACCAGAGGCGAAGGCGACTTCCTGGACAATTGCTGACGCTCAGGCACGAAAGCGTGGGGAGCCAAAG	d:Bacteria,p:Verrucomicrobia,c:Opitutae,o:Opitutales,f:Opitutaceae,g:Oleiharenicola
ZOTU1273	ACGGAGGGTGCAAGCGTTAATCGGAATTACTGGGCGTAAAGCGCACGCAGGCGGTCAATTAAGTCAGATGTGAAAGCCCCGAGCTTAACTTGGGAATTGCATCTGAAACTGGTTGGCTAGAGTCTTGTAGAGGGGGGTAGAATTCCATGTGTAGCGGTGAAATGCGTAGAGATGTGGAGGAATACCGGTGGCGAAGGCGGCCCCCTGGACAAAGACTGACGCTCAGGTGCGAAAGCGTGGGGAGCAAACA	d:Bacteria,p:Proteobacteria,c:Gammaproteobacteria,o:Enterobacterales,f:Morganellaceae,g:Proteus
ZOTU1275	ACGAAGGGGGCTAGCGTTGTTCGGAATCACTGGGCGTAAAGCGCACGTAGGCGGATCTTTAAGTCAGAGGTGAAATCCCAAGGCTCAACCTTGGAACTGCCTTTGATACTGGAGATCTTGAGTCCGGGAGAGGTGAGTGGAACTGCGAGTGTAGAGGTGAAATTCGTAGATATTCGCAAGAACACCAGTGGCGAAGGCGGCTCACTGGCCCGGTACTGACGCTGAGGTGCGAAAGCGTGGGGAGCAAACA	d:Bacteria,p:Proteobacteria,c:Alphaproteobacteria,o:Rhizobiales
ZOTU1277	ACGGAGGATGCGAGCGTTATCCGGATTCATTGGGTTTAAAGGGTGCGCAGGCGGACTTATAAGTCAGTGGTGAAATCCTACGGCTCAACCGTGGCACTGCCATTGATACTGTAAGTCTTGAGTATAGTTGAAGTGGGCGGAATGTAGCATGTAGCGGTGAAATGCATAGATATGCTACAGAACACCGATAGCGAAGGCAGCTCACTAAGTTATAACTGACGCTCATGCACGAAAGCGTGGGGATCAAACA	d:Bacteria,p:Bacteroidetes
ZOTU1278	ACGTAGGGTGCAAGCGTTAATCGGAATTACTGGGCGTAAAGCGTGCGCAGGCGGTTGTGCAAGACAGATGTGAAATCCCCGGGCTTAACCTGGGAACTGCATTTGTGACTGCACGGCTGGAGTGCGGCAGAGGGGGATGGAATTCCGCGTGTAGCAGTGAAATGCGTAGATATGCGGAGGAACACCGATGGCGAAGGCAATCCCCTGGGCCTGCACTGACGCTCATGCACGAAAGCGTGGGGAGCAAACA	d:Bacteria,p:Proteobacteria,c:Betaproteobacteria,o:Burkholderiales
[truncated: 13,254 more rows]

## Sheet: Table S5
Table S5. Summary of the edge list of co-occurrence networks constructed with Spearman rank correlation analysis.
[truncated: 34,033 more rows]

[truncated: 2 more sheets: Table S6, Table S7]
